# Supplementary material for: A study of the psychological mechanisms of job burnout: implications of person–job fit and person–organization fit
Source: Front Psychol. 2024 Aug 2;15:1351032. doi: 10.3389/fpsyg.2024.1351032 (PMC11328536; doi:10.3389/fpsyg.2024.1351032)
Supplement: Supplementary file 1 [file Data_Sheet_1.ZIP]

Archive with 20 entries (19 files):
- MPLUS 数据/
- MPLUS 数据/171008-Original data for employees-HXL.sav
- MPLUS 数据/employee data.dat
- MPLUS 数据/新生代员工分析- cfa 人组织 压力 人岗 倦怠.dgm
- MPLUS 数据/新生代员工分析- CFA 人组织 压力 人岗 倦怠.inp
- MPLUS 数据/新生代员工分析- cfa 人组织 压力 人岗 倦怠.out
- MPLUS 数据/新生代员工分析-人岗匹配 人组织.dgm
- MPLUS 数据/新生代员工分析-人岗匹配 人组织.inp
- MPLUS 数据/新生代员工分析-人岗匹配 人组织.out
- MPLUS 数据/新生代员工分析-人组织 压力 人岗 倦怠 EFA.inp
- MPLUS 数据/新生代员工分析-人组织 压力 人岗 倦怠 efa.out
- MPLUS 数据/新生代员工分析-人组织 压力 人岗中介 倦怠.dgm
- MPLUS 数据/新生代员工分析-人组织 压力 人岗中介 倦怠.inp
- MPLUS 数据/新生代员工分析-人组织 压力 人岗中介 倦怠.out
- MPLUS 数据/新生代员工分析-人组织匹配 压力 人岗中介.dgm
- MPLUS 数据/新生代员工分析-人组织匹配 压力 人岗中介.inp
- MPLUS 数据/新生代员工分析-人组织匹配 压力 人岗中介.out
- MPLUS 数据/新生代员工分析-人组织匹配 压力中介 人岗中介 倦怠.dgm
- MPLUS 数据/新生代员工分析-人组织匹配 压力中介 人岗中介 倦怠.inp
- MPLUS 数据/新生代员工分析-人组织匹配 压力中介 人岗中介 倦怠.out
