# Supplementary material for: A study of the psychological mechanisms of job burnout: implications of person–job fit and person–organization fit
Source: Front Psychol. 2024 Aug 2;15:1351032. doi: 10.3389/fpsyg.2024.1351032 (PMC11328536; doi:10.3389/fpsyg.2024.1351032)
Supplement: Supplementary file 1 [file Data_Sheet_1.ZIP › MPLUS 数据/employee data.dat]

    1.00 1993.00    2.00    6.00     .00    3.00    3.00    4.00    4.00    2.00    2.00    5.00    5.00    5.00    5.00    4.00    3.00    4.00    4.00    4.00    5.00    5.00    5.00    5.00    5.00    5.00    4.00    5.00    3.00    3.00    3.00    3.00    3.00    4.00    3.00    3.00    3.00    2.00    2.00    3.00    2.00    3.00    5.00    3.00    4.00    2.00    4.00    2.00    3.00    2.00    2.00    2.00    2.00    2.00    1.00    2.00    3.00    5.00    5.00    3.00    3.00    3.00    2.00    3.00    2.00    3.00    3.00    5.00    3.00    5.00    2.00    5.00    5.00    4.00    4.00    3.00    4.00    3.00    4.00    4.00    5.00    5.00    5.00    2.00    3.00    3.00    3.00    3.00    3.00    3.00    3.00    3.00    3.00    3.00    4.00    3.00    4.00    4.00    4.00    4.00    4.00    3.00    4.00    4.00    3.00    3.00    3.00    3.00    3.00    3.00    5.00    3.00
    1.00 1986.00    3.00   12.00   12.00    1.00    1.00    3.00    3.00    4.00    3.00    4.00    5.00    4.00    4.00    3.00    4.00    3.00    5.00    1.00    5.00    5.00    3.00    3.00    3.00    3.00    3.00    5.00    2.00    4.00    2.00    4.00    2.00    4.00    4.00    3.00    3.00    3.00    2.00    2.00    4.00    5.00    5.00    3.00    3.00    4.00    4.00    4.00    3.00    2.00    3.00    4.00    3.00    2.00    3.00    3.00    3.00    4.00    3.00    2.00    3.00    4.00    3.00    4.00    4.00    3.00    3.00    4.00    3.00    2.00    4.00    3.00    4.00    3.00    2.00    4.00    3.00    2.00    3.00    4.00    2.00    4.00    3.00    3.00    3.00    3.00    2.00    3.00    4.00    3.00    3.00    3.00    4.00    3.00    3.00    4.00    3.00    4.00    4.00    4.00    3.00    3.00    3.00    4.00    3.00    4.00    3.00    3.00    4.00    3.00    4.00    3.00
    2.00 1987.00    3.00   12.00   12.00    1.00    1.00    3.00    3.00    4.00    3.00    4.00    5.00    4.00    4.00    3.00    4.00    3.00    5.00    1.00    5.00    5.00    3.00    3.00    3.00    3.00    3.00    5.00    2.00    4.00    2.00    4.00    2.00    4.00    4.00    3.00    3.00    3.00    2.00    2.00    4.00    5.00    5.00    3.00    3.00    4.00    4.00    4.00    3.00    2.00    3.00    4.00    3.00    2.00    3.00    3.00    3.00    4.00    3.00    2.00    3.00    4.00    3.00    4.00    4.00    3.00    3.00    4.00    3.00    2.00    4.00    3.00    4.00    3.00    2.00    4.00    3.00    2.00    3.00    4.00    2.00    4.00    3.00    3.00    3.00    3.00    2.00    3.00    4.00    3.00    3.00    3.00    4.00    3.00    3.00    4.00    3.00    4.00    4.00    4.00    3.00    3.00    3.00    4.00    3.00    4.00    3.00    3.00    4.00    3.00    4.00    3.00
    2.00 1992.00    3.00   12.00   12.00    1.00    1.00    3.00    3.00    4.00    3.00    4.00    5.00    4.00    4.00    1.00    4.00    3.00    5.00    1.00    5.00    5.00    3.00    3.00    3.00    3.00    3.00    5.00    2.00    4.00    2.00    4.00    2.00    4.00    4.00    3.00    3.00    3.00    2.00    2.00    4.00    3.00    3.00    3.00    3.00    4.00    4.00    4.00    3.00    2.00    3.00    4.00    3.00    2.00    3.00    3.00    3.00    4.00    3.00    2.00    3.00    4.00    3.00    3.00    3.00    3.00    3.00    4.00    3.00    2.00    4.00    3.00    4.00    3.00    2.00    4.00    3.00    2.00    3.00    4.00    2.00    4.00    3.00    3.00    3.00    3.00    2.00    3.00    4.00    3.00    3.00    3.00    4.00    3.00    3.00    4.00    3.00    4.00    4.00    4.00    3.00    3.00    3.00    4.00    2.00    4.00    3.00    3.00    4.00    3.00    4.00    3.00
    1.00 1993.00    3.00   12.00   12.00    1.00    2.00    3.00    2.00    2.00    2.00    3.00    3.00    3.00    3.00    3.00    3.00    3.00    3.00    3.00    3.00    4.00    4.00    4.00    4.00    4.00    4.00    4.00    3.00    3.00    3.00    3.00    3.00    3.00    3.00    3.00    3.00    3.00    3.00    3.00    3.00    2.00    2.00    2.00    2.00    3.00    3.00    3.00    2.00    2.00    2.00    2.00    2.00    4.00    4.00    4.00    4.00    4.00    4.00    2.00    2.00    2.00    2.00    4.00    4.00    3.00    3.00    3.00    3.00    3.00    3.00    3.00    4.00    4.00    4.00    4.00    4.00    4.00    4.00    4.00    4.00    4.00    4.00    2.00    2.00    2.00    2.00    2.00    2.00    2.00    3.00    3.00    3.00    3.00    2.00    2.00    2.00    2.00    2.00    2.00    2.00    2.00    2.00    2.00    4.00    4.00    4.00    4.00    4.00    2.00    2.00    2.00
    2.00 1984.00    3.00   30.00   30.00    1.00    2.00    2.00    5.00    5.00    5.00    1.00    5.00    3.00    1.00    1.00    1.00    1.00    4.00    1.00    3.00    3.00    5.00    3.00    1.00    1.00    3.00    3.00    3.00    3.00    3.00    3.00    3.00    3.00    3.00    3.00    3.00    3.00    3.00    3.00    3.00    3.00    3.00    3.00    3.00    1.00    1.00    1.00    1.00    1.00    1.00    1.00    1.00    3.00    3.00    3.00    3.00    3.00    3.00    3.00    3.00    3.00    3.00    3.00    3.00    3.00    3.00    3.00    3.00    3.00    3.00    3.00    3.00    3.00    3.00    3.00    3.00    3.00    3.00    3.00    3.00    3.00    3.00    3.00    3.00    3.00    3.00    3.00    3.00    3.00    3.00    3.00    3.00    3.00    3.00    3.00    3.00    3.00    3.00    3.00    3.00    3.00    3.00    3.00    2.00    2.00    2.00    2.00    2.00    3.00    3.00    3.00
    2.00 1990.00    3.00   12.00     .00    2.00    2.00    2.00    4.00    4.00    3.00    3.00    3.00    3.00    4.00    3.00    3.00    3.00    3.00    1.00    3.00    3.00    3.00    3.00    3.00    3.00    3.00    3.00    3.00    3.00    3.00    3.00    3.00    3.00    2.00    2.00    2.00    2.00    2.00    3.00    3.00    3.00    3.00    3.00    3.00    3.00    3.00    3.00    2.00    2.00    2.00    2.00    2.00    3.00    3.00    3.00    3.00    3.00    3.00    3.00    3.00    3.00    2.00    3.00    3.00    3.00    3.00    3.00    3.00    3.00    3.00    3.00    3.00    3.00    3.00    3.00    3.00    3.00    3.00    3.00    3.00    3.00    3.00    3.00    3.00    3.00    3.00    3.00    3.00    3.00    3.00    3.00    3.00    3.00    3.00    3.00    3.00    3.00    3.00    4.00    3.00    3.00    3.00    3.00    3.00    3.00    3.00    3.00    3.00    3.00    3.00    3.00
    1.00 1992.00    4.00   24.00   24.00    2.00    2.00    2.00    2.00    2.00    2.00    2.00    2.00    2.00    5.00    5.00    5.00    2.00    2.00    2.00    5.00    5.00    5.00    5.00    5.00    5.00    5.00    5.00    2.00    2.00    2.00    2.00    2.00    2.00    2.00    2.00    2.00    2.00    2.00    2.00    2.00    4.00    4.00    4.00    4.00    3.00    3.00    3.00    3.00    3.00    3.00    3.00    3.00    1.00    1.00    1.00    1.00    1.00    1.00    1.00    1.00    1.00    1.00    3.00    3.00    3.00    3.00    3.00    3.00    3.00    3.00    3.00    2.00    2.00    2.00    2.00    2.00    2.00    2.00    2.00    2.00    2.00    2.00    1.00    1.00    1.00    1.00    1.00    1.00    1.00    2.00    2.00    2.00    2.00    3.00    3.00    3.00    3.00    3.00    3.00    3.00    3.00    3.00    3.00    2.00    2.00    2.00    2.00    2.00    4.00    4.00    4.00
    1.00 1990.00    3.00   12.00   48.00    2.00    2.00    2.00    4.00    4.00    3.00    5.00    3.00    5.00    3.00    4.00    2.00    1.00    4.00    1.00    5.00    4.00    4.00    3.00    5.00    5.00    3.00    5.00    3.00    3.00    2.00    2.00    3.00    3.00    3.00    3.00    3.00    2.00    1.00    3.00    4.00    4.00    4.00    4.00    4.00    3.00    3.00    3.00    2.00    2.00    2.00    3.00    2.00    5.00    5.00    5.00    5.00    5.00    5.00    5.00    5.00    5.00    3.00    3.00    3.00    3.00    4.00    4.00    3.00    3.00    1.00    1.00    3.00    2.00    3.00    2.00    3.00    4.00    3.00    4.00    4.00    4.00    4.00    4.00    4.00    3.00    4.00    3.00    3.00    3.00    2.00    2.00    3.00    3.00    4.00    4.00    4.00    4.00    4.00    4.00    4.00    4.00    3.00    3.00    1.00    3.00    1.00    1.00    3.00    1.00    1.00    1.00
    2.00 1981.00    3.00   24.00   72.00    2.00    2.00    3.00    5.00    5.00    5.00    4.00    4.00    4.00    2.00    2.00    2.00    2.00    3.00    3.00    4.00    4.00    4.00    4.00    3.00    3.00    3.00    3.00    4.00    3.00    3.00    4.00    4.00    4.00    4.00    4.00    4.00    4.00    4.00    4.00    4.00    4.00    4.00    3.00    4.00    2.00    3.00    3.00    3.00    2.00    2.00    3.00    2.00    4.00    4.00    4.00    3.00    3.00    3.00    3.00    4.00    4.00    3.00    4.00    4.00    3.00    3.00    4.00    4.00    3.00    3.00    4.00    3.00    3.00    4.00    4.00    4.00    3.00    3.00    4.00    4.00    4.00    4.00    3.00    2.00    3.00    3.00    2.00    2.00    2.00    3.00    3.00    3.00    3.00    4.00    3.00    3.00    4.00    4.00    4.00    3.00    3.00    4.00    4.00    2.00    3.00    3.00    2.00    3.00    1.00    1.00    1.00
    2.00 1985.00    3.00   36.00   72.00    2.00    2.00    2.00    2.00    2.00    2.00    3.00    3.00    3.00    4.00    4.00    4.00    2.00    2.00    2.00    4.00    4.00    4.00    4.00    3.00    3.00    3.00    3.00    3.00    3.00    3.00    3.00    3.00    2.00    2.00    2.00    2.00    2.00    2.00    2.00    2.00    3.00    3.00    3.00    3.00    2.00    2.00    3.00    3.00    3.00    2.00    2.00    2.00    3.00    3.00    3.00    3.00    3.00    3.00    2.00    2.00    2.00    2.00    4.00    4.00    3.00    3.00    3.00    3.00    4.00    4.00    4.00    3.00    3.00    3.00    3.00    3.00    3.00    3.00    3.00    4.00    4.00    4.00    3.00    3.00    2.00    2.00    3.00    3.00    2.00    2.00    2.00    2.00    1.00    2.00    2.00    3.00    3.00    3.00    3.00    3.00    3.00    3.00    3.00    2.00    2.00    2.00    2.00    2.00    2.00    2.00    2.00
    2.00 1980.00    2.00  180.00  180.00    2.00    2.00    5.00    5.00    5.00    5.00    5.00    5.00    5.00    5.00    5.00    3.00    5.00    5.00    4.00    5.00    5.00    5.00    5.00    5.00    5.00    3.00    5.00    2.00    2.00    2.00    2.00    1.00    5.00    5.00    5.00    5.00    4.00    4.00    4.00    4.00    4.00    4.00    5.00    4.00    4.00    4.00    4.00    1.00    1.00    1.00    1.00    1.00    2.00    3.00    2.00    2.00    2.00    2.00    5.00    5.00    5.00    3.00    3.00    5.00    5.00    3.00    1.00    4.00    1.00    1.00    4.00    5.00    1.00    1.00    1.00    1.00    5.00    5.00    5.00    5.00    5.00    5.00    5.00    5.00    5.00    5.00    5.00    5.00    5.00    5.00    3.00    5.00    5.00    5.00    5.00    5.00    5.00    5.00    5.00    5.00    5.00    5.00    5.00    3.00    3.00    4.00    5.00    4.00    1.00    1.00    1.00
    1.00 1982.00    3.00   12.00   12.00    3.00    2.00    2.00    3.00    2.00    3.00    2.00    5.00    4.00    4.00    1.00    1.00    3.00    3.00    1.00    5.00    5.00    3.00    3.00    3.00    3.00    3.00    3.00    3.00    3.00    3.00    3.00    3.00    4.00    4.00    3.00    3.00    3.00    2.00    2.00    4.00    3.00    3.00    3.00    3.00    4.00    4.00    4.00    3.00    2.00    3.00    4.00    3.00    2.00    3.00    3.00    3.00    4.00    3.00    2.00    3.00    4.00    3.00    3.00    3.00    3.00    3.00    4.00    3.00    2.00    4.00    3.00    4.00    3.00    2.00    4.00    3.00    2.00    3.00    4.00    2.00    4.00    3.00    3.00    3.00    3.00    2.00    3.00    4.00    3.00    3.00    3.00    4.00    3.00    3.00    4.00    3.00    4.00    4.00    4.00    3.00    3.00    3.00    4.00    3.00    4.00    3.00    3.00    4.00    3.00    4.00    3.00
    2.00 1988.00    3.00   12.00   12.00    3.00    2.00    2.00    3.00    4.00    3.00    4.00    5.00    4.00    4.00    1.00    4.00    3.00    5.00    1.00    5.00    5.00    3.00    3.00    3.00    3.00    3.00    5.00    3.00    3.00    3.00    3.00    3.00    4.00    4.00    3.00    3.00    3.00    2.00    2.00    4.00    3.00    3.00    3.00    3.00    4.00    4.00    4.00    3.00    2.00    3.00    4.00    3.00    2.00    3.00    3.00    3.00    4.00    3.00    2.00    3.00    4.00    3.00    3.00    3.00    3.00    3.00    4.00    3.00    2.00    4.00    3.00    4.00    3.00    2.00    4.00    3.00    2.00    3.00    4.00    2.00    4.00    3.00    3.00    3.00    3.00    2.00    3.00    4.00    3.00    3.00    3.00    4.00    3.00    3.00    4.00    3.00    4.00    4.00    4.00    3.00    3.00    3.00    4.00    3.00    4.00    3.00    3.00    4.00    3.00    4.00    3.00
    2.00 1990.00    3.00   12.00   12.00    3.00    2.00    2.00    3.00    4.00    3.00    4.00    5.00    4.00    4.00    1.00    4.00    3.00    5.00    1.00    5.00    5.00    3.00    3.00    3.00    3.00    3.00    5.00    2.00    4.00    2.00    4.00    2.00    4.00    4.00    3.00    3.00    3.00    2.00    2.00    4.00    3.00    3.00    3.00    3.00    4.00    4.00    4.00    3.00    2.00    3.00    4.00    3.00    2.00    3.00    3.00    3.00    4.00    3.00    2.00    3.00    4.00    3.00    3.00    3.00    3.00    3.00    4.00    3.00    2.00    4.00    3.00    4.00    3.00    2.00    4.00    3.00    2.00    3.00    4.00    2.00    4.00    3.00    3.00    3.00    3.00    2.00    3.00    4.00    3.00    3.00    3.00    4.00    3.00    3.00    4.00    3.00    4.00    4.00    4.00    3.00    3.00    3.00    4.00    3.00    4.00    3.00    3.00    4.00    3.00    4.00    3.00
    1.00 1991.00    3.00   12.00   12.00    3.00    2.00    2.00    3.00    2.00    3.00    2.00    5.00    4.00    4.00    1.00    1.00    3.00    3.00    1.00    5.00    5.00    3.00    3.00    3.00    3.00    3.00    5.00    3.00    3.00    3.00    3.00    3.00    4.00    4.00    3.00    3.00    3.00    2.00    2.00    4.00    3.00    3.00    3.00    3.00    4.00    4.00    4.00    3.00    2.00    3.00    4.00    3.00    2.00    3.00    3.00    3.00    4.00    3.00    2.00    3.00    4.00    3.00    3.00    3.00    3.00    3.00    4.00    3.00    2.00    4.00    3.00    4.00    3.00    2.00    4.00    3.00    2.00    3.00    4.00    2.00    4.00    3.00    3.00    3.00    3.00    2.00    3.00    4.00    3.00    3.00    3.00    4.00    3.00    3.00    4.00    3.00    4.00    4.00    4.00    3.00    3.00    3.00    4.00    3.00    4.00    3.00    3.00    4.00    3.00    4.00    3.00
    2.00 1994.00    3.00   12.00   12.00    3.00    2.00    2.00    3.00    2.00    3.00    2.00    5.00    4.00    4.00    1.00    1.00    3.00    3.00    1.00    5.00    5.00    3.00    3.00    3.00    3.00    3.00    5.00    3.00    3.00    3.00    3.00    3.00    4.00    4.00    3.00    3.00    3.00    2.00    2.00    4.00    3.00    3.00    3.00    3.00    4.00    4.00    4.00    3.00    2.00    3.00    4.00    3.00    2.00    3.00    3.00    3.00    4.00    3.00    2.00    3.00    4.00    3.00    3.00    3.00    3.00    3.00    4.00    3.00    2.00    4.00    3.00    4.00    3.00    2.00    4.00    3.00    2.00    3.00    4.00    2.00    4.00    3.00    3.00    3.00    3.00    2.00    3.00    4.00    3.00    3.00    3.00    4.00    3.00    3.00    4.00    3.00    4.00    4.00    4.00    3.00    3.00    3.00    4.00    3.00    4.00    3.00    3.00    4.00    3.00    4.00    3.00
    1.00 1995.00    3.00   12.00   12.00    3.00    2.00    2.00    3.00    2.00    3.00    2.00    5.00    4.00    4.00    1.00    1.00    3.00    3.00    1.00    5.00    5.00    3.00    3.00    3.00    3.00    3.00    5.00    3.00    3.00    3.00    3.00    3.00    4.00    4.00    3.00    3.00    3.00    2.00    2.00    4.00    3.00    3.00    3.00    3.00    4.00    4.00    4.00    3.00    2.00    3.00    4.00    3.00    2.00    3.00    3.00    3.00    4.00    3.00    2.00    3.00    4.00    3.00    3.00    3.00    3.00    3.00    4.00    3.00    2.00    4.00    3.00    4.00    3.00    2.00    4.00    3.00    2.00    3.00    4.00    2.00    4.00    3.00    3.00    3.00    3.00    2.00    3.00    4.00    3.00    3.00    3.00    4.00    3.00    3.00    4.00    3.00    4.00    4.00    4.00    3.00    3.00    3.00    4.00    3.00    4.00    3.00    3.00    4.00    3.00    4.00    3.00
    2.00 1986.00    2.00   12.00   36.00    3.00    2.00    2.00    3.00    3.00    3.00    3.00    2.00    2.00    3.00    3.00    5.00    3.00    4.00    3.00    4.00    4.00    3.00    3.00    3.00    3.00    3.00    3.00    2.00    2.00    2.00    2.00    2.00    4.00    4.00    4.00    4.00    3.00    3.00    3.00    3.00    3.00    4.00    3.00    3.00    2.00    3.00    3.00    3.00    3.00    3.00    3.00    3.00    3.00    3.00    3.00    2.00    2.00    2.00    2.00    3.00    4.00    3.00    3.00    3.00    3.00    3.00    3.00    3.00    3.00    2.00    2.00    3.00    3.00    3.00    3.00    3.00    3.00    3.00    3.00    3.00    3.00    3.00    2.00    2.00    3.00    2.00    2.00    2.00    1.00    3.00    3.00    3.00    3.00    4.00    3.00    3.00    4.00    4.00    3.00    2.00    2.00    2.00    2.00    2.00    2.00    2.00    2.00    2.00    3.00    3.00    3.00
    2.00 1985.00    3.00   12.00   48.00    3.00    2.00    2.00    3.00    3.00    3.00    3.00    2.00    2.00    3.00    3.00    3.00    3.00    3.00    3.00    4.00    4.00    3.00    3.00    3.00    2.00    3.00    3.00    2.00    2.00    2.00    2.00    2.00    3.00    3.00    3.00    3.00    3.00    3.00    3.00    3.00    3.00    2.00    3.00    3.00    3.00    3.00    3.00    3.00    3.00    3.00    3.00    3.00    3.00    3.00    3.00    2.00    2.00    2.00    3.00    3.00    3.00    3.00    2.00    2.00    2.00    2.00    2.00    2.00    2.00    2.00    2.00    3.00    3.00    3.00    3.00    3.00    3.00    3.00    3.00    3.00    3.00    3.00    2.00    2.00    2.00    2.00    2.00    2.00    2.00    3.00    3.00    2.00    3.00    3.00    3.00    3.00    3.00    3.00    3.00    2.00    2.00    2.00    2.00    2.00    2.00    2.00    2.00    2.00    3.00    3.00    3.00
    2.00 1989.00    3.00   36.00   72.00    3.00    2.00    4.00    3.00    3.00    3.00    4.00    4.00    4.00    4.00    3.00    2.00    3.00    3.00    3.00    3.00    2.00    2.00    4.00    4.00    4.00    4.00    3.00    2.00    2.00    3.00    3.00    4.00    3.00    3.00    3.00    3.00    3.00    2.00    2.00    2.00    3.00    3.00    3.00    3.00    3.00    3.00    3.00    3.00    4.00    2.00    2.00    2.00    4.00    4.00    4.00    4.00    4.00    5.00    3.00    3.00    3.00    3.00    2.00    3.00    3.00    3.00    3.00    5.00    5.00    5.00    5.00    4.00    4.00    4.00    4.00    5.00    3.00    3.00    3.00    5.00    5.00    5.00    4.00    4.00    4.00    4.00    3.00    3.00    3.00    3.00    3.00    3.00    3.00    3.00    3.00    3.00    3.00    5.00    5.00    5.00    5.00    5.00    5.00    2.00    2.00    2.00    2.00    2.00    3.00    3.00    3.00
    1.00 1985.00    3.00   48.00   24.00    4.00    2.00    3.00    3.00    4.00    4.00    4.00    4.00    4.00    4.00    4.00    4.00    3.00    4.00    4.00    3.00    4.00    4.00    4.00    4.00    4.00    4.00    4.00    4.00    4.00    4.00    4.00    4.00    4.00    4.00    4.00    3.00    3.00    5.00    4.00    5.00    4.00    5.00    4.00    4.00    4.00    4.00    4.00    4.00    4.00    4.00    5.00    3.00    4.00    3.00    5.00    3.00    4.00    5.00    4.00    3.00    3.00    4.00    3.00    4.00    4.00    3.00    4.00    5.00    4.00    3.00    4.00    4.00    4.00    4.00    3.00    4.00    5.00    3.00    4.00    4.00    4.00    3.00    4.00    4.00    3.00    3.00    5.00    4.00    4.00    4.00    5.00    3.00    4.00    5.00    4.00    4.00    4.00    3.00    5.00    5.00    4.00    4.00    4.00    4.00    4.00    5.00    5.00    4.00    4.00    4.00    4.00
    2.00 1995.00    2.00     .00     .00    5.00    2.00    4.00    4.00    5.00    5.00    5.00    3.00    5.00    5.00    4.00    2.00    5.00    5.00    3.00    5.00    5.00    5.00    4.00    4.00    5.00    4.00    3.00    3.00    3.00    2.00    3.00    2.00    4.00    4.00    4.00    4.00    3.00    4.00    4.00    4.00    2.00    3.00    3.00    3.00    3.00    3.00    3.00    3.00    4.00    3.00    3.00    3.00    3.00    3.00    4.00    4.00     .00    3.00    2.00    2.00    2.00    2.00     .00     .00    3.00    3.00    2.00    3.00    2.00    3.00    3.00    3.00    3.00    2.00    2.00    3.00    4.00    3.00    3.00    3.00    4.00    3.00    3.00    3.00    3.00    3.00    3.00    4.00    4.00    4.00    3.00    4.00    2.00    2.00    2.00    2.00    3.00    3.00    3.00    3.00    3.00    3.00    3.00    3.00    3.00    3.00    3.00    3.00    3.00    3.00    3.00
    1.00 1993.00    3.00   12.00   12.00    1.00    3.00    3.00    5.00    5.00    4.00    2.00    5.00    3.00    2.00    3.00    2.00    3.00    3.00    1.00    4.00    5.00    3.00    3.00    3.00    3.00    3.00    2.00    3.00    2.00    2.00    2.00    2.00    4.00    3.00    2.00    2.00    2.00    2.00    1.00    1.00    2.00    1.00    1.00    1.00    3.00    1.00    4.00    3.00    3.00    3.00    3.00    3.00    2.00    2.00    2.00    2.00    3.00    2.00    3.00    3.00    3.00    2.00    3.00    3.00    3.00    3.00    3.00    3.00    2.00    2.00    3.00    3.00    3.00    3.00    3.00    3.00    3.00    3.00    3.00    4.00    3.00    3.00    3.00    3.00    3.00    3.00    3.00    3.00    3.00    2.00    2.00    2.00    2.00    4.00    4.00    4.00    3.00    3.00    2.00    2.00    2.00    3.00    3.00    2.00    2.00    2.00    2.00    2.00    3.00    3.00    4.00
    2.00 1991.00    3.00   24.00   24.00    1.00    3.00    3.00    5.00    5.00    3.00    4.00    5.00    5.00    5.00    5.00    5.00    1.00    4.00    1.00    5.00    3.00    3.00    3.00    5.00    4.00    4.00    5.00    3.00    4.00    3.00    2.00    2.00    3.00    4.00    4.00    3.00    4.00    4.00    4.00    2.00    3.00    4.00    4.00    3.00    4.00    4.00    3.00    3.00    3.00    3.00    3.00    1.00    4.00    4.00    2.00    5.00    4.00    5.00    3.00    4.00    2.00    2.00    1.00    1.00    1.00    2.00    3.00    3.00    3.00    1.00    1.00    3.00    3.00    4.00    3.00    3.00    3.00    2.00    2.00    3.00    1.00    4.00    2.00    1.00    2.00    2.00    2.00    2.00    3.00    4.00    3.00    2.00    3.00    4.00    4.00    4.00    3.00    2.00    3.00    2.00    1.00    1.00    1.00    2.00    2.00    1.00    2.00    2.00    2.00    2.00    2.00
    2.00 1994.00    1.00   24.00   24.00    1.00    3.00    1.00    3.00    3.00    3.00    4.00    5.00    5.00    5.00    3.00    3.00    5.00    3.00    2.00    5.00    4.00    4.00    3.00    3.00    4.00    5.00    5.00    3.00    3.00    3.00    3.00    3.00    1.00    4.00    4.00    2.00    1.00    1.00    2.00    3.00    3.00    4.00    3.00    3.00    3.00    3.00    3.00    3.00    2.00    2.00    2.00    2.00    4.00    4.00    4.00    4.00    4.00    4.00    4.00    4.00    4.00    3.00    3.00    3.00    2.00    2.00    3.00    2.00    2.00    2.00    3.00    3.00    1.00    2.00    1.00    2.00    4.00    4.00    3.00    3.00    3.00    3.00    2.00    2.00    2.00    2.00    2.00    3.00    2.00    3.00    3.00    3.00    3.00    4.00    3.00    4.00    4.00    4.00    4.00    3.00    2.00    3.00    1.00    1.00    2.00    1.00    2.00    2.00    3.00    3.00    1.00
    2.00 1988.00    3.00   12.00   12.00    2.00    3.00    4.00    5.00    4.00    5.00    4.00    4.00    3.00    2.00    3.00    4.00    2.00    3.00    3.00    3.00    5.00    3.00    3.00    3.00    4.00    3.00    4.00    5.00    4.00    3.00    3.00    3.00    3.00    4.00    4.00    3.00    4.00    3.00    3.00    4.00    3.00    4.00    3.00    3.00    3.00    4.00    3.00    3.00    4.00    3.00    4.00    3.00    3.00    4.00    4.00    4.00    5.00    4.00    2.00    3.00    4.00    3.00    3.00    4.00    3.00    4.00    3.00    4.00    3.00    3.00    3.00    4.00    3.00    4.00    3.00    3.00    3.00    4.00    3.00    2.00    3.00    4.00    3.00    4.00    3.00    4.00    2.00    3.00    4.00    3.00    4.00    3.00    2.00    3.00    4.00    4.00    3.00    3.00    3.00    4.00    3.00    4.00    3.00    3.00    2.00    3.00    4.00    3.00    2.00    3.00    4.00
    1.00 1994.00    2.00   12.00   24.00    2.00    3.00    4.00    5.00    4.00    5.00    4.00    4.00    3.00    2.00    3.00    4.00    2.00    3.00    3.00    3.00    5.00    3.00    3.00    3.00    4.00    3.00    4.00    5.00    4.00    3.00    3.00    3.00    3.00    4.00    4.00    3.00    4.00    3.00    3.00    4.00    5.00    4.00    5.00    3.00    3.00    4.00    2.00    3.00    1.00    3.00    4.00    3.00    3.00    4.00    3.00    2.00    5.00    4.00    2.00    3.00    4.00    3.00    3.00    4.00    3.00    4.00    3.00    4.00    3.00    3.00    3.00    4.00    3.00    4.00    3.00    3.00    3.00    4.00    3.00    2.00    3.00    4.00    3.00    4.00    3.00    4.00    2.00    3.00    4.00    3.00    4.00    3.00    2.00    3.00    4.00    4.00    3.00    3.00    3.00    4.00    4.00    4.00    3.00    4.00    2.00    3.00    3.00    4.00    1.00     .00    1.00
    1.00 1993.00    3.00   24.00   24.00    2.00    3.00    4.00    4.00    4.00    3.00    4.00    5.00    4.00    3.00    4.00    4.00    3.00    4.00    5.00    4.00    3.00    3.00    3.00    4.00    4.00    4.00    3.00    4.00    3.00    4.00    3.00    3.00    4.00    4.00    3.00    3.00    4.00    4.00    4.00    5.00    5.00    4.00    3.00    4.00    4.00    3.00    4.00    4.00    3.00    4.00    4.00    4.00    4.00    3.00    3.00    4.00    4.00    3.00    4.00    3.00    3.00    4.00    4.00    3.00    3.00    4.00    3.00    4.00    3.00    4.00    4.00    4.00    4.00    4.00    3.00    4.00    3.00    4.00    4.00    4.00    4.00    4.00    4.00    5.00    4.00    4.00    3.00    3.00    4.00    4.00    3.00    4.00    4.00    4.00    3.00    4.00    3.00    5.00    4.00    4.00    3.00    4.00    5.00    4.00    3.00    4.00    3.00    5.00    4.00    3.00    2.00
    1.00 1993.00    3.00   24.00   24.00    2.00    3.00    4.00    4.00    4.00    3.00    4.00    5.00    4.00    3.00    4.00    4.00    3.00    4.00    5.00    4.00    3.00    3.00    3.00    4.00    4.00    4.00    3.00    4.00    3.00    4.00    3.00    3.00    4.00    4.00    3.00    3.00    4.00    4.00    4.00    5.00    5.00    4.00    3.00    4.00    4.00    3.00    4.00    4.00    3.00    4.00    4.00    4.00    4.00    3.00    3.00    4.00    4.00    3.00    4.00    3.00    3.00    4.00    4.00    3.00    3.00    4.00    3.00    4.00    3.00    4.00    4.00    4.00    4.00    4.00    3.00    4.00    3.00    4.00    4.00    4.00    4.00    4.00    4.00    5.00    4.00    4.00    3.00    3.00    4.00    4.00    3.00    4.00    4.00    4.00    3.00    4.00    3.00    5.00    4.00    4.00    3.00    4.00    5.00    4.00    3.00    4.00    3.00    5.00    4.00    3.00    2.00
    2.00 1984.00    3.00   24.00   72.00    2.00    3.00    4.00    5.00    4.00    3.00    4.00    4.00    3.00    4.00    3.00    4.00    3.00    4.00    3.00    3.00    4.00    3.00    4.00    3.00    4.00    3.00    4.00    5.00    4.00    3.00    3.00    3.00    3.00    4.00    4.00    3.00    4.00    3.00    3.00    4.00    3.00    4.00    3.00    3.00    3.00    4.00    3.00    3.00    4.00    3.00    4.00    3.00    3.00    4.00    3.00    3.00    3.00    3.00    2.00    3.00    4.00    3.00    3.00    4.00    3.00    4.00    3.00    4.00    3.00    3.00    3.00    4.00    3.00    4.00    3.00    3.00    3.00    4.00    3.00    2.00    3.00    4.00    3.00    4.00    3.00    4.00    2.00    3.00    4.00    3.00    4.00    3.00    2.00    3.00    4.00    4.00    3.00    3.00    3.00    4.00    3.00    4.00    3.00    3.00    2.00    3.00    4.00    3.00    2.00    3.00    4.00
    1.00 1990.00    4.00   48.00   84.00    2.00    3.00    4.00    5.00    4.00    5.00    4.00    4.00    3.00    2.00    3.00    4.00    2.00    3.00    3.00    3.00    5.00    3.00    3.00    3.00    4.00    3.00    4.00    5.00    4.00    3.00    3.00    3.00    3.00    4.00    4.00    3.00    4.00    3.00    3.00    4.00    5.00    4.00    5.00    3.00    3.00    4.00    2.00    3.00    1.00    3.00    4.00    3.00    3.00    4.00    3.00    2.00    5.00    4.00    2.00    3.00    4.00    3.00    3.00    4.00    3.00    4.00    3.00    4.00    3.00    3.00    3.00    4.00    3.00    4.00    3.00    3.00    3.00    4.00    3.00    2.00    3.00    4.00    3.00    4.00    3.00    4.00    2.00    3.00    4.00    3.00    4.00    3.00    2.00    3.00    4.00    4.00    3.00    3.00    3.00    4.00    4.00    4.00    3.00    4.00    2.00    3.00    3.00    4.00    1.00     .00    1.00
    1.00 1981.00    3.00   12.00  144.00    2.00    3.00    3.00    5.00    5.00    4.00    4.00    4.00    3.00    3.00    3.00    3.00    3.00    3.00    3.00    3.00    3.00    3.00    3.00    3.00    3.00    3.00    3.00    3.00    3.00    3.00    3.00    3.00    3.00    3.00    3.00    3.00    3.00    3.00    3.00    3.00    3.00    3.00    3.00    3.00    3.00    3.00    3.00    3.00    3.00    3.00    3.00    3.00    3.00    3.00    3.00    3.00    3.00    3.00    3.00    3.00    3.00    3.00    3.00    3.00    3.00    3.00    3.00    3.00    3.00    3.00    3.00    3.00    3.00    3.00    3.00    3.00    3.00    3.00    3.00    3.00    3.00    3.00    3.00    3.00    3.00    3.00    3.00    3.00    3.00    3.00    3.00    3.00    3.00    3.00    3.00    3.00    3.00    3.00    3.00    3.00    3.00    3.00    3.00    3.00    3.00    3.00    3.00    3.00    3.00    3.00    3.00
    2.00 1987.00    2.00     .00     .00    3.00    3.00    3.00    3.00    3.00    3.00    3.00    3.00    3.00    3.00    3.00    3.00    5.00    4.00    3.00    4.00    5.00    3.00    2.00    3.00    4.00    3.00    5.00    3.00    2.00    1.00    2.00    1.00    3.00    3.00    3.00    3.00    3.00    3.00    3.00    4.00    4.00    4.00    5.00    4.00    3.00    5.00    3.00    2.00    2.00    3.00    3.00    2.00    3.00    2.00    3.00    3.00    3.00    3.00    3.00    3.00    5.00    3.00    2.00    3.00    2.00    2.00    2.00    3.00    3.00    2.00    2.00    3.00    3.00    2.00    2.00    3.00    5.00    5.00    3.00    4.00    3.00    3.00    3.00    3.00    3.00    3.00    3.00    3.00    3.00    3.00    3.00    3.00    3.00    4.00    4.00    4.00    4.00    3.00    3.00    3.00    2.00    2.00    2.00    3.00    3.00    3.00    4.00    4.00    3.00    3.00    3.00
    2.00 1987.00    2.00     .00     .00    3.00    3.00    3.00    3.00    3.00    3.00    3.00    3.00    3.00    3.00    3.00    3.00    5.00    4.00    3.00    4.00    5.00    3.00    2.00    3.00    4.00    3.00    5.00    3.00    2.00    1.00    2.00    1.00    3.00    3.00    3.00    3.00    3.00    3.00    3.00    4.00    4.00    4.00    5.00    4.00    3.00    5.00    3.00    2.00    2.00    3.00    3.00    2.00    3.00    2.00    3.00    3.00    3.00    3.00    3.00    3.00    5.00    3.00    2.00    3.00    2.00    2.00    2.00    3.00    3.00    2.00    2.00    3.00    3.00    2.00    2.00    3.00    5.00    5.00    3.00    4.00    3.00    3.00    3.00    3.00    3.00    3.00    3.00    3.00    3.00    3.00    3.00    3.00    3.00    4.00    4.00    4.00    4.00    3.00    3.00    3.00    2.00    2.00    2.00    3.00    3.00    3.00    4.00    4.00    2.00    2.00    2.00
    2.00 1995.00    3.00     .00     .00    3.00    3.00    3.00    3.00    2.00    2.00    2.00    2.00    2.00    2.00    2.00    2.00    2.00    2.00    2.00    3.00    3.00    3.00    3.00    3.00    3.00    3.00    3.00    3.00    3.00    3.00    3.00    3.00    3.00    3.00    3.00    3.00    3.00    3.00    3.00    3.00    3.00    3.00    3.00    3.00    3.00    3.00    3.00    3.00    3.00    3.00    3.00    3.00    3.00    3.00    3.00    3.00    3.00    3.00    3.00    3.00    3.00    3.00    3.00    3.00    3.00    3.00    3.00    3.00    3.00    3.00    3.00    3.00    3.00    3.00    3.00    3.00    3.00    3.00    3.00    3.00    3.00    3.00    3.00    3.00    3.00    3.00    3.00    3.00    3.00    3.00    3.00    3.00    3.00    3.00    3.00    3.00    3.00    3.00    3.00    3.00    3.00    3.00    3.00    3.00    3.00    3.00    3.00    3.00    3.00    3.00    3.00
    1.00 1996.00    2.00     .00     .00    3.00    3.00    2.00    3.00    3.00    3.00    3.00    2.00    2.00    2.00    4.00    4.00    3.00    2.00    4.00    3.00    1.00    1.00    1.00    1.00    1.00    1.00    1.00    3.00    3.00    3.00    3.00    3.00    3.00    3.00    3.00    3.00    3.00    3.00    3.00    3.00    3.00    3.00    3.00    3.00    3.00    3.00    3.00    3.00    3.00    3.00    3.00    3.00    3.00    3.00    3.00    3.00    3.00    3.00    2.00    2.00    1.00    3.00    2.00    2.00    2.00    2.00    2.00    2.00    2.00    3.00    3.00    3.00    3.00    3.00    3.00    3.00    3.00    3.00    3.00    3.00    3.00    3.00    3.00    3.00    3.00    3.00    3.00    3.00    3.00    3.00    3.00    3.00    3.00    3.00    2.00    2.00    2.00    2.00    2.00    3.00    3.00    3.00    3.00    3.00    3.00    3.00    3.00    3.00    4.00    4.00    4.00
    2.00 1996.00    2.00     .00     .00    3.00    3.00    5.00    2.00    2.00    2.00    4.00    3.00    3.00    3.00    3.00    3.00    5.00    4.00    3.00    5.00    5.00    3.00    3.00    3.00    3.00    3.00    5.00    3.00    2.00    4.00    3.00    3.00    3.00    4.00    4.00    4.00    4.00    4.00    3.00    3.00    2.00    2.00    2.00    2.00    3.00    3.00    3.00    3.00    3.00    2.00    2.00    2.00    2.00    2.00    1.00    5.00    5.00    3.00    3.00    2.00    4.00    3.00    3.00    4.00    3.00    5.00    4.00    4.00    4.00    3.00    5.00    3.00    4.00    3.00    3.00    3.00    3.00    3.00    3.00    3.00    3.00    2.00    4.00    3.00    3.00    3.00    3.00    3.00    3.00    3.00    3.00    3.00    3.00    3.00    3.00    3.00    2.00    2.00    3.00    3.00    3.00    3.00    3.00    4.00    4.00    3.00    4.00    4.00    3.00    3.00    3.00
    2.00 1997.00    2.00     .00     .00    3.00    3.00    3.00    3.00    4.00    3.00    4.00    5.00    4.00    5.00    5.00    3.00    2.00    4.00    2.00    3.00    4.00    3.00    3.00    3.00    4.00    3.00    4.00    4.00    4.00    4.00    4.00    4.00    4.00    4.00    4.00    4.00    4.00    3.00    4.00    4.00    2.00    3.00    2.00    3.00    2.00    2.00    2.00    2.00    2.00    2.00    2.00    2.00    2.00    2.00    2.00    2.00    2.00    2.00    2.00    2.00    3.00    1.00    3.00    3.00    3.00    3.00    3.00    3.00    3.00    3.00     .00    4.00    4.00    4.00    4.00    4.00    3.00    4.00    4.00    4.00    4.00    4.00    3.00    3.00    3.00    3.00    3.00    3.00    3.00    3.00    2.00    4.00    3.00    4.00    4.00    4.00    3.00    4.00    4.00    3.00    3.00    3.00    3.00    4.00    4.00    4.00    4.00    4.00    2.00    2.00    2.00
    1.00 1992.00    3.00    2.00    2.00    3.00    3.00    3.00    3.00    3.00    3.00    5.00    5.00    5.00    5.00    5.00    1.00    4.00    5.00    5.00    5.00    5.00    5.00    5.00    3.00    5.00    5.00    5.00    5.00    5.00    5.00    5.00    5.00    5.00    5.00    5.00    3.00    5.00    5.00    5.00    5.00    4.00    4.00    4.00    4.00    5.00    5.00    1.00    1.00    1.00    1.00    1.00    1.00    3.00    3.00    3.00    3.00    3.00    3.00    3.00    3.00    3.00    3.00    3.00    3.00    3.00    3.00    3.00    3.00    3.00    3.00    3.00    3.00    3.00    3.00    3.00    3.00    3.00    3.00    3.00    3.00    3.00    3.00    4.00    4.00    4.00    4.00    4.00    4.00    4.00    4.00    4.00    4.00    4.00    4.00    4.00    4.00    4.00    4.00    4.00    4.00    4.00    4.00    4.00    5.00    5.00    5.00    5.00    5.00    1.00    1.00    1.00
    2.00 1993.00    2.00    2.00    2.00    3.00    3.00    3.00    3.00    3.00    3.00    5.00    5.00    5.00    5.00    3.00    1.00    5.00    3.00    3.00    3.00    3.00    3.00    3.00    3.00    3.00    3.00    3.00    1.00    5.00    3.00    3.00    3.00    2.00    2.00    2.00    2.00    2.00    2.00    2.00    2.00    3.00    3.00    3.00    1.00    3.00    3.00    3.00    3.00    3.00    3.00    3.00    3.00    3.00    5.00    3.00    4.00    4.00    4.00    3.00    3.00    3.00    3.00    3.00    4.00    4.00    4.00    4.00    4.00    4.00    4.00    4.00    2.00    2.00    2.00    2.00    2.00    2.00    2.00    2.00    2.00    2.00    2.00    2.00    2.00    3.00    2.00    2.00    2.00    3.00    3.00    3.00    2.00    2.00    3.00    3.00    3.00    2.00    3.00    3.00    2.00    2.00    2.00    2.00    2.00    2.00    2.00    2.00    2.00    2.00    2.00    2.00
    1.00 1994.00    4.00    2.00    2.00    3.00    3.00    3.00    5.00    4.00    5.00    4.00    4.00    5.00    5.00    3.00    2.00    3.00    4.00    2.00    3.00    3.00    3.00    4.00    3.00    4.00    3.00    4.00    3.00    4.00    3.00    3.00    3.00    4.00    4.00    5.00    4.00    4.00    4.00    4.00    3.00    3.00    4.00    3.00    3.00    2.00    4.00    3.00    2.00    2.00    2.00    1.00    1.00    3.00    3.00    3.00    3.00    3.00    3.00    3.00    3.00    3.00    3.00    3.00    4.00    4.00    4.00    4.00    4.00    4.00    3.00    4.00    4.00    4.00    3.00    4.00    4.00    4.00    5.00    5.00    5.00    5.00    5.00    4.00    5.00    4.00    4.00    4.00    4.00    5.00     .00     .00     .00     .00     .00     .00     .00     .00     .00     .00     .00     .00     .00     .00     .00     .00     .00     .00     .00     .00     .00     .00
    2.00 1995.00    2.00    2.00    2.00    3.00    3.00    3.00    3.00    3.00    3.00    5.00    5.00    5.00    5.00    3.00    1.00    5.00    3.00    3.00    3.00    3.00    3.00    3.00    3.00    3.00    3.00    3.00    1.00    5.00    3.00    3.00    3.00    2.00    2.00    2.00    2.00    2.00    2.00    2.00    2.00    3.00    3.00    3.00    1.00    3.00    3.00    3.00    3.00    3.00    3.00    3.00    3.00    3.00    5.00    3.00    4.00    4.00    4.00    3.00    3.00    3.00    3.00    3.00    4.00    4.00    4.00    4.00    4.00    4.00    4.00    4.00    2.00    2.00    2.00    2.00    2.00    2.00    2.00    2.00    2.00    2.00    2.00    2.00    2.00    3.00    2.00    2.00    2.00    3.00    3.00    3.00    2.00    2.00    3.00    3.00    3.00    2.00    3.00    3.00    2.00    2.00    2.00    2.00    2.00    2.00    2.00    2.00    2.00    2.00    2.00    2.00
    1.00 1995.00    3.00    3.00    3.00    3.00    3.00    3.00    4.00    4.00    4.00    4.00    4.00    4.00    4.00    4.00    4.00    3.00    3.00    3.00    4.00    4.00    4.00    4.00    4.00    4.00    3.00    4.00    2.00    2.00    2.00    2.00    2.00    3.00    3.00    3.00    3.00    3.00    3.00    4.00    3.00    3.00    3.00    3.00    3.00    2.00    3.00    3.00    3.00    3.00    3.00    3.00    3.00    3.00    3.00    3.00    3.00    3.00    3.00    2.00    2.00    2.00    2.00    3.00    3.00    3.00    3.00    3.00    3.00    3.00    3.00    3.00    3.00    3.00    3.00    3.00    3.00    3.00    3.00    3.00    3.00    3.00    3.00    3.00    3.00    3.00    3.00    3.00    3.00    3.00    2.00    2.00    2.00    2.00    3.00    3.00    3.00    3.00    3.00    3.00    3.00    3.00    3.00    3.00    3.00    3.00    3.00    3.00    3.00    3.00    3.00    3.00
    2.00 1994.00    3.00    6.00    6.00    3.00    3.00    4.00    4.00    4.00    4.00    4.00    4.00    4.00    4.00    4.00    4.00    4.00    4.00    3.00    3.00    3.00    3.00    3.00    3.00    3.00    3.00    3.00    3.00    3.00    3.00    3.00    3.00    3.00    3.00    3.00    3.00    3.00    3.00    3.00    3.00    3.00    3.00    3.00    3.00    3.00    3.00    3.00    3.00    3.00    3.00    3.00    3.00    3.00    3.00    3.00    3.00    3.00    3.00    3.00    3.00    3.00    3.00    3.00    3.00    3.00    3.00    3.00    3.00    3.00    3.00    3.00    4.00    4.00    4.00    4.00    4.00    4.00    4.00    4.00    4.00    4.00    4.00    4.00    4.00    4.00    4.00    4.00    4.00    4.00    4.00    4.00    4.00    4.00    4.00    4.00    4.00    4.00    4.00    4.00    4.00    4.00    4.00    4.00    3.00    3.00    3.00    3.00    3.00    3.00    3.00    3.00
    2.00 1995.00    1.00    6.00    6.00    3.00    3.00    4.00    4.00    4.00    5.00    4.00    5.00    5.00    5.00    5.00    5.00    3.00    3.00    3.00    4.00    5.00    4.00    4.00    2.00    2.00    2.00    2.00    1.00    1.00    1.00    1.00    1.00    2.00    2.00    1.00    1.00    1.00    1.00    1.00    1.00    3.00    4.00    3.00    3.00    3.00    3.00    3.00    3.00    3.00    3.00    3.00    3.00    3.00    3.00    3.00    3.00    3.00    3.00    3.00    4.00    2.00    3.00    3.00    4.00    3.00    3.00    2.00    3.00    3.00    3.00    3.00    3.00    2.00    3.00    3.00    3.00    4.00    2.00    4.00    2.00    4.00    3.00    3.00    4.00    4.00    2.00    3.00    4.00    3.00    2.00    4.00    3.00    4.00    3.00    4.00    3.00    3.00    2.00    4.00    2.00    3.00    4.00    3.00    4.00    3.00    2.00    3.00    3.00    4.00    3.00    3.00
    2.00 1996.00    3.00    6.00    6.00    3.00    3.00    4.00    3.00    5.00    3.00    2.00    5.00    3.00    3.00    3.00    3.00    4.00    3.00    2.00    4.00    3.00    3.00    4.00    2.00    3.00    3.00    5.00    3.00    2.00    2.00    2.00    4.00    2.00    2.00    2.00    2.00    2.00    2.00    2.00    2.00    3.00    3.00    3.00    3.00    3.00    3.00    3.00    3.00    3.00    4.00    3.00    3.00    3.00    3.00    3.00    4.00    4.00    3.00    3.00    3.00    3.00    4.00    3.00    4.00    3.00    4.00    3.00    3.00    3.00    3.00    3.00    3.00    2.00    3.00    2.00    3.00    4.00    4.00    4.00    5.00    4.00    4.00    3.00    3.00    3.00    3.00    3.00    3.00    3.00    4.00    4.00    3.00    2.00    3.00    3.00    3.00    3.00    3.00    3.00    3.00    3.00    3.00    3.00    1.00    2.00    2.00    2.00    2.00    3.00    4.00    3.00
    2.00 1992.00    1.00   72.00    6.00    3.00    3.00    4.00    4.00    4.00    4.00    3.00    4.00    4.00    4.00    3.00    3.00    4.00    4.00    3.00    3.00    4.00    4.00    3.00    3.00    3.00    3.00    3.00    3.00    3.00    2.00    2.00    2.00    3.00    3.00    3.00    4.00    3.00    3.00    3.00    3.00    2.00    2.00    2.00    2.00    3.00    3.00    3.00    2.00    2.00    2.00    2.00    2.00    3.00    3.00    3.00    3.00    3.00    2.00    3.00    3.00    3.00    3.00    3.00    3.00    3.00    3.00    3.00    4.00    3.00    3.00    3.00    3.00    3.00    3.00    3.00    4.00    3.00    3.00    3.00    4.00    4.00    3.00    3.00    3.00    3.00    3.00    3.00    3.00    3.00    3.00    3.00    3.00    2.00    3.00    3.00    3.00    4.00    4.00    4.00    3.00    3.00    3.00    3.00    3.00    3.00    3.00    3.00    3.00    3.00    3.00    3.00
    1.00 1994.00    3.00    2.00   12.00    3.00    3.00    4.00    3.00    3.00    3.00    3.00    4.00    4.00    3.00    2.00    1.00    4.00    4.00    2.00    3.00    3.00    3.00    4.00    4.00    4.00    4.00    4.00    2.00    2.00    2.00    2.00    2.00    4.00    4.00    4.00    4.00    4.00    4.00    4.00    5.00    1.00    4.00    2.00    3.00    3.00    3.00    3.00    3.00    3.00    3.00    3.00    3.00    4.00    4.00    4.00    4.00    4.00    4.00    4.00    4.00    4.00    3.00    3.00    3.00    3.00    3.00    3.00    3.00    3.00    3.00    3.00    3.00    3.00    3.00    3.00    3.00    2.00    2.00    2.00    2.00    2.00    2.00    3.00    3.00    3.00    3.00    3.00    3.00    3.00    2.00    3.00    3.00    3.00    3.00    2.00    2.00    2.00    3.00    2.00    3.00    3.00    3.00    3.00    2.00    2.00    3.00    3.00    3.00    2.00    2.00    2.00
    2.00 1989.00    2.00   12.00   12.00    3.00    3.00    4.00    3.00    4.00    3.00    4.00    5.00    4.00    4.00    4.00    3.00    4.00    4.00    3.00    4.00    4.00    4.00    3.00    3.00    4.00    4.00    3.00    3.00    3.00    3.00    3.00    3.00    4.00    4.00    4.00    4.00    4.00    3.00    4.00    3.00    3.00    4.00    3.00    3.00    3.00    4.00    3.00    3.00    3.00    3.00    3.00    3.00    3.00    3.00    3.00    3.00    3.00    3.00    3.00    3.00    3.00    3.00    3.00    3.00    3.00    4.00    4.00    4.00    4.00    3.00    3.00    4.00    4.00    4.00    4.00    4.00    3.00    3.00    3.00    4.00    4.00    3.00    3.00    3.00    3.00    3.00    3.00    3.00    3.00    4.00    4.00    3.00    3.00    3.00    3.00    4.00    4.00    3.00    4.00    3.00    3.00    3.00    3.00    3.00    3.00    3.00    4.00    4.00    3.00    3.00    3.00
    2.00 1990.00    2.00   12.00   12.00    3.00    3.00    4.00    3.00    2.00    4.00    4.00    5.00    4.00    4.00    5.00    4.00    4.00    3.00    2.00    4.00    5.00    4.00    3.00    2.00    4.00    2.00    5.00    3.00    3.00    4.00    2.00     .00    5.00    5.00    3.00    4.00    5.00    5.00    4.00    3.00    2.00    3.00    3.00    3.00    4.00    5.00    3.00    2.00    3.00    2.00    2.00    1.00    4.00    2.00    2.00    3.00    5.00    3.00    3.00    3.00    5.00    3.00    4.00    5.00    4.00    5.00    5.00    5.00    5.00    2.00    4.00    4.00    4.00    4.00    4.00    5.00    5.00    5.00    5.00    5.00    5.00    5.00    4.00    3.00    3.00    3.00    3.00    3.00    3.00    3.00    3.00    3.00    3.00    4.00    4.00    4.00    4.00    4.00    4.00    3.00    3.00    3.00    3.00    3.00    4.00    4.00    4.00    4.00    1.00    1.00    1.00
    1.00 1990.00    2.00   12.00   12.00    3.00    3.00    3.00    3.00    3.00    3.00    3.00    3.00    3.00    3.00    3.00    3.00    2.00    2.00    2.00    3.00    4.00    1.00    3.00    3.00    3.00    3.00    3.00    5.00    5.00    3.00    3.00    2.00    3.00    3.00    3.00    3.00    3.00    3.00    3.00    3.00    1.00    1.00    1.00    4.00    3.00    3.00    3.00    4.00    3.00    3.00    3.00    2.00    2.00    2.00    2.00    3.00    3.00    4.00    3.00    3.00    3.00    3.00    3.00    3.00    3.00    2.00    2.00    2.00    4.00    4.00    4.00    3.00    3.00    3.00    3.00    3.00    3.00    3.00    3.00    3.00    3.00    3.00    3.00    3.00    3.00    1.00    1.00    1.00    1.00    3.00    3.00    3.00    3.00    4.00    4.00    4.00    4.00    4.00    4.00    2.00    2.00    2.00    2.00    4.00    4.00    4.00    4.00    4.00    3.00    3.00    3.00
    1.00 1990.00    2.00   12.00   12.00    3.00    3.00    3.00    3.00    3.00    3.00    3.00    3.00    3.00    3.00    3.00    3.00    2.00    2.00    2.00    3.00    4.00    1.00    3.00    3.00    3.00    3.00    3.00    5.00    5.00    3.00    3.00    2.00    3.00    3.00    3.00    3.00    3.00    3.00    3.00    3.00    1.00    1.00    1.00    4.00    3.00    3.00    3.00    4.00    3.00    3.00    3.00    2.00    2.00    2.00     .00    3.00    3.00    4.00    3.00    3.00    3.00    3.00    3.00    3.00    3.00    2.00    2.00    2.00    4.00    4.00    4.00    3.00    3.00    3.00    3.00    3.00    3.00    3.00    3.00    3.00    3.00    3.00    3.00    3.00    3.00    1.00    1.00    1.00    1.00    3.00    3.00    3.00    3.00    4.00    4.00    4.00    4.00    4.00    4.00    2.00    2.00    2.00    2.00    4.00    4.00    4.00    4.00    4.00    3.00    3.00    3.00
    1.00 1990.00    2.00   12.00   12.00    3.00    3.00    3.00    3.00    3.00    3.00    3.00    3.00    3.00    3.00    3.00    3.00    2.00    2.00    2.00    3.00    4.00    1.00    3.00    3.00    3.00    3.00    3.00    5.00    5.00    3.00    3.00    2.00    3.00    3.00    3.00    3.00    3.00    3.00    3.00    3.00    1.00    1.00    1.00    4.00    3.00    3.00    3.00    4.00    3.00    3.00    3.00    2.00    2.00    2.00     .00    3.00    3.00    4.00    3.00    3.00    3.00    3.00    3.00    3.00    3.00    2.00    2.00    2.00    4.00    4.00    4.00    3.00    3.00    3.00    3.00    3.00    3.00    3.00    3.00    3.00    3.00    3.00    3.00    3.00    3.00    3.00    1.00    1.00    1.00    3.00    3.00    3.00    3.00    4.00    4.00    4.00    4.00    4.00    4.00    2.00    2.00    2.00    2.00    4.00    4.00    4.00    4.00    4.00    3.00    3.00    3.00
    1.00 1990.00    2.00   12.00   12.00    3.00    3.00    3.00    3.00    3.00    3.00    3.00    3.00    3.00    3.00    3.00    3.00    2.00    2.00    2.00    3.00    4.00    1.00    3.00    3.00    3.00    3.00    3.00    5.00    5.00    3.00    3.00    2.00    3.00    3.00    3.00    3.00    3.00    3.00    3.00    3.00    1.00    1.00    1.00    4.00    3.00    3.00    3.00    4.00    3.00    3.00    3.00    2.00    2.00    2.00     .00    3.00    3.00    4.00    3.00    3.00    3.00    3.00    3.00    3.00    3.00    2.00    2.00    2.00    4.00    4.00    4.00    3.00    3.00    3.00    3.00    3.00    3.00    3.00    3.00    3.00    3.00    3.00    3.00    3.00    3.00    1.00    1.00    1.00    1.00    3.00    3.00    3.00    3.00    4.00    4.00    4.00    4.00    4.00    4.00    2.00    2.00    2.00    2.00    4.00    4.00    4.00    4.00    4.00    3.00    3.00    3.00
    1.00 1990.00    2.00   12.00   12.00    3.00    3.00    3.00    3.00    3.00    3.00    3.00    3.00    3.00    3.00    3.00    3.00    2.00    2.00    2.00    3.00    4.00    1.00    3.00    3.00    3.00    3.00    3.00    5.00    5.00    3.00    3.00    2.00    3.00    3.00    3.00    3.00    3.00    3.00    3.00    3.00    1.00    1.00    1.00    4.00    3.00    3.00    3.00    4.00    3.00    3.00    3.00    2.00    2.00    2.00     .00    3.00    3.00    4.00    3.00    3.00    3.00    3.00    3.00    3.00    3.00    2.00    2.00    2.00    4.00    4.00    4.00    3.00    3.00    3.00    3.00    3.00    3.00    3.00    3.00    3.00    3.00    3.00    3.00    3.00    3.00    1.00    1.00    1.00    1.00    3.00    3.00    3.00    3.00    4.00    4.00    4.00    4.00    4.00    4.00    2.00    2.00    2.00    2.00    4.00    4.00    4.00    4.00    4.00    3.00    3.00    3.00
    2.00 1990.00    2.00   12.00   12.00    3.00    3.00    3.00    3.00    3.00    3.00    3.00    3.00    3.00    5.00    3.00    3.00     .00     .00     .00     .00     .00     .00     .00     .00     .00     .00     .00     .00     .00     .00     .00     .00     .00     .00     .00     .00     .00     .00     .00     .00    4.00    4.00    4.00    4.00    5.00    5.00    5.00    5.00    5.00    5.00    5.00    5.00    4.00    4.00    4.00    4.00    4.00    4.00    3.00    3.00    4.00    3.00    4.00    4.00    4.00    4.00    4.00    4.00    4.00    2.00    3.00    4.00    3.00    3.00    3.00    3.00    5.00    5.00    5.00    5.00    4.00    5.00    3.00    3.00    3.00    3.00    3.00    3.00    3.00    3.00    3.00    3.00    3.00    3.00    3.00    3.00    3.00    3.00    3.00    3.00    3.00    3.00    3.00    3.00    3.00    3.00    3.00    3.00    1.00    1.00    1.00
    1.00 1990.00    3.00   12.00   12.00    3.00    3.00    3.00    4.00    4.00     .00    3.00    3.00    3.00     .00    3.00    3.00    2.00    2.00    2.00    3.00    4.00    1.00    3.00    3.00    3.00    3.00    3.00    5.00    5.00    3.00    3.00    2.00    4.00    4.00    2.00    2.00    2.00    4.00    4.00    4.00    1.00    1.00    1.00    4.00    3.00    3.00    3.00    4.00    3.00    3.00    3.00    2.00    2.00    2.00     .00    3.00    3.00    4.00    4.00    4.00    4.00    4.00    3.00    3.00    3.00    2.00    2.00    2.00    4.00    4.00    4.00    4.00    4.00    4.00    4.00    2.00    2.00    2.00    2.00    3.00    3.00    3.00    3.00    3.00    3.00    1.00    1.00    1.00    1.00    3.00    3.00    3.00    3.00    4.00    4.00    4.00    4.00    4.00    4.00    2.00    2.00    2.00    2.00    3.00    3.00    3.00    3.00    3.00    3.00    3.00    3.00
    1.00 1990.00    3.00   12.00   12.00    3.00    3.00    3.00    3.00    3.00    3.00    3.00    3.00    3.00    3.00    3.00    3.00    3.00    3.00    3.00    3.00    3.00    3.00    3.00    3.00    3.00    3.00    3.00    3.00    3.00    3.00    3.00    3.00    3.00    3.00    3.00    3.00    3.00    3.00    3.00    3.00    3.00    3.00    3.00    3.00    3.00    3.00    3.00    3.00    3.00    3.00    3.00    3.00    3.00    3.00    3.00    3.00    3.00    3.00    3.00    3.00    3.00    3.00    3.00    3.00    3.00    3.00    3.00    3.00    3.00    3.00    3.00    3.00    3.00    3.00    3.00    3.00    3.00    3.00    3.00    3.00    3.00    3.00    3.00    3.00    3.00    3.00    3.00    3.00    3.00    3.00    3.00    3.00    3.00    3.00    3.00    3.00    3.00    3.00    3.00    3.00    3.00    3.00    3.00    3.00    3.00    3.00    3.00    3.00    3.00    3.00    3.00
    2.00 1990.00    3.00   12.00   12.00    3.00    3.00    4.00    3.00    2.00    2.00    4.00    5.00    4.00    3.00    5.00    4.00    4.00    4.00    2.00    5.00    5.00    4.00    5.00    5.00    4.00    3.00    5.00    3.00    2.00    2.00    2.00    2.00    5.00    5.00    5.00    3.00    3.00    3.00    2.00    3.00    3.00    3.00    3.00    3.00    3.00    3.00    3.00    3.00    3.00    3.00    3.00    3.00    3.00    3.00    3.00    3.00    3.00    3.00    4.00    3.00    3.00    3.00    5.00    5.00    3.00    3.00    3.00    3.00    3.00    3.00    3.00    3.00    3.00    3.00    3.00    3.00    3.00    3.00    3.00    3.00    3.00    3.00    3.00    3.00    3.00    3.00    3.00    3.00    3.00    3.00    4.00    3.00    4.00    4.00    4.00    4.00    4.00    5.00    4.00    3.00    2.00    2.00    2.00    3.00    3.00    3.00    3.00    3.00    3.00    2.00    3.00
    1.00 1991.00    3.00   12.00   12.00    3.00    3.00    4.00    3.00    3.00    4.00    3.00    4.00    4.00    3.00    2.00    1.00    4.00    4.00    2.00    3.00    3.00    3.00    4.00    4.00    4.00    4.00    4.00    2.00    1.00    2.00    2.00    2.00    4.00    4.00    4.00    4.00    4.00    4.00    4.00    5.00    1.00    4.00    2.00    3.00    3.00    3.00    3.00    3.00    3.00    3.00    3.00    3.00    4.00    4.00    4.00    4.00    4.00    4.00    4.00    4.00    4.00    3.00    3.00    3.00    3.00    3.00    3.00    3.00    3.00    3.00    3.00    3.00    3.00    3.00    3.00    3.00    2.00    2.00    2.00    2.00    2.00    2.00    3.00    3.00    3.00    3.00    3.00    3.00    3.00    2.00    3.00    3.00    3.00    3.00    2.00    2.00    2.00    3.00    2.00    3.00    3.00    3.00    3.00    2.00    2.00    3.00    3.00    3.00    2.00    2.00    2.00
    1.00 1991.00    3.00   12.00   12.00    3.00    3.00    4.00    3.00    3.00    4.00    3.00    4.00    4.00    3.00    2.00    1.00    4.00    4.00    2.00    3.00    3.00    3.00    4.00    4.00    4.00    4.00    4.00    2.00    1.00    2.00    2.00    2.00    4.00    4.00    4.00    4.00    4.00    4.00    4.00    5.00    1.00    4.00    2.00    3.00    3.00    3.00    3.00    3.00    3.00    3.00    3.00    3.00    4.00    4.00    4.00    4.00    4.00    4.00    4.00    4.00    4.00    3.00    3.00    3.00    3.00    3.00    3.00    3.00    3.00    3.00    3.00    3.00    3.00    3.00    3.00    3.00    2.00    2.00    2.00    2.00    2.00    2.00    3.00    3.00    3.00    3.00    3.00    3.00    3.00    2.00    3.00    3.00    3.00    3.00    2.00    2.00    2.00    3.00    2.00    3.00    3.00    3.00    3.00    2.00    2.00    3.00    3.00    3.00    2.00    2.00    2.00
    1.00 1994.00    2.00   12.00   12.00    3.00    3.00    3.00    3.00    3.00    3.00    3.00    3.00    3.00    3.00    3.00    3.00    3.00    3.00    3.00    3.00    3.00    3.00    3.00    3.00    3.00    3.00    3.00    3.00    3.00    3.00    3.00    3.00    3.00    3.00    3.00    3.00    3.00    3.00    3.00    3.00    3.00    3.00    3.00    3.00    3.00    3.00    3.00    3.00    3.00    3.00    3.00    3.00    3.00    3.00    3.00    3.00    3.00    3.00    3.00    3.00    3.00    3.00    3.00    3.00    3.00    3.00    3.00    3.00    3.00    3.00    3.00    3.00    3.00    3.00    3.00    3.00    3.00    3.00    3.00    3.00    3.00    3.00    3.00    3.00    3.00    3.00    3.00    3.00    3.00    3.00    3.00    3.00    3.00    3.00    3.00    3.00    3.00    3.00    3.00    3.00    3.00    3.00    3.00    3.00    3.00    3.00    3.00    3.00    3.00    3.00    3.00
    1.00 1994.00    2.00   12.00   12.00    3.00    3.00    4.00    3.00    3.00    3.00    1.00    5.00    3.00    3.00    3.00    1.00    4.00    5.00    3.00    2.00    5.00    3.00    3.00    3.00    4.00    4.00    3.00    3.00    3.00    3.00    3.00    3.00    3.00    3.00    3.00    3.00    3.00    3.00    3.00    3.00    3.00    3.00    3.00    3.00    3.00    3.00    3.00    3.00    3.00    2.00    2.00    2.00    3.00    3.00    3.00    3.00    3.00    3.00    3.00    3.00    3.00    3.00    3.00    3.00    3.00    3.00    3.00    3.00    3.00    3.00    3.00    3.00    3.00    3.00    3.00    3.00    3.00    3.00    3.00    3.00    3.00    3.00    3.00    3.00    3.00    3.00    3.00    3.00    3.00    3.00    3.00    3.00    3.00    3.00    3.00    3.00    3.00    3.00    3.00    3.00    3.00    3.00    3.00    3.00    3.00    3.00    3.00    3.00    3.00    3.00    3.00
    2.00 1994.00    3.00   12.00   12.00    3.00    3.00    4.00    5.00    5.00    5.00    1.00    4.00    4.00    4.00    4.00    3.00    2.00    4.00    2.00    5.00    5.00    5.00    5.00    5.00    5.00    5.00    5.00    3.00    3.00    1.00    3.00    3.00    4.00    3.00    1.00    3.00    2.00    2.00    2.00    1.00    4.00    4.00    4.00    4.00    4.00    4.00    4.00    4.00    4.00    4.00    4.00    4.00    4.00    4.00    4.00    4.00    4.00    4.00    3.00    3.00    3.00    3.00    3.00    3.00    3.00    3.00    3.00    3.00    3.00    3.00    3.00    3.00    3.00    3.00    3.00    3.00    3.00    3.00    3.00    3.00    3.00    3.00    3.00    3.00    3.00    3.00    3.00    3.00    3.00    3.00    3.00    3.00    3.00    3.00    3.00    3.00    3.00    3.00    3.00    3.00    3.00    3.00    3.00    3.00    3.00    3.00    3.00    3.00    3.00    3.00    3.00
    1.00 1994.00    3.00   12.00   12.00    3.00    3.00    4.00    3.00    3.00    4.00    3.00    4.00    4.00    3.00    2.00    1.00    4.00    4.00    3.00    3.00    3.00    3.00    4.00    4.00    4.00    4.00    4.00    2.00    2.00    2.00    2.00    2.00    4.00    4.00    4.00    4.00    4.00    4.00    4.00    5.00    1.00    4.00    2.00    3.00    3.00    3.00    3.00    3.00    3.00    3.00    3.00    3.00    4.00    4.00    4.00    4.00    4.00    4.00    4.00    4.00    4.00    3.00    3.00    3.00    3.00    3.00    3.00    3.00    3.00    3.00    3.00    3.00    3.00    3.00    3.00    3.00    2.00    2.00    2.00    2.00    2.00    2.00    3.00    3.00    3.00    3.00    3.00    3.00    3.00    2.00    3.00    3.00    3.00    3.00    2.00    2.00    2.00    3.00    2.00    3.00    3.00    3.00    3.00    2.00    2.00    3.00    3.00    3.00    2.00    2.00    2.00
    2.00 1996.00    3.00   12.00   12.00    3.00    3.00    5.00    3.00    3.00    2.00    3.00    4.00    4.00    5.00    3.00    3.00    5.00    5.00    1.00    4.00    5.00    3.00    4.00    4.00    5.00    3.00    5.00    2.00    2.00    1.00    3.00    3.00    3.00    3.00    4.00    3.00    4.00    3.00    3.00    4.00    3.00    4.00    3.00    3.00    3.00    4.00    2.00    2.00    2.00    1.00    1.00    1.00    4.00    3.00    3.00    3.00    4.00    4.00    3.00    3.00    3.00    3.00    4.00    4.00    4.00    4.00    4.00    4.00    4.00    3.00    4.00    3.00    3.00    3.00    3.00    3.00    4.00    4.00    4.00    4.00    4.00    4.00    4.00    4.00    4.00    4.00    4.00    4.00    4.00    4.00    4.00    4.00    3.00    4.00    3.00    4.00    4.00    4.00    4.00    4.00    4.00    3.00    3.00    3.00    3.00    3.00    3.00    3.00    3.00    3.00    3.00
    1.00 1989.00    2.00   24.00   12.00    3.00    3.00    5.00    5.00    5.00    5.00    4.00    3.00    5.00    5.00    4.00    4.00    3.00    3.00    2.00    2.00    4.00    5.00    5.00    4.00    2.00    4.00    5.00    5.00    5.00    2.00    2.00    2.00    4.00    3.00    3.00    3.00    3.00    3.00    3.00    2.00    4.00    4.00    3.00    4.00    4.00    5.00    4.00    3.00    3.00    3.00    2.00    2.00    5.00    3.00    4.00    4.00    4.00    3.00    3.00    4.00    4.00    3.00    4.00    4.00    4.00    4.00    5.00    4.00    5.00    3.00    5.00    5.00    4.00    4.00    3.00    4.00    4.00    5.00    3.00    3.00    5.00    5.00    3.00    3.00    4.00    4.00    4.00    4.00    3.00    5.00    5.00    4.00    4.00    5.00    4.00    5.00    4.00    5.00    4.00    3.00    3.00    3.00    3.00    3.00    4.00    3.00    3.00    4.00    2.00    3.00    3.00
    2.00 1989.00    4.00   36.00   12.00    3.00    3.00    3.00    5.00    5.00    5.00    3.00    3.00    3.00    5.00    5.00    5.00    1.00    3.00    1.00    5.00    5.00    5.00    5.00    5.00    5.00    5.00    5.00    3.00    3.00    3.00    3.00    3.00    3.00    3.00    3.00    3.00    3.00    3.00    3.00    5.00    5.00    5.00    5.00    5.00    5.00    5.00    5.00    5.00    5.00    5.00    5.00    5.00    5.00    5.00    5.00    5.00    5.00    5.00    5.00    5.00    3.00    3.00    3.00    3.00    3.00    3.00    3.00    2.00    2.00    2.00    2.00    2.00    2.00    2.00    2.00    2.00    3.00    3.00    3.00    3.00    3.00    3.00    2.00    2.00    2.00    2.00    2.00    2.00    2.00    2.00    2.00    2.00    2.00    2.00    2.00    2.00    2.00    2.00    3.00    1.00    1.00    1.00    1.00    1.00    1.00    1.00    3.00    3.00    3.00    3.00    3.00
    1.00 1994.00    2.00   11.00   17.00    3.00    3.00    3.00    3.00    3.00    3.00    3.00    3.00    3.00    3.00    3.00    3.00    3.00    3.00    3.00    3.00    3.00    3.00    3.00    3.00    3.00    3.00    3.00    3.00    3.00    3.00    3.00    3.00    3.00    3.00    3.00    3.00    3.00    3.00    3.00    3.00    3.00    3.00    3.00    3.00    3.00    3.00    3.00    3.00    3.00    3.00    3.00    3.00    3.00    3.00    3.00    3.00    3.00    3.00    3.00    3.00    3.00    3.00    3.00    3.00    3.00    3.00    3.00    3.00    3.00    3.00    3.00    3.00    3.00    3.00    3.00    3.00    3.00    3.00    3.00    3.00    3.00    3.00    3.00    3.00    3.00    3.00    3.00    3.00    3.00    3.00    3.00    3.00    3.00    3.00    3.00    3.00    3.00    3.00    3.00    3.00    3.00    3.00    3.00    3.00    3.00    3.00    3.00    3.00    3.00    3.00    3.00
    2.00 1993.00    2.00   18.00   18.00    3.00    3.00    3.00    3.00    3.00    3.00    3.00    3.00    3.00    3.00    3.00    3.00    3.00    3.00    3.00    3.00    3.00    3.00    3.00    3.00    3.00    3.00    3.00    3.00    3.00    3.00    3.00    3.00    3.00    3.00    3.00    3.00    3.00    3.00    3.00    3.00    3.00    3.00    3.00    3.00    3.00    3.00    3.00    3.00    3.00    3.00    3.00    3.00    3.00    3.00    3.00    3.00    3.00    3.00    3.00    3.00    3.00    3.00    3.00    3.00    3.00    3.00    3.00    3.00    3.00    3.00    3.00    3.00    3.00    3.00    3.00    3.00    3.00    3.00    3.00    3.00    3.00    3.00    3.00    3.00    3.00    3.00    3.00    3.00    3.00    3.00    3.00    3.00    3.00    3.00    3.00    3.00    3.00    3.00    3.00    3.00    3.00    3.00    3.00    3.00    3.00    3.00    3.00    3.00    3.00    3.00    3.00
    2.00 1994.00    2.00   18.00   18.00    3.00    3.00    3.00    3.00    3.00    3.00    3.00    3.00    3.00    3.00    3.00    3.00    3.00    3.00    3.00    3.00    3.00    3.00    3.00    3.00    3.00    3.00    3.00    3.00    3.00    3.00    3.00    3.00    3.00    3.00    3.00    3.00    3.00    3.00    3.00    3.00    3.00    3.00    3.00    3.00    3.00    3.00    3.00    3.00    3.00    3.00    3.00    3.00    3.00    3.00    3.00    3.00    3.00    3.00    3.00    3.00    3.00    3.00    3.00    3.00    3.00    3.00    3.00    3.00    3.00    3.00    3.00    3.00    3.00    3.00    3.00    3.00    3.00    3.00    3.00    3.00    3.00    3.00    3.00    3.00    3.00    3.00    3.00    3.00    3.00    3.00    3.00    3.00    3.00    3.00    3.00    3.00    3.00    3.00    3.00    3.00    3.00    3.00    3.00    3.00    3.00    3.00    3.00    3.00    3.00    3.00    3.00
    2.00 1992.00    3.00   12.00   24.00    3.00    3.00    3.00    3.00    3.00    3.00    3.00    4.00    4.00    4.00    4.00    4.00    4.00    4.00    4.00    3.00    3.00    3.00    3.00    3.00    3.00    3.00    3.00    5.00    5.00    5.00    5.00    5.00    3.00    3.00    3.00    3.00    3.00    3.00    3.00    3.00    3.00    3.00    3.00    3.00    3.00    3.00    3.00    3.00    3.00    3.00    3.00    3.00    3.00    3.00    3.00    3.00    3.00    3.00    3.00    3.00    3.00    3.00    3.00    3.00    3.00    3.00    3.00    3.00    3.00    3.00    3.00    3.00    3.00    3.00    3.00    3.00    3.00    3.00    3.00    3.00    3.00    3.00    3.00    3.00    3.00    3.00    3.00    3.00    3.00    3.00    3.00    3.00    3.00    3.00    3.00    3.00    3.00    3.00    3.00    3.00    3.00    3.00    3.00    3.00    3.00    3.00    3.00    3.00    3.00    3.00    3.00
    2.00 1993.00    3.00   12.00   24.00    3.00    3.00    5.00    2.00    3.00    2.00    5.00    4.00    5.00    4.00    2.00    5.00    5.00    5.00    1.00    3.00    5.00    5.00    5.00    3.00    5.00    2.00    4.00    3.00    3.00    2.00    3.00    3.00    5.00    5.00    3.00    5.00    3.00    3.00    3.00    4.00    3.00    5.00    5.00    5.00    2.00    2.00    2.00    2.00    2.00    2.00    2.00    1.00    4.00    4.00    4.00    4.00    4.00    4.00    3.00    3.00    3.00    3.00    4.00    4.00    4.00    4.00    4.00    4.00    4.00    2.00    2.00    4.00    3.00    4.00    3.00    4.00    4.00    4.00    4.00    4.00    4.00    4.00    4.00    4.00    3.00    4.00    4.00    4.00    4.00    4.00    4.00    3.00    4.00    4.00    4.00    4.00    4.00    4.00    4.00    4.00    4.00    4.00    4.00    3.00    4.00    3.00    3.00    4.00    3.00    2.00    2.00
    1.00 1985.00    3.00   24.00   24.00    3.00    3.00    3.00    5.00    4.00    3.00    4.00    4.00    5.00    5.00    3.00    3.00    3.00    4.00    3.00    4.00    4.00    4.00    4.00    3.00    4.00    4.00    3.00    3.00    3.00    3.00    3.00    3.00    5.00    4.00    4.00    4.00    3.00    3.00     .00    3.00    3.00    4.00    3.00    4.00    3.00    3.00    3.00    3.00    2.00    2.00    2.00    2.00    3.00    3.00    4.00    4.00    4.00    3.00    3.00    3.00    3.00    3.00    3.00    3.00    3.00    3.00    3.00    3.00    3.00    3.00    3.00    3.00    2.00    2.00    2.00    3.00    3.00    3.00     .00    5.00    5.00    5.00    4.00     .00    3.00    3.00    3.00    3.00    3.00    3.00    3.00    3.00    4.00    3.00    3.00    3.00    4.00    4.00    4.00    3.00    3.00    3.00    3.00    3.00    3.00    2.00    3.00    3.00    2.00    2.00    2.00
    1.00 1990.00    2.00   24.00   24.00    3.00    3.00    3.00    4.00    4.00     .00    3.00    3.00    3.00     .00    3.00    3.00    2.00    2.00    2.00    3.00    4.00    1.00    3.00    3.00    3.00    3.00    3.00    5.00    5.00    3.00    3.00    2.00    4.00    4.00    2.00    2.00    2.00    4.00    4.00    4.00    1.00    1.00    1.00    4.00    3.00    3.00    3.00    4.00    3.00    3.00    3.00    2.00    2.00    2.00     .00    3.00    3.00    4.00    4.00    4.00    4.00    4.00    3.00    3.00    3.00    2.00    2.00    2.00    4.00    4.00    4.00    4.00    4.00    4.00    4.00    2.00    2.00    2.00    2.00    3.00    3.00    3.00    3.00    3.00    3.00    1.00    1.00    1.00    1.00    3.00    3.00    3.00    3.00    4.00    4.00    4.00    4.00    4.00    4.00    2.00    2.00    2.00    2.00    3.00    3.00    3.00    3.00    3.00    3.00    3.00    3.00
    1.00 1990.00    2.00   24.00   24.00    3.00    3.00    3.00    4.00    4.00     .00    3.00    3.00    3.00     .00    3.00    3.00    2.00    2.00    2.00    3.00    4.00    1.00    3.00    3.00    3.00    3.00    3.00    5.00    5.00    3.00    3.00    2.00    4.00    4.00    2.00    2.00    2.00    4.00    4.00    4.00    1.00    1.00    1.00    4.00    3.00    3.00    3.00    4.00    3.00    3.00    3.00    2.00    2.00    2.00     .00    3.00    3.00    4.00    4.00    4.00    4.00    4.00    3.00    3.00    3.00    2.00    2.00    2.00    4.00    4.00    4.00    4.00    4.00    4.00    4.00    2.00    2.00    2.00    2.00    3.00    3.00    3.00    3.00    3.00    3.00    1.00    1.00    1.00    1.00    3.00    3.00    3.00    3.00    4.00    4.00    4.00    4.00    4.00    4.00    2.00    2.00    2.00    2.00    3.00    3.00    3.00    3.00    3.00    3.00    3.00    3.00
    2.00 1990.00    2.00   24.00   24.00    3.00    3.00    3.00    3.00    3.00    3.00    3.00    3.00    3.00    3.00    3.00    3.00    3.00    3.00    3.00    5.00    5.00    5.00    5.00    5.00    5.00    5.00    5.00    3.00    3.00    3.00    3.00    3.00    3.00    3.00    3.00    3.00    3.00    3.00    3.00    3.00    3.00    3.00    3.00    3.00    3.00    3.00    3.00    3.00    3.00    3.00    3.00    3.00    3.00    3.00    3.00    3.00    3.00    3.00    3.00    3.00    3.00    3.00    3.00    3.00    3.00    3.00    3.00    3.00    3.00    3.00    3.00    4.00    4.00    4.00    4.00    4.00    4.00    4.00    4.00    4.00    4.00    4.00    4.00    4.00    4.00    4.00    4.00    4.00    4.00    4.00    4.00    4.00    4.00    4.00    4.00    4.00    4.00    4.00    4.00    4.00    4.00    4.00    4.00    4.00    4.00    4.00    4.00    4.00    4.00    4.00    4.00
    2.00 1990.00    2.00   24.00   24.00    3.00    3.00    4.00    4.00    3.00    3.00    3.00    3.00    3.00    4.00    3.00    4.00    3.00    4.00    4.00    3.00    5.00    3.00    3.00    3.00    3.00    3.00    3.00    3.00    3.00    4.00    3.00    4.00    3.00    3.00    3.00    3.00    3.00    3.00    3.00    3.00    4.00    4.00    4.00    4.00    3.00    3.00    3.00    4.00    3.00    4.00    4.00    4.00    3.00    3.00    3.00    3.00    3.00    3.00    3.00    3.00    3.00    3.00    3.00    3.00    4.00    3.00    3.00    3.00    3.00    3.00    3.00    3.00    3.00    3.00    3.00    3.00    3.00    3.00    3.00    3.00    3.00    3.00    4.00    4.00    4.00    4.00    4.00    4.00    4.00    3.00    3.00    3.00    3.00    3.00    3.00    3.00    3.00    3.00    3.00    3.00    3.00    3.00    3.00    4.00    4.00    4.00    4.00    4.00    3.00    4.00    3.00
    1.00 1991.00    3.00   24.00   24.00    3.00    3.00    4.00    3.00    3.00    3.00    3.00    4.00    4.00    3.00    2.00    1.00    4.00    4.00    2.00    3.00    3.00    3.00    4.00    4.00    4.00    4.00    4.00    3.00    2.00    2.00    2.00    2.00    4.00    4.00    4.00    4.00    4.00    4.00    4.00    5.00    1.00    4.00    2.00    3.00    3.00    3.00    3.00    3.00    3.00    3.00    3.00    3.00    4.00    4.00    4.00    4.00    4.00    4.00    4.00    4.00    4.00    3.00    3.00    3.00    3.00    3.00    3.00    3.00    3.00    3.00    3.00    3.00    3.00    3.00    3.00    3.00    2.00    2.00    2.00    2.00    2.00    2.00    3.00    3.00    3.00    3.00    3.00    3.00    3.00    2.00    3.00    3.00    3.00    3.00    2.00    2.00    2.00    3.00    2.00    3.00    3.00    3.00    3.00    2.00    2.00    3.00    3.00    3.00    2.00    2.00    2.00
    1.00 1991.00    3.00   24.00   24.00    3.00    3.00    4.00    3.00    3.00    3.00    3.00    4.00    4.00    3.00    2.00    1.00    4.00    4.00    2.00    3.00    3.00    3.00    4.00    4.00    4.00    4.00    4.00    3.00    2.00    2.00    2.00    2.00    4.00    4.00    4.00    4.00    4.00    4.00    4.00    5.00    1.00    4.00    2.00    3.00    3.00    3.00    3.00    3.00    3.00    3.00    3.00    3.00    4.00    4.00    4.00    4.00    4.00    4.00    4.00    4.00    4.00    3.00    3.00    3.00    3.00    3.00    3.00    3.00    3.00    3.00    3.00    3.00    3.00    3.00    3.00    3.00    2.00    2.00    2.00    2.00    2.00    2.00    3.00    3.00    3.00    3.00    3.00    3.00    3.00    2.00    3.00    3.00    3.00    3.00    2.00    2.00    2.00    3.00    2.00    3.00    3.00    3.00    3.00    2.00    2.00    3.00    3.00    3.00    2.00    2.00    2.00
    1.00 1991.00    3.00   24.00   24.00    3.00    3.00    4.00    3.00    3.00    3.00    3.00    4.00    4.00    3.00    2.00    1.00    4.00    4.00    2.00    3.00    3.00    3.00    4.00    4.00    4.00    4.00    4.00    3.00    2.00    2.00    2.00    2.00    4.00    4.00    4.00    4.00    4.00    4.00    4.00    5.00    1.00    4.00    2.00    3.00    3.00    3.00    3.00    3.00    3.00    3.00    3.00    3.00    4.00    4.00    4.00    4.00    4.00    4.00    4.00    4.00    4.00    3.00    3.00    3.00    3.00    3.00    3.00    3.00    3.00    3.00    3.00    3.00    3.00    3.00    3.00    3.00    2.00    2.00    2.00    2.00    2.00    2.00    3.00    3.00    3.00    3.00    3.00    3.00    3.00    2.00    3.00    3.00    3.00    3.00    2.00    2.00    2.00    3.00    2.00    3.00    3.00    3.00    3.00    2.00    2.00    3.00    3.00    3.00    2.00    2.00    2.00
    1.00 1991.00    3.00   24.00   24.00    3.00    3.00    3.00    3.00    4.00    4.00    4.00    2.00    3.00    3.00    3.00    3.00    3.00    3.00    3.00    4.00    4.00    4.00    4.00    4.00    4.00    4.00    4.00    3.00    3.00    3.00    3.00    3.00    3.00    3.00    3.00    3.00    3.00    3.00    3.00    3.00    3.00    3.00    3.00    3.00    3.00    3.00    3.00    3.00    3.00    3.00    3.00    3.00    3.00    3.00    3.00    3.00    3.00    3.00    3.00    3.00    3.00    3.00    3.00    3.00    3.00    3.00    3.00    3.00    3.00    3.00    3.00    3.00    3.00    3.00    3.00    3.00    3.00    3.00    3.00    3.00    3.00    3.00    3.00    3.00    3.00    3.00    3.00    3.00    3.00    3.00    3.00    3.00    3.00    3.00    3.00    3.00    3.00    3.00    3.00    3.00    3.00    3.00    3.00    3.00    3.00    3.00    3.00    3.00    3.00    3.00    3.00
    2.00 1993.00    2.00   24.00   24.00    3.00    3.00    4.00    3.00    4.00    3.00    3.00    4.00    3.00    4.00    5.00    3.00    4.00    4.00    3.00     .00    3.00    3.00    3.00    3.00    3.00    3.00    4.00    3.00    3.00    3.00    3.00    3.00    3.00    3.00    3.00    3.00    3.00    3.00    3.00    3.00    4.00    4.00    4.00    4.00    4.00    3.00    4.00    4.00    3.00    3.00    3.00    3.00    3.00    3.00    3.00    4.00    3.00    3.00    3.00    3.00    3.00    3.00    3.00    3.00    3.00    3.00    3.00    3.00    2.00    2.00    3.00    3.00    3.00    3.00    3.00    3.00    3.00    3.00    3.00    3.00    3.00    3.00    3.00    3.00    3.00    3.00    3.00    3.00    3.00    3.00    3.00    3.00    3.00    3.00    3.00    3.00    3.00    3.00    3.00    3.00    3.00    3.00    3.00    3.00    3.00    3.00    3.00    3.00    3.00    3.00    3.00
    2.00 1994.00    2.00   24.00   24.00    3.00    3.00    3.00    3.00    3.00    3.00    3.00    3.00    3.00    3.00    3.00    3.00    3.00    3.00    3.00    3.00    3.00    3.00    3.00    3.00    3.00    3.00    3.00    3.00    3.00    3.00    3.00    3.00    3.00    3.00    3.00    3.00    3.00    3.00    3.00    3.00    3.00    3.00    3.00    3.00    3.00    3.00    3.00    3.00    3.00    3.00    3.00    3.00    3.00    3.00    3.00    3.00    3.00    3.00    3.00    3.00    3.00    3.00    3.00    3.00    3.00    3.00    3.00    3.00    3.00    3.00    3.00    3.00    3.00    3.00    3.00    3.00    3.00    3.00    3.00    3.00    3.00    3.00    3.00    3.00    3.00    3.00    3.00    3.00    3.00    3.00    3.00    3.00    3.00    3.00    3.00    3.00    3.00    3.00    3.00    3.00    3.00    3.00    3.00    3.00    3.00    3.00    3.00    3.00    3.00    3.00    3.00
    2.00 1994.00    2.00   24.00   24.00    3.00    3.00    3.00    4.00    4.00    4.00    3.00    4.00    4.00    4.00    3.00    3.00    2.00    3.00    1.00    4.00    4.00    2.00    3.00    3.00    4.00    4.00    4.00    1.00    2.00    1.00    2.00    2.00    3.00    2.00    2.00    3.00    3.00    3.00    3.00    3.00    2.00    2.00    2.00    2.00    3.00    3.00    3.00    3.00    3.00    3.00    3.00    3.00    3.00    3.00    3.00    4.00    4.00    3.00    3.00    3.00    4.00    3.00    4.00    3.00    3.00    3.00    4.00    3.00    3.00    3.00    4.00    3.00    3.00    3.00    3.00    3.00    4.00    4.00    4.00    4.00    4.00    3.00    3.00    3.00    3.00    3.00    3.00    3.00    3.00    3.00    3.00    3.00    3.00    4.00    3.00    4.00    3.00    4.00    4.00    3.00    3.00    3.00    3.00    3.00    3.00    3.00    4.00    4.00    2.00    3.00    2.00
    1.00 1984.00    2.00   12.00   36.00    3.00    3.00    3.00    5.00    4.00    3.00    4.00    4.00    5.00    5.00    3.00    3.00    3.00    4.00    3.00    4.00    4.00    4.00    4.00    3.00    4.00    4.00    3.00    3.00    3.00    3.00    3.00    3.00    5.00    4.00    4.00    4.00    3.00    3.00     .00    3.00    3.00    4.00    3.00    4.00    3.00    3.00    3.00    3.00    2.00    2.00    2.00    2.00    3.00    3.00    4.00    4.00    4.00    3.00    3.00    3.00    3.00    3.00    3.00    3.00    3.00    3.00    3.00    3.00    3.00    2.00    2.00    3.00    2.00    2.00    2.00    3.00    3.00    3.00     .00    5.00    5.00    5.00    4.00     .00    3.00    3.00    3.00    3.00    3.00    3.00    3.00    3.00    4.00    3.00    3.00    3.00    4.00    4.00    4.00    3.00    3.00    3.00    3.00    3.00    3.00    2.00    3.00    3.00    2.00    2.00    2.00
    1.00 1984.00    2.00   12.00   36.00    3.00    3.00    3.00    5.00    4.00    3.00    4.00    4.00    5.00    5.00    3.00    3.00    3.00    4.00    3.00    4.00    4.00    4.00    4.00    3.00    4.00    4.00    3.00    3.00    3.00    3.00    3.00    3.00    5.00    4.00    4.00    4.00    3.00    3.00     .00    3.00    3.00    4.00    3.00    4.00    3.00    3.00    3.00    3.00    2.00    2.00    2.00    2.00    3.00    3.00    4.00    4.00    4.00    3.00    3.00    3.00    3.00    3.00    3.00    3.00    3.00    3.00    3.00    3.00    3.00    2.00    2.00    3.00    2.00    2.00    2.00    3.00    3.00    3.00     .00    5.00    5.00    5.00    4.00     .00    3.00    3.00    3.00    3.00    3.00    3.00    3.00    3.00    4.00    3.00    3.00    3.00    4.00    4.00    4.00    3.00    3.00    3.00    3.00    3.00    3.00    2.00    3.00    3.00    2.00    2.00    2.00
    1.00 1984.00    2.00   12.00   36.00    3.00    3.00    3.00    5.00    4.00    3.00    4.00    4.00    5.00    5.00    3.00    3.00    3.00    4.00    3.00    4.00    4.00    4.00    4.00    3.00    4.00    4.00    3.00    3.00    3.00    3.00    3.00    3.00    5.00    4.00    4.00    4.00    3.00    3.00     .00    3.00    3.00    4.00    3.00    4.00    3.00    3.00    3.00    3.00    2.00    2.00    2.00    2.00    3.00    3.00    4.00    4.00    4.00    3.00    3.00    3.00    3.00    3.00    3.00    3.00    3.00    3.00    3.00    3.00    3.00    2.00    2.00    3.00    2.00    2.00    2.00    3.00    3.00    3.00     .00    5.00    5.00    5.00    4.00     .00    3.00    3.00    3.00    3.00    3.00    3.00    3.00    3.00    4.00    3.00    3.00    3.00    4.00    4.00    4.00    3.00    3.00    3.00    3.00    3.00    3.00    2.00    3.00    3.00    2.00    2.00    2.00
    1.00 1990.00    3.00   12.00   36.00    3.00    3.00    3.00    5.00    5.00    5.00    3.00    5.00    5.00    5.00    5.00    3.00    3.00    3.00    3.00    5.00    3.00    3.00    3.00    3.00    3.00    3.00    3.00    3.00    3.00    3.00    3.00    3.00    5.00    3.00    3.00    3.00    3.00    3.00    3.00    3.00    3.00    3.00    3.00    3.00    3.00    3.00    3.00    3.00    1.00    3.00     .00    2.00    3.00    4.00    3.00    3.00    3.00    3.00    3.00    3.00    3.00    3.00    3.00    3.00    3.00    4.00    4.00    4.00    3.00    3.00    3.00    3.00    3.00    3.00    3.00    3.00    3.00    3.00    3.00    3.00    3.00    3.00    3.00    3.00    3.00    3.00    3.00    3.00    3.00    3.00    3.00    3.00    4.00    4.00    4.00    4.00    4.00    4.00    4.00    5.00    5.00    5.00    5.00    3.00    3.00    3.00    3.00    3.00    2.00    2.00    2.00
    1.00 1992.00    2.00   12.00   36.00    3.00    3.00    3.00    3.00    3.00    3.00    3.00    4.00    4.00    4.00    4.00    4.00    4.00    4.00    4.00    3.00    3.00    3.00    3.00    3.00    3.00    3.00    3.00    5.00    5.00    5.00    5.00    5.00    3.00    3.00    3.00    3.00    3.00    3.00    3.00    3.00    3.00    3.00    3.00    3.00    3.00    3.00    3.00    3.00    3.00    3.00    3.00    3.00    3.00    3.00    3.00    3.00    3.00    3.00    3.00    3.00    3.00    3.00    3.00    3.00    3.00    3.00    3.00    3.00    3.00    3.00    3.00    3.00    3.00    3.00    3.00    3.00    3.00    3.00    3.00    3.00    3.00    3.00    3.00    3.00    3.00    3.00    3.00    3.00    3.00    3.00    3.00    3.00    3.00    3.00    3.00    3.00    3.00    3.00    3.00    3.00    3.00    3.00    3.00    3.00    3.00    3.00    3.00    3.00    3.00    3.00    3.00
    2.00 1991.00    3.00   14.00   36.00    3.00    3.00    3.00    3.00    3.00    5.00    5.00    5.00    4.00    4.00    4.00    2.00    3.00    3.00    3.00    4.00    4.00    4.00    4.00    4.00    4.00    4.00    4.00    3.00    3.00    3.00    3.00    3.00    3.00    3.00    3.00    3.00    3.00    3.00    3.00    3.00    4.00    4.00    4.00    3.00    3.00    3.00    3.00    2.00    2.00    2.00    2.00    2.00    3.00    3.00    3.00    3.00    3.00    3.00    4.00    4.00    4.00    2.00    3.00    3.00    4.00    4.00    4.00    4.00    4.00    4.00    4.00    4.00    4.00    4.00    4.00    4.00    4.00    4.00    4.00    4.00    4.00    4.00    3.00    3.00    3.00    3.00    3.00    4.00    5.00    5.00    5.00    4.00    4.00    3.00    3.00    3.00    4.00    4.00    4.00    4.00    5.00    5.00    5.00    4.00    4.00    4.00    4.00    4.00    2.00    2.00    2.00
    1.00 1990.00    2.00   18.00   36.00    3.00    3.00    3.00    3.00    3.00    3.00    3.00    4.00    4.00    4.00    4.00    4.00    4.00    4.00    4.00    3.00    3.00    3.00    3.00    3.00    3.00    3.00    3.00    5.00    5.00    5.00    5.00    5.00    3.00    3.00    3.00    3.00    3.00    3.00    3.00    3.00    3.00    3.00    3.00    3.00    3.00    3.00    3.00    3.00    3.00    3.00    3.00    3.00    3.00    3.00    3.00    3.00    3.00    3.00    3.00    3.00    3.00    3.00    3.00    3.00    3.00    3.00    3.00    3.00    3.00    3.00    3.00    3.00    3.00    3.00    3.00    3.00    3.00    3.00    3.00    3.00    3.00    3.00    3.00    3.00    3.00    3.00    3.00    3.00    3.00    3.00    3.00    3.00    3.00    3.00    3.00    3.00    3.00    3.00    3.00    3.00    3.00    3.00    3.00    3.00    3.00    3.00    3.00    3.00    3.00    3.00    3.00
    1.00 1991.00    2.00   24.00   36.00    3.00    3.00    3.00    3.00    3.00    3.00    3.00    4.00    4.00    4.00    4.00    4.00    4.00    4.00    4.00    3.00    3.00    3.00    3.00    3.00    3.00    3.00    3.00    5.00    5.00    5.00    5.00    5.00    3.00    3.00    3.00    3.00    3.00    3.00    3.00    3.00    3.00    3.00    3.00    3.00    3.00    3.00    3.00    3.00    3.00    3.00    3.00    3.00    3.00    3.00    3.00    3.00    3.00    3.00    3.00    3.00    3.00    3.00    3.00    3.00    3.00    3.00    3.00    3.00    3.00    3.00    3.00    3.00    3.00    3.00    3.00    3.00    3.00    3.00    3.00    3.00    3.00    3.00    3.00    3.00    3.00    3.00    3.00    3.00    3.00    3.00    3.00    3.00    3.00    3.00    3.00    3.00    3.00    3.00    3.00    3.00    3.00    3.00    3.00    3.00    3.00    3.00    3.00    3.00    3.00    3.00    3.00
    2.00 1987.00    3.00   36.00   36.00    3.00    3.00    3.00    5.00    4.00    3.00    4.00    4.00    5.00    5.00    3.00    3.00    3.00    4.00    3.00    4.00    4.00    4.00    4.00    3.00    4.00    4.00    3.00    3.00    3.00    3.00    3.00    3.00    5.00    4.00    4.00    4.00    3.00    3.00     .00    3.00    3.00    4.00    3.00    4.00    3.00    3.00    3.00    3.00    2.00    2.00    2.00    2.00    3.00    3.00    4.00    4.00    4.00    3.00    3.00    3.00    3.00    3.00    3.00    3.00    3.00    3.00    3.00    3.00    3.00    2.00    2.00    3.00    2.00    2.00    2.00    3.00    3.00    3.00     .00    5.00    5.00    5.00    4.00     .00    3.00    3.00    3.00    3.00    3.00    3.00    3.00    3.00    4.00    3.00    3.00    3.00    4.00    4.00    4.00    3.00    3.00    3.00    3.00    3.00    3.00    2.00    3.00    3.00    2.00    2.00    2.00
    2.00 1987.00    3.00   36.00   36.00    3.00    3.00    3.00    5.00    4.00    3.00    4.00    4.00    5.00    5.00    3.00    3.00    3.00    4.00    3.00    4.00    4.00    4.00    4.00    3.00    4.00    4.00    3.00    3.00    3.00    3.00    3.00    3.00    5.00    4.00    4.00    4.00    3.00    3.00     .00    3.00    3.00    4.00    3.00    4.00    3.00    3.00    3.00    3.00    2.00    2.00    2.00    2.00    3.00    3.00    4.00    4.00    4.00    3.00    3.00    3.00    3.00    3.00    3.00    3.00    3.00    3.00    3.00    3.00    3.00    2.00    2.00    3.00    2.00    2.00    2.00    3.00    3.00    3.00     .00    5.00    5.00    5.00    4.00     .00    3.00    3.00    3.00    3.00    3.00    3.00    3.00    3.00    4.00    3.00    3.00    3.00    4.00    4.00    4.00    3.00    3.00    3.00    3.00    3.00    3.00    2.00    3.00    3.00    2.00    2.00    2.00
    1.00 1990.00    1.00   36.00   36.00    3.00    3.00    3.00    3.00    3.00    3.00    3.00    3.00    3.00    3.00    3.00    3.00    2.00    2.00    2.00    3.00    4.00    1.00    3.00    3.00    3.00    3.00    3.00    5.00    5.00    3.00    3.00    2.00    4.00    4.00    2.00    2.00    2.00    4.00    4.00    4.00    3.00    3.00    3.00    3.00    3.00    3.00    3.00    3.00    3.00    3.00    3.00    3.00    2.00    2.00     .00    3.00    3.00    4.00    4.00    4.00    4.00    4.00    3.00    3.00    3.00    2.00    2.00    2.00    4.00    4.00    4.00    4.00    4.00    4.00    4.00    2.00    2.00    2.00    2.00    3.00    3.00    3.00    3.00    3.00    3.00    1.00    1.00    1.00    1.00    3.00    3.00    3.00    3.00    4.00    4.00    4.00    4.00    4.00    4.00    2.00    2.00    2.00    2.00    3.00    3.00    3.00    3.00    3.00    3.00    3.00    3.00
    1.00 1990.00    3.00   36.00   36.00    3.00    3.00    3.00    4.00    4.00     .00    3.00    3.00    3.00     .00    3.00    3.00    2.00    2.00    2.00    3.00    4.00    1.00    3.00    3.00    3.00    3.00    3.00    5.00    5.00    3.00    3.00    2.00    4.00    4.00    2.00    2.00    2.00    4.00    4.00    4.00    1.00    1.00    1.00    4.00    3.00    3.00    3.00    4.00    3.00    3.00    3.00    2.00    2.00    2.00     .00    3.00    3.00    4.00    4.00    4.00    4.00    4.00    3.00    3.00    3.00    2.00    2.00    2.00    4.00    4.00    4.00    4.00    4.00    4.00    4.00    2.00    2.00    2.00    2.00    3.00    3.00    3.00    3.00    3.00    3.00    1.00    1.00    1.00    1.00    3.00    3.00    3.00    3.00    4.00    4.00    4.00    4.00    4.00    4.00    2.00    2.00    2.00    2.00    3.00    3.00    3.00    3.00    3.00    3.00    3.00    3.00
    2.00 1990.00    3.00   12.00   48.00    3.00    3.00    3.00    4.00    4.00    4.00    5.00    5.00    5.00    4.00    3.00    3.00    4.00    4.00    4.00    5.00    4.00    4.00    4.00    4.00    4.00    5.00    5.00    5.00    4.00    3.00    4.00    4.00    4.00    4.00    3.00    4.00    3.00    4.00    4.00    5.00    3.00    4.00    3.00    4.00    4.00    3.00    3.00    4.00    3.00    3.00    3.00    3.00    4.00    4.00    4.00    4.00    4.00    4.00    4.00    4.00    4.00    4.00    4.00    4.00    4.00    3.00    3.00    3.00    3.00    4.00    4.00    3.00    3.00    3.00    3.00    3.00    4.00    4.00    4.00    4.00    4.00    4.00    3.00    2.00    3.00    2.00    2.00    2.00    3.00    3.00    4.00    3.00    4.00    4.00    3.00    3.00    3.00    3.00    3.00    4.00    4.00    4.00    4.00    2.00    2.00    2.00    3.00    2.00    4.00    4.00    4.00
    2.00 1992.00    2.00   24.00   48.00    3.00    3.00    3.00    3.00    3.00    3.00    3.00    4.00    4.00    4.00    4.00    4.00    4.00    4.00    4.00    3.00    3.00    3.00    3.00    3.00    3.00    3.00    3.00    4.00    4.00    4.00    4.00    4.00    3.00    3.00    3.00    3.00    3.00    3.00    3.00    3.00    3.00    3.00    3.00    3.00    3.00    3.00    3.00    3.00    3.00    3.00    3.00    3.00    3.00    3.00    3.00    3.00    3.00    3.00    3.00    3.00    3.00    3.00    3.00    3.00    3.00    3.00    3.00    3.00    3.00    3.00    3.00    3.00    3.00    3.00    3.00    3.00    3.00    3.00    3.00    3.00    3.00    3.00    3.00    3.00    3.00    3.00    3.00    3.00    3.00    3.00    3.00    3.00    3.00    3.00    3.00    3.00    3.00    3.00    3.00    3.00    3.00    3.00    3.00    3.00    3.00    3.00    3.00    3.00    3.00    3.00    3.00
    1.00 1990.00    3.00   36.00   48.00    3.00    3.00    3.00    4.00    4.00     .00    3.00    3.00    3.00     .00    3.00    3.00    2.00    2.00    2.00    3.00    4.00    1.00    3.00    3.00    3.00    3.00    3.00    5.00    5.00    3.00    3.00    2.00    4.00    4.00    2.00    2.00    2.00    4.00    4.00    4.00    1.00    1.00    1.00    4.00    3.00    3.00    3.00    4.00    3.00    3.00    3.00    2.00    2.00    2.00     .00    3.00    3.00    4.00    4.00    4.00    4.00    4.00    3.00    3.00    3.00    2.00    2.00    2.00    4.00    4.00    4.00    4.00    4.00    4.00    4.00    2.00    2.00    2.00    2.00    3.00    3.00    3.00    3.00    3.00    3.00    1.00    1.00    1.00    1.00    3.00    3.00    3.00    3.00    4.00    4.00    4.00    4.00    4.00    4.00    2.00    2.00    2.00    2.00    3.00    3.00    3.00    3.00    3.00    3.00    3.00    3.00
    1.00 1989.00    3.00   48.00   48.00    3.00    3.00    3.00    3.00    3.00    3.00    3.00    3.00    3.00    3.00    3.00    3.00    3.00    3.00    3.00    3.00    3.00    3.00    3.00    3.00    3.00    3.00    3.00    4.00    4.00    4.00    4.00    4.00    5.00    5.00    5.00    5.00    5.00    5.00    5.00    5.00    4.00    4.00    4.00    4.00    3.00    3.00    3.00    3.00    3.00    3.00    3.00    3.00    4.00    4.00    4.00    4.00    4.00    4.00    4.00    4.00    4.00    4.00    5.00    5.00    5.00    5.00    5.00    5.00    5.00    5.00    5.00    4.00    4.00    4.00    4.00    4.00    4.00    4.00    4.00    4.00    4.00    4.00    4.00    4.00    4.00    4.00    4.00    4.00    4.00    5.00    5.00    5.00    5.00    4.00    4.00    4.00    4.00    4.00    4.00    4.00    4.00    4.00    4.00    4.00    4.00    4.00    4.00    4.00    3.00    3.00    3.00
    2.00 1990.00    2.00   48.00   48.00    3.00    3.00    3.00    3.00    3.00    3.00    4.00    4.00    4.00    2.00    2.00    2.00    3.00    3.00    3.00    2.00    3.00    3.00    3.00    3.00    3.00    3.00    2.00    3.00    2.00    3.00    3.00    3.00    3.00    4.00    4.00    4.00    3.00    3.00    3.00    3.00    3.00    4.00    3.00    3.00    3.00    3.00    3.00    3.00    2.00    2.00    2.00    2.00    3.00    3.00    3.00    3.00    3.00    3.00    3.00    3.00    3.00    3.00    3.00    3.00    3.00    3.00    3.00    3.00    3.00    3.00    3.00    3.00    3.00    3.00    3.00    3.00    3.00    3.00    3.00    3.00    3.00    3.00    3.00    3.00    3.00    3.00    3.00    3.00    3.00    3.00    3.00    3.00    3.00    3.00    3.00    3.00    3.00    3.00    3.00    3.00    3.00    3.00    3.00    3.00    3.00    3.00    3.00    3.00    2.00    2.00    2.00
    2.00 1990.00    3.00     .00   60.00    3.00    3.00    3.00    3.00    3.00    3.00    3.00    3.00    3.00    3.00    3.00    3.00    3.00    3.00    3.00    3.00    3.00    3.00    3.00    3.00    3.00    3.00    3.00    3.00    3.00    3.00    3.00    3.00    3.00    3.00    3.00    3.00    3.00    3.00    3.00    3.00    3.00    3.00    3.00    3.00    3.00    3.00    3.00    3.00    3.00    3.00    3.00    3.00    3.00    3.00    3.00    3.00    3.00    3.00    3.00    3.00    3.00    3.00    3.00    3.00    3.00    3.00    3.00    3.00    3.00    3.00    3.00    3.00    3.00    3.00    3.00    3.00    3.00    3.00    3.00    3.00    3.00    3.00    3.00    3.00    3.00    3.00    3.00    3.00    3.00    3.00    3.00    3.00    3.00    3.00    3.00    3.00    3.00    3.00    3.00    3.00    3.00    3.00    3.00    3.00    3.00    3.00    3.00    3.00    3.00    3.00    3.00
    2.00 1989.00    3.00   36.00   60.00    3.00    3.00    3.00    3.00    3.00    3.00    3.00    4.00    4.00    4.00    4.00    4.00    4.00    4.00    4.00    3.00    3.00    3.00    3.00    3.00    3.00    3.00    3.00    5.00    5.00    5.00    5.00    5.00    3.00    3.00    3.00    3.00    3.00    3.00    3.00    3.00    3.00    3.00    3.00    3.00    3.00    3.00    3.00    3.00    3.00    3.00    3.00    3.00    3.00    3.00    3.00    3.00    3.00    3.00    3.00    3.00    3.00    3.00    3.00    3.00    3.00    3.00    3.00    3.00    3.00    3.00    3.00    3.00    3.00    3.00    3.00    3.00    3.00    3.00    3.00    3.00    3.00    3.00    3.00    3.00    3.00    3.00    3.00    3.00    3.00    3.00    3.00    3.00    3.00    3.00    3.00    3.00    3.00    3.00    3.00    3.00    3.00    3.00    3.00    3.00    3.00    3.00    3.00    3.00    3.00    3.00    3.00
    2.00 1990.00    3.00   36.00   60.00    3.00    3.00    3.00    4.00    4.00     .00    3.00    3.00    3.00     .00    3.00    3.00    2.00    2.00    2.00    3.00    4.00    1.00    3.00    3.00    3.00    3.00    3.00    5.00    5.00    3.00    3.00    2.00    4.00    4.00    2.00    2.00    2.00    4.00    4.00    4.00    1.00    1.00    1.00    4.00    3.00    3.00    3.00    4.00    3.00    3.00    3.00    2.00    2.00    2.00    2.00    3.00    3.00    4.00    4.00    4.00    4.00    4.00    3.00    3.00    3.00    2.00    2.00    2.00    4.00    4.00    4.00    4.00    4.00    4.00    4.00    2.00    2.00    2.00    2.00    3.00    3.00    3.00    3.00    3.00    3.00    1.00    1.00    1.00    1.00    3.00    3.00    3.00    3.00    4.00    4.00    4.00    4.00    4.00    4.00    2.00    2.00    2.00    2.00    3.00    3.00    3.00    3.00    3.00    3.00    3.00    3.00
    2.00 1990.00    3.00   36.00   60.00    3.00    3.00    3.00    4.00    4.00     .00    3.00    3.00    3.00     .00    3.00    3.00    2.00    2.00    2.00    3.00    4.00    1.00    3.00    3.00    3.00    3.00    3.00    5.00    5.00    3.00    3.00    2.00    4.00    4.00    2.00    2.00    2.00    4.00    4.00    4.00    1.00    1.00    1.00    4.00    3.00    3.00    3.00    4.00    3.00    3.00    3.00    2.00    2.00    2.00    2.00    3.00    3.00    4.00    4.00    4.00    4.00    4.00    3.00    3.00    3.00    2.00    2.00    2.00    4.00    4.00    4.00    4.00    4.00    4.00    4.00    2.00    2.00    2.00    2.00    3.00    3.00    3.00    3.00    3.00    3.00    1.00    1.00    1.00    1.00    3.00    3.00    3.00    3.00    4.00    4.00    4.00    4.00    4.00    4.00    2.00    2.00    2.00    2.00    3.00    3.00    3.00    3.00    3.00    3.00    3.00    3.00
    2.00 1990.00    3.00   36.00   60.00    3.00    3.00    3.00    4.00    4.00     .00    3.00    3.00    3.00     .00    3.00    3.00    2.00    2.00    2.00    3.00    4.00    1.00    3.00    3.00    3.00    3.00    3.00    5.00    5.00    3.00    3.00    2.00    4.00    4.00    2.00    2.00    2.00    4.00    4.00    4.00    1.00    1.00    1.00    4.00    3.00    3.00    3.00    4.00    3.00    3.00    3.00    2.00    2.00    2.00     .00    3.00    3.00    4.00    4.00    4.00    4.00    4.00    3.00    3.00    3.00    2.00    2.00    2.00    4.00    4.00    4.00    4.00    4.00    4.00    4.00    2.00    2.00    2.00    2.00    3.00    3.00    3.00    3.00    3.00    3.00    1.00    1.00    1.00    1.00    3.00    3.00    3.00    3.00    4.00    4.00    4.00    4.00    4.00    4.00    2.00    2.00    2.00    2.00    3.00    3.00    3.00    3.00    3.00    3.00    3.00    3.00
    2.00 1990.00    3.00   36.00   60.00    3.00    3.00    3.00    4.00    4.00     .00    3.00    3.00    3.00     .00    3.00    3.00    2.00    2.00    2.00    3.00    4.00    1.00    3.00    3.00    3.00    3.00    3.00    5.00    5.00    3.00    3.00    2.00    4.00    4.00    2.00    2.00    2.00    4.00    4.00    4.00    1.00    1.00    1.00    4.00    3.00    3.00    3.00    4.00    3.00    3.00    3.00    2.00    2.00    2.00     .00    3.00    3.00    4.00    4.00    4.00    4.00    4.00    3.00    3.00    3.00    2.00    2.00    2.00    4.00    4.00    4.00    4.00    4.00    4.00    4.00    2.00    2.00    2.00    2.00    3.00    3.00    3.00    3.00    3.00    3.00    1.00    1.00    1.00    1.00    3.00    3.00    3.00    3.00    4.00    4.00    4.00    4.00    4.00    4.00    2.00    2.00    2.00    2.00    3.00    3.00    3.00    3.00    3.00    3.00    3.00    3.00
    2.00 1990.00    3.00   36.00   60.00    3.00    3.00    3.00    4.00    4.00     .00    3.00    3.00    3.00     .00    3.00    3.00    2.00    2.00    2.00    3.00    4.00    1.00    3.00    3.00    3.00    3.00    3.00    5.00    5.00    3.00    3.00    2.00    4.00    4.00    2.00    2.00    2.00    4.00    4.00    4.00    1.00    1.00    1.00    4.00    3.00    3.00    3.00    4.00    3.00    3.00    3.00    2.00    2.00    2.00     .00    3.00    3.00    4.00    4.00    4.00    4.00    4.00    3.00    3.00    3.00    2.00    2.00    2.00    4.00    4.00    4.00    4.00    4.00    4.00    4.00    2.00    2.00    2.00    2.00    3.00    3.00    3.00    3.00    3.00    3.00    1.00    1.00    1.00    1.00    3.00    3.00    3.00    3.00    4.00    4.00    4.00    4.00    4.00    4.00    2.00    2.00    2.00    2.00    3.00    3.00    3.00    3.00    3.00    3.00    3.00    3.00
    2.00 1990.00    3.00   36.00   60.00    3.00    3.00    3.00    4.00    4.00     .00    3.00    3.00    3.00     .00    3.00    3.00    2.00    2.00    2.00    3.00    4.00    1.00    3.00    3.00    3.00    3.00    3.00    5.00    5.00    3.00    3.00    2.00    4.00    4.00    2.00    2.00    2.00    4.00    4.00    4.00    1.00    1.00    1.00    4.00    3.00    3.00    3.00    4.00    3.00    3.00    3.00    2.00    2.00    2.00     .00    3.00    3.00    4.00    4.00    4.00    4.00    4.00    3.00    3.00    3.00    2.00    2.00    2.00    4.00    4.00    4.00    4.00    4.00    4.00    4.00    2.00    2.00    2.00    2.00    3.00    3.00    3.00    3.00    3.00    3.00    1.00    1.00    1.00    1.00    3.00    3.00    3.00    3.00    4.00    4.00    4.00    4.00    4.00    4.00    2.00    2.00    2.00    2.00    3.00    3.00    3.00    3.00    3.00    3.00    3.00    3.00
    1.00 1989.00    2.00   48.00   60.00    3.00    3.00    3.00    5.00    5.00    5.00    1.00    5.00    5.00    5.00    5.00    5.00    1.00    1.00    1.00    5.00    5.00    5.00    5.00    5.00    3.00    5.00    5.00    3.00    3.00    3.00    3.00    3.00    3.00    3.00    3.00    3.00    3.00    3.00    3.00    3.00    3.00    3.00    3.00    3.00    3.00    3.00    3.00    5.00    1.00    5.00    5.00    5.00    3.00    3.00    3.00    3.00    3.00    5.00    3.00    3.00    3.00    3.00    3.00    3.00    3.00    3.00    3.00    3.00    3.00    3.00    3.00    3.00    3.00    3.00    3.00    3.00    3.00    3.00    3.00    3.00    3.00    3.00    3.00    3.00    3.00    3.00    3.00    3.00    3.00    3.00    3.00    3.00    3.00    5.00    5.00    5.00    5.00    5.00    5.00    3.00    5.00    5.00    5.00    3.00    3.00    3.00    3.00    3.00    3.00    3.00    3.00
    1.00 1989.00    2.00   48.00   60.00    3.00    3.00    3.00    5.00    5.00    5.00    1.00    5.00    5.00    5.00    5.00    5.00    1.00    1.00    1.00    5.00    5.00    5.00    5.00    5.00    3.00    5.00    5.00    3.00    3.00    3.00    3.00    3.00    3.00    3.00    3.00    3.00    3.00    3.00    3.00    3.00    3.00    3.00    3.00    3.00    3.00    3.00    3.00    5.00    1.00    5.00    5.00    5.00    3.00    3.00    3.00    3.00    3.00    5.00    3.00    3.00    3.00    3.00    3.00    3.00    3.00    3.00    3.00    3.00    3.00    3.00    3.00    3.00    3.00    3.00    3.00    3.00    3.00    3.00    3.00    3.00    3.00    3.00    3.00    3.00    3.00    3.00    3.00    3.00    3.00    3.00    3.00    3.00    3.00    5.00    5.00    5.00    5.00    5.00    5.00    3.00    5.00    5.00    5.00    3.00    3.00    3.00    3.00    3.00    3.00    3.00    3.00
    1.00 1981.00    4.00   60.00   60.00    3.00    3.00    3.00    5.00    5.00    5.00    4.00    4.00    4.00    3.00    3.00    3.00    3.00    3.00    3.00    4.00    4.00    4.00    4.00    4.00    3.00    3.00    3.00    3.00    3.00    4.00    4.00    4.00    4.00    4.00    4.00    4.00    4.00    4.00    3.00    3.00    4.00    4.00    3.00    3.00    4.00    4.00    4.00    4.00    4.00    3.00    3.00    3.00    4.00    4.00    4.00    4.00    4.00    4.00    3.00    3.00    3.00    3.00    4.00    4.00    4.00    4.00    3.00    3.00    3.00    3.00    4.00    4.00    4.00    4.00    4.00    4.00    3.00    3.00    4.00    4.00    4.00    4.00    4.00    4.00    4.00    4.00    5.00    5.00    5.00    5.00    5.00    5.00    5.00    5.00    5.00    5.00    4.00    4.00    4.00    5.00    5.00    5.00    5.00    4.00    4.00    4.00    4.00    4.00    4.00    4.00    4.00
    1.00 1990.00    3.00   60.00   60.00    3.00    3.00    3.00    4.00    4.00     .00    3.00    3.00    3.00     .00    3.00    3.00    2.00    2.00    2.00    3.00    4.00    1.00    3.00    3.00    3.00    3.00    3.00    5.00    5.00    3.00    3.00    2.00    4.00    4.00    2.00    2.00    2.00    4.00    4.00    4.00    1.00    1.00    1.00    4.00    3.00    3.00    3.00    4.00    3.00    3.00    3.00    2.00    2.00    2.00     .00    3.00    3.00    4.00    4.00    4.00    4.00    4.00    3.00    3.00    3.00    2.00    2.00    2.00    4.00    4.00    4.00    4.00    4.00    4.00    4.00    2.00    2.00    2.00    2.00    3.00    3.00    3.00    3.00    3.00    3.00    1.00    1.00    1.00    1.00    3.00    3.00    3.00    3.00    4.00    4.00    4.00    4.00    4.00    4.00    2.00    2.00    2.00    2.00    3.00    3.00    3.00    3.00    3.00    3.00    3.00    3.00
    1.00 1986.00    4.00   24.00   72.00    3.00    3.00    3.00    3.00    3.00    3.00    3.00    3.00    3.00    4.00    4.00    4.00    2.00    2.00    2.00    4.00    4.00    4.00    4.00    4.00    4.00    4.00    4.00    3.00    3.00    3.00    3.00    3.00    4.00    4.00    4.00    4.00    3.00    3.00    3.00    3.00    2.00    2.00    2.00    2.00    2.00    2.00    1.00    2.00    1.00    1.00    1.00    1.00    2.00    2.00    2.00    2.00    2.00    2.00    2.00    2.00    2.00    2.00    3.00    3.00    3.00    4.00    4.00    3.00    3.00    3.00    3.00    4.00    4.00    4.00    4.00    4.00    4.00    4.00    4.00    4.00    4.00    4.00    3.00    3.00    3.00    3.00    3.00    3.00    3.00    4.00    4.00    4.00    4.00    3.00    3.00    3.00    3.00    3.00    3.00    3.00    3.00    3.00    3.00    2.00    2.00    2.00    2.00    3.00    1.00    1.00    1.00
    1.00 1990.00    4.00   24.00   72.00    3.00    3.00    3.00    5.00    5.00    5.00    4.00    4.00    4.00    3.00    3.00    3.00    4.00    4.00    4.00    3.00    3.00    3.00    3.00    3.00    3.00    3.00    3.00    3.00    3.00    3.00    3.00    3.00    3.00    3.00    3.00    3.00    3.00    3.00    3.00    3.00    4.00    4.00    4.00    4.00    3.00    3.00    3.00    3.00    3.00    3.00    3.00    3.00    4.00    4.00    4.00    4.00    4.00    4.00    4.00    4.00    4.00    4.00    3.00    3.00    3.00    3.00    3.00    3.00    3.00    3.00    3.00    3.00    3.00    3.00    3.00    3.00    3.00    3.00    3.00    3.00    3.00    3.00    3.00    3.00    3.00    2.00    2.00    2.00    2.00    3.00    3.00    3.00    3.00    4.00    4.00    4.00    3.00    3.00    3.00    3.00    3.00    3.00    3.00    3.00    3.00    3.00    3.00    3.00    3.00    3.00    3.00
    1.00 1988.00    2.00   36.00   72.00    3.00    3.00    2.00    3.00    4.00    4.00    5.00    4.00    4.00    5.00    5.00    5.00    5.00    3.00    4.00    3.00    3.00    3.00    3.00    5.00    5.00    4.00    5.00    2.00    2.00    3.00    4.00    4.00    3.00    3.00    3.00    3.00    4.00    3.00    3.00    4.00    4.00    4.00    3.00    4.00    3.00    3.00    2.00    2.00    3.00    2.00    2.00    1.00    4.00    5.00    5.00    5.00    4.00    3.00    3.00    4.00    3.00    4.00    3.00    3.00    3.00    3.00    2.00    2.00    3.00    3.00    3.00    3.00    3.00    3.00    2.00    2.00    4.00    3.00    4.00    3.00    4.00    4.00    5.00    3.00    3.00    3.00    4.00    3.00    4.00    3.00    2.00    3.00    2.00    3.00    2.00    3.00    4.00    4.00    3.00    3.00    5.00    5.00    5.00    2.00    4.00    2.00    5.00    4.00    3.00    3.00    4.00
    2.00 1990.00    2.00   48.00   72.00    3.00    3.00    3.00    3.00    3.00    3.00    3.00    3.00    3.00    3.00    3.00    3.00    3.00    3.00    3.00    3.00    3.00    3.00    3.00    3.00    3.00    3.00    3.00    3.00    3.00    3.00    3.00    3.00    3.00    3.00    3.00    3.00    3.00    3.00    3.00    3.00    3.00    3.00    3.00    3.00    3.00    3.00    3.00    3.00    3.00    3.00    3.00    3.00    3.00    3.00    3.00    3.00    3.00    3.00    3.00    3.00    3.00    3.00    3.00    3.00    3.00    3.00    3.00    3.00    3.00    3.00    3.00    4.00    4.00    4.00    4.00    2.00    2.00    2.00    2.00    3.00    3.00    3.00    3.00    3.00    3.00    1.00    1.00    1.00    1.00    3.00    3.00    3.00    3.00    4.00    4.00    4.00    4.00    4.00    4.00    2.00    2.00    2.00    2.00    3.00    3.00    3.00    3.00    3.00    3.00    3.00    3.00
    2.00 1986.00    3.00   12.00   84.00    3.00    3.00    3.00    3.00    3.00    3.00    3.00    3.00    3.00    3.00    3.00    3.00    2.00    2.00    2.00    4.00    4.00    4.00    4.00    4.00    4.00    4.00    4.00    3.00    3.00    3.00    3.00    3.00    3.00    3.00    3.00    3.00    3.00    3.00    3.00    3.00    2.00    2.00    2.00    2.00    4.00    4.00    4.00    4.00    4.00    4.00    4.00    4.00    1.00    1.00    1.00    1.00    1.00    1.00    1.00    1.00    1.00    1.00    4.00    4.00    4.00    4.00    4.00    4.00    4.00    4.00    4.00    3.00    3.00    3.00    3.00    3.00    3.00    3.00    3.00    3.00    3.00    3.00    1.00    1.00    1.00    1.00    1.00    1.00    1.00    2.00    2.00    2.00    2.00    4.00    4.00    4.00    4.00    4.00    4.00    4.00    4.00    4.00    4.00    1.00    1.00    1.00    1.00    1.00    2.00    2.00    2.00
    2.00 1987.00    3.00   24.00   84.00    3.00    3.00    3.00    3.00    3.00    3.00    3.00    4.00    4.00    4.00    4.00    4.00    4.00    4.00    4.00    3.00    3.00    3.00    3.00    3.00    3.00    3.00    3.00    5.00    5.00    5.00    5.00    5.00    3.00    3.00    3.00    3.00    3.00    3.00    3.00    3.00    3.00    3.00    3.00    3.00    3.00    3.00    3.00    3.00    3.00    3.00    3.00    3.00    3.00    3.00    3.00    3.00    3.00    3.00    3.00    3.00    3.00    3.00    3.00    3.00    3.00    3.00    3.00    3.00    3.00    3.00    3.00    3.00    3.00    3.00    3.00    3.00    3.00    3.00    3.00    3.00    3.00    3.00    3.00    3.00    3.00    3.00    3.00    3.00    3.00    3.00    3.00    3.00    3.00    3.00    3.00    3.00    3.00    3.00    3.00    3.00    3.00    3.00    3.00    3.00    3.00    3.00    3.00    3.00    3.00    3.00    3.00
    1.00 1990.00    3.00   36.00   84.00    3.00    3.00    3.00    3.00    3.00    3.00    3.00    4.00    4.00    3.00    3.00    3.00    3.00    3.00    1.00    5.00    5.00    5.00    5.00    3.00    5.00    4.00    5.00    3.00    3.00    3.00    3.00    3.00    4.00    3.00    3.00    3.00    3.00    2.00    3.00    3.00    5.00    5.00    5.00    5.00    5.00    5.00    5.00    5.00    5.00    4.00    5.00    4.00    4.00    4.00    4.00    4.00    4.00    4.00    4.00    4.00    4.00    4.00    3.00    3.00    3.00    3.00    3.00    3.00    3.00    3.00    3.00    3.00    3.00    3.00    3.00    3.00    4.00    4.00    4.00    4.00    4.00    4.00    4.00    5.00    3.00    3.00    4.00    4.00    4.00    3.00    3.00    3.00    3.00    4.00    4.00    4.00    4.00    4.00    4.00    4.00    3.00    3.00    3.00    3.00    3.00    3.00    3.00    3.00    3.00    2.00    1.00
    2.00 1990.00    3.00   36.00   84.00    3.00    3.00    3.00    3.00    3.00    3.00    5.00    5.00    5.00    4.00    4.00    4.00    2.00    2.00    2.00    4.00    4.00    4.00    4.00    4.00    4.00    4.00    4.00    3.00    3.00    3.00    3.00    3.00    4.00    4.00    4.00    4.00    4.00    4.00    4.00    4.00    3.00    3.00    3.00    3.00    4.00    4.00    4.00    4.00    4.00    4.00    4.00    4.00    4.00    4.00    4.00    4.00    4.00    4.00    4.00    4.00    4.00    4.00    4.00    4.00    4.00    4.00    4.00    4.00    4.00    4.00    4.00    3.00    3.00    3.00    3.00    3.00    3.00    3.00    3.00    3.00    3.00    3.00    4.00    4.00    4.00    4.00    4.00    4.00    4.00    3.00    3.00    3.00    3.00    4.00    4.00    4.00    4.00    4.00    4.00    4.00    4.00    4.00    4.00    3.00    3.00    3.00    3.00    3.00    2.00    2.00    2.00
    2.00 1984.00    3.00    6.00   96.00    3.00    3.00    5.00    3.00    3.00    3.00    3.00    5.00    5.00    5.00    3.00    5.00    3.00    5.00    3.00    5.00    5.00    5.00    3.00    5.00    5.00    3.00    5.00    5.00    3.00    3.00    3.00    5.00    5.00    5.00    5.00    5.00    3.00    3.00    5.00    3.00    3.00    3.00    3.00    3.00    3.00    3.00    3.00    3.00    3.00    3.00    3.00    3.00    3.00    3.00    3.00    5.00    5.00    3.00    3.00    3.00    3.00    2.00    5.00    5.00    3.00    5.00    5.00    3.00    3.00    3.00    5.00    5.00    5.00    5.00    5.00    5.00    5.00    5.00    5.00    5.00    5.00    5.00    3.00    3.00    3.00    3.00    3.00    3.00    3.00    3.00    3.00    3.00    3.00    3.00    3.00    5.00    5.00    5.00    5.00    5.00    5.00    5.00    5.00    3.00    3.00    3.00    3.00    5.00    1.00    1.00    1.00
    1.00 1990.00    3.00   36.00   96.00    3.00    3.00    3.00    4.00    4.00    3.00    3.00    3.00     .00    3.00    3.00    3.00    2.00    2.00    2.00    3.00    4.00    1.00    3.00    3.00    3.00    3.00    3.00    5.00    5.00    3.00    3.00    2.00    4.00    4.00    2.00    2.00    2.00    4.00    4.00    4.00    1.00    1.00    1.00    4.00    3.00    3.00    3.00    4.00    3.00    3.00    3.00    2.00    2.00    2.00    2.00    3.00    3.00    4.00    4.00    4.00    4.00    4.00    3.00    3.00    3.00    2.00    2.00    2.00    4.00    4.00    4.00    4.00    4.00    4.00    4.00    2.00    2.00    2.00    2.00    3.00    3.00    3.00    3.00    3.00    3.00    1.00    1.00    1.00    1.00    3.00    3.00    3.00    3.00    4.00    4.00    4.00    4.00    4.00    4.00    2.00    2.00    2.00    2.00    3.00    3.00    3.00    3.00    3.00    3.00    3.00    3.00
    2.00 1986.00    3.00   72.00   96.00    3.00    3.00    3.00    4.00    4.00    4.00    4.00    4.00    4.00    4.00    4.00    4.00    4.00    4.00    4.00    5.00    4.00    4.00    4.00    4.00     .00    3.00    3.00    3.00    3.00    3.00    3.00    3.00    4.00    4.00    4.00    4.00    3.00    3.00    3.00    4.00    3.00    3.00    3.00    3.00    3.00    3.00    3.00    4.00    4.00    4.00    4.00    3.00    3.00    3.00    3.00    3.00    3.00    3.00    3.00    3.00    3.00    3.00    3.00    3.00    4.00    4.00    4.00    3.00    3.00    3.00    3.00    3.00    3.00    3.00    3.00    3.00    3.00    3.00    3.00    3.00    3.00    3.00    3.00    3.00    3.00    3.00    4.00    4.00    3.00    4.00    4.00    4.00    4.00    3.00    3.00    3.00    4.00    4.00    4.00    3.00    3.00    3.00    3.00    3.00    3.00    3.00    3.00    3.00    3.00    3.00    3.00
    2.00 1986.00    3.00   72.00   96.00    3.00    3.00    3.00    3.00    3.00    3.00    3.00    3.00    3.00    3.00    3.00    3.00    3.00    3.00    2.00    3.00    3.00    3.00    3.00    3.00    3.00    3.00    3.00    3.00    3.00    3.00    3.00    3.00    3.00    3.00    3.00    3.00    3.00    3.00    3.00    3.00    3.00    3.00    3.00    3.00    3.00    3.00    3.00    3.00    3.00    3.00    3.00    3.00    3.00    3.00    3.00    3.00    3.00    3.00    3.00    3.00    3.00    3.00    3.00    3.00    3.00    3.00    3.00    3.00    3.00    3.00    3.00    3.00    3.00    3.00    3.00    3.00    3.00    3.00    3.00    3.00    3.00    3.00    3.00    3.00    3.00    3.00    3.00    3.00    3.00    3.00    3.00    3.00    3.00    4.00    4.00    4.00    3.00    3.00    3.00    2.00    2.00    2.00    2.00    2.00    2.00    2.00    2.00    3.00    4.00    4.00    4.00
    1.00 1986.00    3.00   96.00   96.00    3.00    3.00    4.00    4.00    5.00    4.00    3.00    4.00    3.00    4.00    3.00    1.00    3.00    3.00    2.00    3.00    4.00    4.00    4.00    3.00    4.00    4.00    4.00    3.00    3.00    3.00    3.00    3.00    3.00    4.00    3.00    4.00    4.00    3.00    4.00    3.00    3.00    5.00    4.00    4.00    3.00    3.00    3.00    3.00    3.00    2.00    3.00    2.00    3.00    3.00    3.00    3.00    3.00    3.00    3.00    3.00    3.00    3.00    3.00    3.00    3.00    3.00    3.00    3.00    3.00    3.00    3.00    3.00    3.00    3.00    3.00    3.00    3.00    3.00    3.00    3.00    3.00    3.00    3.00    3.00    3.00    3.00    3.00    3.00    3.00    3.00    3.00    3.00    3.00    3.00    3.00    3.00    3.00    3.00    3.00    3.00    3.00    3.00    3.00    3.00    3.00    2.00    3.00    3.00    2.00    2.00    2.00
    1.00 1983.00    3.00   48.00  108.00    3.00    3.00    3.00    3.00    3.00    3.00    3.00    3.00    3.00    3.00    3.00    3.00    3.00    3.00    3.00    5.00    5.00    5.00    5.00    5.00    5.00    5.00    5.00    4.00    4.00    4.00    4.00    4.00    3.00    3.00    3.00    3.00    3.00    3.00    3.00    3.00    3.00    3.00    3.00    3.00    4.00    4.00    4.00    4.00    4.00    4.00    4.00    4.00    3.00    3.00    3.00    3.00    3.00    3.00    3.00    3.00    3.00    3.00    4.00    4.00    4.00    4.00    3.00    3.00    3.00    3.00    3.00    4.00    4.00    4.00    4.00    3.00    3.00    3.00    4.00    4.00    4.00    4.00    3.00    3.00    3.00    3.00    3.00    3.00    3.00    4.00    4.00    4.00    4.00    3.00    3.00    3.00    3.00    3.00    3.00    3.00    3.00    3.00    3.00    4.00    4.00    4.00    4.00    4.00    4.00    4.00    4.00
    1.00 1983.00    2.00   36.00  120.00    3.00    3.00    3.00    3.00    3.00    4.00    5.00    5.00    5.00    3.00    3.00    3.00    3.00    3.00    3.00    4.00    5.00    3.00    3.00    3.00    4.00    3.00    3.00    1.00    1.00    1.00    3.00    3.00    3.00    3.00    1.00    3.00    1.00    1.00    1.00    3.00    2.00    2.00    2.00    2.00    3.00    3.00    3.00    3.00    3.00    3.00    3.00    3.00    4.00    2.00    2.00    4.00    3.00    2.00    4.00    4.00    4.00    4.00    2.00    3.00    3.00    2.00    2.00    2.00    2.00    2.00    1.00    3.00    3.00    3.00    3.00    3.00    1.00    1.00    1.00    1.00    1.00    1.00    3.00    1.00    3.00    3.00    1.00    3.00    3.00    3.00    3.00    3.00    3.00    3.00    3.00    3.00    3.00    3.00    4.00    2.00    2.00    1.00    1.00    3.00    3.00    3.00    3.00    3.00    3.00    4.00    3.00
    1.00 1989.00    3.00   36.00  120.00    3.00    3.00    3.00    5.00    5.00    3.00    3.00    3.00    3.00    3.00    3.00    3.00    3.00    3.00    3.00    3.00    3.00    3.00    3.00    3.00    3.00    3.00    3.00    3.00    3.00    3.00    3.00    3.00    5.00    3.00    5.00    5.00    3.00    3.00    3.00    3.00    3.00    3.00    3.00    3.00    3.00    3.00    3.00    3.00    3.00    3.00    3.00    3.00    3.00    3.00    3.00    3.00    3.00    3.00    3.00    3.00    3.00    3.00    3.00    3.00    3.00    3.00    3.00    3.00    3.00    3.00    3.00    3.00    3.00    3.00    3.00    3.00    3.00    3.00    3.00    3.00    3.00    3.00    3.00    3.00    3.00    3.00    3.00    3.00    5.00    3.00    3.00    3.00    5.00    3.00    3.00    3.00    3.00    3.00    3.00    3.00    3.00    3.00    3.00    3.00    3.00    3.00    3.00    3.00    2.00    1.00    1.00
    1.00 1971.00    4.00   84.00  276.00    3.00    3.00    3.00    4.00    4.00    5.00    3.00    4.00    3.00    3.00    4.00    3.00    3.00    4.00    3.00    4.00    3.00    4.00    3.00    3.00    5.00    4.00    4.00    4.00    4.00    3.00    4.00    5.00    4.00    4.00    3.00    4.00    4.00    3.00    4.00    3.00    5.00    5.00    4.00    5.00    4.00    3.00    3.00    3.00    3.00    3.00    3.00    3.00    5.00    5.00    5.00    5.00    4.00    5.00    5.00    5.00    5.00    4.00    3.00    4.00    4.00    4.00    3.00    3.00    4.00    2.00    2.00    4.00    3.00    3.00    3.00    3.00    5.00    5.00    5.00    5.00    5.00    5.00    4.00    5.00    4.00    4.00    4.00    3.00    3.00    5.00    5.00    4.00    4.00    5.00    5.00    5.00    3.00    3.00    3.00    4.00    4.00    4.00    3.00    3.00    3.00    3.00    3.00    3.00    3.00    3.00    3.00
    1.00 1990.00    2.00   36.00   12.00    4.00    3.00    4.00    3.00    3.00    4.00    4.00    4.00    4.00    4.00    4.00    2.00    4.00    4.00    4.00    4.00    3.00    3.00    4.00    3.00    3.00    3.00    3.00    3.00    2.00    2.00    3.00    2.00    3.00    3.00    3.00    3.00    3.00    3.00    3.00    3.00    3.00    2.00    3.00    3.00    4.00    4.00    4.00    3.00    3.00    3.00    3.00    2.00    3.00    3.00    3.00    4.00    4.00    3.00    4.00    3.00    3.00    3.00    3.00    3.00    3.00    2.00    3.00    3.00    3.00    1.00    3.00    2.00    2.00    2.00    1.00    2.00    2.00    2.00    4.00    3.00    3.00    2.00    2.00    2.00    2.00    2.00    2.00    2.00    2.00    2.00    2.00    2.00    2.00    2.00    3.00    4.00    3.00    3.00    3.00    3.00    3.00    3.00    3.00    3.00    3.00    2.00    3.00    3.00    1.00    1.00    1.00
    1.00 1993.00    3.00   24.00   24.00    4.00    3.00    4.00    2.00    3.00    3.00    2.00    3.00    2.00    2.00    2.00    2.00    4.00    4.00    2.00    4.00    4.00    3.00    3.00    3.00    3.00    2.00    4.00    2.00    2.00    2.00    2.00    3.00    4.00    4.00    4.00    4.00    3.00    3.00    4.00    3.00    3.00    4.00    4.00    4.00    2.00    2.00    1.00    1.00    1.00    2.00    1.00    1.00    3.00    3.00    3.00    3.00    3.00    2.00    3.00    3.00    4.00    4.00    2.00    2.00    2.00    3.00    3.00    3.00    4.00    2.00    1.00    4.00    4.00    4.00    4.00    4.00    4.00    4.00    3.00    4.00    3.00    4.00    2.00    2.00    3.00    2.00    2.00    3.00    1.00    4.00    3.00    2.00    2.00    2.00    3.00    4.00    4.00    4.00    4.00    2.00    2.00    2.00    2.00    2.00    2.00    1.00    2.00    1.00    3.00    3.00    3.00
    1.00 1991.00    3.00   12.00   36.00    4.00    3.00    5.00    3.00    4.00    3.00    5.00    4.00    3.00    4.00    3.00    3.00    4.00    3.00    2.00    3.00    2.00    4.00    3.00    2.00    3.00    4.00    4.00    4.00    3.00    4.00    3.00    4.00    3.00    2.00    3.00    4.00    3.00    5.00    4.00    3.00    3.00    3.00    4.00    3.00    4.00    3.00    4.00    3.00    4.00    3.00    2.00    3.00    2.00    3.00    4.00    3.00    3.00    4.00    3.00    3.00    4.00    3.00    2.00    3.00    4.00    3.00    3.00    4.00    4.00    3.00    3.00    4.00    3.00    4.00    3.00    5.00    3.00    4.00    3.00    3.00    4.00    3.00    4.00    3.00    4.00    3.00    4.00    3.00    4.00    3.00    4.00    2.00    4.00    3.00    4.00    2.00    5.00    5.00    4.00    4.00    3.00    4.00    5.00    5.00    4.00    3.00    4.00    5.00    4.00    3.00    4.00
    1.00 1989.00    3.00   36.00   36.00    4.00    3.00    4.00    3.00    3.00    4.00    3.00    4.00    4.00    3.00    2.00    1.00    4.00    4.00    2.00    3.00    3.00    3.00    4.00    4.00    4.00    4.00    4.00    2.00    2.00    2.00    2.00    2.00    4.00    4.00    4.00    4.00    4.00    4.00    4.00    5.00    1.00    4.00    2.00    3.00    3.00    3.00    3.00    3.00    3.00    3.00    3.00    3.00    4.00    4.00    4.00    4.00    4.00    4.00    4.00    4.00    4.00    3.00    3.00    3.00    3.00    3.00    3.00    3.00    3.00    3.00    3.00    3.00    3.00    3.00    3.00    3.00    2.00    2.00    2.00    2.00    2.00    2.00    3.00    3.00    3.00    3.00    3.00    3.00    3.00    2.00    3.00    3.00    3.00    3.00    2.00    2.00    2.00    3.00    2.00    3.00    3.00    3.00    3.00    2.00    2.00    3.00    3.00    3.00    2.00    2.00    2.00
    1.00 1989.00    3.00   36.00   36.00    4.00    3.00    4.00    3.00    3.00    4.00    3.00    4.00    4.00    3.00    2.00    1.00    4.00    4.00    2.00    3.00    3.00    3.00    4.00    4.00    4.00    4.00    4.00    2.00    2.00    2.00    2.00    2.00    4.00    4.00    4.00    4.00    4.00    4.00    4.00    5.00    1.00    4.00    2.00    3.00    3.00    3.00    3.00    3.00    3.00    3.00    3.00    3.00    4.00    4.00    4.00    4.00    4.00    4.00    4.00    4.00    4.00    3.00    3.00    3.00    3.00    3.00    3.00    3.00    3.00    3.00    3.00    3.00    3.00    3.00    3.00    3.00    2.00    2.00    2.00    2.00    2.00    2.00    3.00    3.00    3.00    3.00    3.00    3.00    3.00    2.00    3.00    3.00    3.00    3.00    2.00    2.00    2.00    3.00    2.00    3.00    3.00    3.00    3.00    2.00    2.00    3.00    3.00    3.00    2.00    2.00    2.00
    1.00 1981.00    3.00   36.00  144.00    4.00    3.00    5.00    3.00    1.00    1.00    1.00    1.00    1.00    3.00    1.00    1.00    5.00    5.00    1.00    5.00    5.00    1.00    1.00    5.00    1.00    1.00    1.00    3.00    3.00    1.00    5.00    5.00    5.00    3.00    5.00    3.00    3.00    3.00    3.00    1.00    3.00    5.00    5.00    3.00    5.00    1.00    3.00    3.00    3.00    3.00    3.00    1.00    5.00    5.00    5.00    5.00    5.00    5.00    5.00    5.00    5.00    1.00    5.00    5.00    5.00    5.00    3.00    3.00    3.00    1.00    5.00    5.00    3.00    3.00    3.00    3.00    5.00    3.00    3.00    5.00    5.00    3.00    3.00    3.00    3.00    3.00    3.00    3.00    3.00    4.00    5.00    3.00    3.00    4.00    3.00    3.00    3.00    2.00    3.00    5.00    1.00    3.00    2.00    2.00    2.00    2.00    1.00    3.00    1.00    1.00    1.00
    1.00 1991.00    4.00   24.00   24.00    5.00    3.00    5.00    3.00    3.00    3.00    3.00    5.00    4.00    5.00    2.00    2.00    5.00    5.00    3.00    4.00    5.00    4.00    4.00    4.00    5.00    5.00    5.00    4.00    4.00    4.00    4.00    3.00    3.00    3.00    3.00    3.00    4.00    3.00    3.00    3.00    4.00    4.00    4.00    3.00    3.00    4.00    3.00    3.00    2.00    2.00    2.00    2.00    5.00    4.00    4.00    5.00    4.00    4.00    4.00    5.00    5.00    4.00    5.00    5.00    5.00    5.00    5.00    5.00    5.00    4.00    5.00    5.00    5.00    5.00    5.00    5.00    4.00    5.00    4.00    5.00    5.00    4.00    5.00    5.00    5.00    5.00    5.00    4.00    4.00    4.00    3.00    5.00    4.00    4.00    5.00    5.00    5.00    5.00    5.00    5.00    5.00    5.00    5.00    4.00    3.00    2.00    3.00    3.00    3.00    3.00    3.00
    1.00 1991.00    3.00     .00   12.00    1.00    4.00    5.00    3.00    3.00    4.00    1.00    3.00    5.00    1.00    5.00    1.00    5.00    1.00    1.00    3.00    5.00    3.00    5.00    5.00    5.00    5.00    5.00    2.00    2.00    4.00    2.00    2.00    3.00    3.00    3.00    2.00    2.00    1.00    1.00    2.00    1.00    4.00    3.00    3.00    2.00    2.00    2.00    3.00    2.00    2.00    2.00    1.00    4.00    3.00    4.00    3.00    5.00    3.00    3.00    2.00    4.00    4.00    3.00    3.00    3.00    3.00    3.00    3.00    3.00    3.00    4.00    5.00    5.00    5.00    5.00    5.00    5.00    5.00    4.00    5.00    5.00    5.00    4.00    4.00    4.00    4.00    4.00    3.00    3.00    3.00    3.00    4.00    3.00    4.00    4.00    4.00    4.00    4.00    4.00    3.00    3.00    3.00    3.00    3.00    3.00    3.00    3.00    3.00    1.00    1.00    1.00
    1.00 1991.00    2.00    3.00   12.00    1.00    4.00    5.00    4.00    3.00    4.00    1.00    3.00    5.00    1.00    5.00    2.00    5.00    1.00    1.00    2.00    5.00    3.00    5.00    5.00    5.00    4.00    5.00    2.00    3.00    4.00    2.00    2.00    3.00    3.00    3.00    3.00    2.00    1.00    1.00    2.00    1.00    4.00    4.00    3.00    2.00    3.00    2.00    3.00    2.00    2.00    2.00    1.00    4.00    3.00    4.00    3.00    5.00    3.00    3.00    2.00    4.00    4.00    3.00    3.00    3.00    4.00    3.00    3.00    3.00    3.00    4.00    5.00    5.00    4.00    5.00    5.00    5.00    5.00    4.00    5.00    5.00    5.00    4.00    5.00    4.00    4.00    4.00    3.00    3.00    3.00    3.00    4.00    3.00    4.00    4.00    4.00    4.00    4.00    4.00    3.00    3.00    3.00    3.00    3.00    3.00    3.00    3.00    3.00    1.00    1.00    1.00
    2.00 1992.00    3.00   12.00   24.00    2.00    4.00    3.00    3.00    3.00    3.00    4.00    4.00    3.00    3.00    4.00    3.00    3.00    3.00    4.00    4.00    3.00    4.00    4.00    4.00    4.00    3.00    3.00    3.00    4.00     .00     .00    4.00    4.00    4.00    4.00    4.00    3.00    4.00    3.00    5.00    3.00    4.00    3.00    4.00    3.00    4.00    3.00    4.00    4.00    3.00    4.00    4.00    3.00    4.00    4.00    3.00    4.00    3.00    4.00    4.00    3.00    4.00    3.00    4.00    4.00    4.00    3.00    4.00    3.00    4.00    3.00    4.00    3.00    4.00    3.00    4.00    3.00    4.00    3.00    4.00    4.00    4.00    4.00    4.00    3.00    3.00    4.00    4.00    4.00    5.00    4.00    3.00    5.00    4.00    5.00    4.00    3.00    4.00    4.00    4.00    5.00    4.00    3.00    4.00    3.00    5.00    5.00    3.00    3.00    4.00    3.00
    1.00 1985.00    3.00   18.00   72.00    2.00    4.00    4.00    3.00    2.00    2.00    3.00    3.00    5.00    5.00    3.00    2.00    4.00    4.00    1.00    5.00    3.00    4.00    4.00    4.00    4.00    3.00    5.00    2.00    2.00    2.00    1.00    2.00    5.00    5.00    5.00    5.00    5.00    3.00    4.00    4.00    4.00    5.00    4.00    4.00    1.00    1.00    2.00    2.00    2.00    2.00    2.00    1.00    4.00    3.00    3.00    3.00    3.00    3.00    4.00    3.00    4.00    2.00    2.00    1.00    2.00    1.00    1.00    1.00    1.00    1.00    1.00    3.00    1.00    3.00    1.00    4.00    3.00    1.00    2.00    2.00    1.00    1.00    3.00    3.00    2.00    2.00    2.00    2.00    1.00    3.00    2.00    5.00    5.00    2.00    4.00    3.00    3.00    2.00    3.00    1.00    1.00    1.00    1.00    2.00    1.00    1.00    1.00    1.00    5.00    3.00    1.00
    1.00 1990.00    3.00     .00     .00    3.00    4.00    4.00    3.00    3.00    3.00    3.00    4.00    3.00    3.00    3.00    3.00    3.00    3.00    3.00    3.00    3.00    3.00    3.00    3.00    3.00    3.00    3.00    3.00    3.00    3.00    3.00    3.00    4.00    4.00    4.00    4.00    4.00    4.00    4.00    4.00    4.00    4.00    4.00    4.00    3.00    3.00    3.00    2.00    2.00    2.00    2.00    2.00    4.00    4.00    4.00    4.00    4.00    4.00    3.00    3.00    3.00    3.00    4.00    4.00    4.00    4.00    4.00    3.00    3.00    3.00    3.00    4.00    4.00    4.00    4.00    4.00    4.00    4.00    4.00    4.00    4.00    4.00    4.00    4.00    4.00    4.00    3.00    3.00    3.00    4.00    4.00    4.00    4.00    4.00    4.00    4.00    4.00    4.00    4.00    4.00    4.00    4.00    4.00    4.00    4.00    4.00    4.00    4.00    3.00    3.00    3.00
    1.00 1993.00    3.00     .00     .00    3.00    4.00    4.00    3.00    4.00    3.00    4.00    4.00    4.00    4.00    4.00    2.00    2.00    4.00    2.00    4.00    5.00    4.00    3.00    3.00    4.00    3.00    5.00    2.00    2.00    2.00    2.00    3.00    4.00    4.00    3.00    4.00    3.00    3.00    4.00    4.00    3.00    3.00    3.00    3.00    3.00    3.00    4.00    2.00    2.00    2.00    2.00    2.00    4.00    3.00    3.00    4.00    4.00    3.00    2.00    2.00    4.00    4.00    4.00    4.00    4.00    4.00    4.00    4.00    4.00    4.00    4.00    4.00    4.00    4.00    4.00    4.00    4.00    4.00    4.00    4.00    4.00    4.00    3.00    4.00    4.00    3.00    3.00    3.00    3.00    3.00    3.00    3.00    3.00    3.00    3.00    4.00    4.00    4.00    4.00    4.00    3.00    3.00    3.00    3.00    3.00    3.00    3.00    3.00    3.00    3.00    3.00
    1.00 1994.00    3.00     .00     .00    3.00    4.00    4.00    5.00    5.00    5.00    4.00    5.00    4.00    4.00    2.00    1.00    1.00    4.00    1.00    4.00    5.00    4.00    4.00    4.00    4.00    2.00    5.00    4.00    4.00    4.00    4.00    4.00    4.00    4.00    4.00    4.00    4.00    5.00    4.00    4.00    3.00    5.00    3.00    4.00    4.00    4.00    4.00    4.00    4.00    2.00    3.00    2.00    5.00    4.00    3.00    4.00    4.00    5.00    4.00    4.00    4.00    2.00    4.00    3.00    4.00    2.00    3.00    3.00    4.00    1.00    4.00    4.00    4.00    4.00    4.00    4.00    3.00    4.00    4.00    4.00    4.00    3.00    4.00    4.00    4.00    4.00    4.00    4.00    4.00    5.00    5.00    4.00    5.00    3.00    3.00    4.00    4.00    4.00    4.00    4.00    4.00    4.00    4.00    3.00    4.00    3.00    5.00    4.00    1.00    1.00    1.00
    2.00 1994.00    3.00     .00     .00    3.00    4.00    3.00    3.00    5.00    3.00    2.00    3.00    3.00    4.00    5.00    4.00    2.00    3.00    3.00    4.00    4.00    3.00    3.00    2.00    3.00    2.00    3.00    3.00    4.00    2.00    3.00    3.00    3.00    3.00    3.00    3.00    2.00    1.00    3.00    3.00    3.00    4.00    3.00    4.00    2.00    3.00    3.00    3.00    3.00    4.00    3.00    2.00    3.00    4.00    2.00    2.00    4.00    3.00    3.00    2.00    4.00    2.00    3.00    3.00    2.00    3.00    3.00    4.00    4.00    2.00    4.00    4.00    4.00    4.00    4.00    4.00    3.00    3.00    3.00    4.00    4.00    3.00    3.00    2.00    4.00    2.00    2.00    3.00    3.00    3.00    3.00    4.00    2.00    4.00    3.00    4.00    3.00    4.00    4.00    4.00    3.00    3.00    3.00    2.00    3.00    1.00    2.00    2.00    2.00    3.00    2.00
    2.00 1996.00    2.00    4.00    4.00    3.00    4.00    4.00    3.00    3.00    3.00    3.00    5.00    5.00    4.00    3.00    4.00    4.00    4.00    3.00    4.00    5.00    3.00    3.00    4.00    3.00    2.00    5.00    3.00    2.00    3.00    3.00    3.00    3.00    4.00    4.00    4.00    3.00    2.00    3.00    3.00    2.00    3.00    3.00    3.00    2.00    3.00    2.00    3.00     .00    3.00    4.00    1.00    3.00    3.00    3.00    4.00    3.00    3.00    1.00    1.00    5.00    5.00    3.00    3.00    3.00    3.00    3.00    4.00    4.00    4.00    5.00    4.00    4.00    4.00    3.00    3.00    4.00    4.00    3.00    3.00    3.00    3.00    3.00    3.00    3.00    3.00    3.00    3.00    3.00    3.00    3.00    4.00    3.00    4.00    2.00    4.00    3.00    3.00    3.00    3.00    3.00    3.00    3.00    3.00    4.00    3.00    4.00    4.00    1.00    1.00    1.00
    2.00 1994.00    3.00    6.00    6.00    3.00    4.00    5.00    3.00     .00    3.00     .00    5.00    5.00    3.00    3.00    3.00    4.00    4.00    2.00    3.00    5.00    4.00    3.00    3.00    3.00    5.00    5.00    3.00    2.00    3.00    3.00    3.00    4.00    4.00    4.00    4.00    4.00    4.00    4.00    4.00    3.00    3.00    1.00    1.00    3.00    3.00    3.00    3.00    3.00    2.00    3.00    3.00    3.00    3.00    2.00    4.00    4.00    3.00    2.00    2.00    3.00    3.00    4.00    4.00    4.00    4.00    4.00    4.00    4.00    3.00    3.00    4.00    4.00    4.00    4.00    4.00    4.00    4.00    4.00    4.00    4.00    3.00    4.00    4.00     .00    3.00    3.00    3.00    3.00    3.00    3.00    3.00    3.00    4.00    4.00    4.00    4.00    4.00    4.00    4.00    4.00    4.00    4.00    4.00    4.00    3.00    4.00    4.00    2.00    2.00    2.00
    1.00 1995.00    3.00    6.00    6.00    3.00    4.00    3.00    4.00    4.00    4.00    4.00    4.00    4.00    3.00    4.00    4.00    3.00    3.00    3.00    4.00    4.00    4.00    4.00    4.00    4.00    3.00    4.00    2.00    2.00    2.00    2.00    2.00    3.00    3.00    3.00    3.00    3.00    3.00    3.00    3.00    3.00    3.00    3.00    3.00    2.00    3.00    3.00    3.00    3.00    3.00    3.00    3.00    3.00    3.00    3.00    3.00    3.00    3.00    2.00    2.00    2.00    2.00    3.00    3.00    3.00    3.00    3.00    3.00    3.00    3.00    3.00    3.00    3.00    3.00    3.00    3.00    3.00    3.00    3.00    3.00    3.00    3.00    3.00    3.00    3.00    3.00    3.00    3.00    3.00    2.00    2.00    2.00    2.00    3.00    3.00    3.00    3.00    3.00    3.00    3.00    3.00    3.00    3.00    3.00    3.00    3.00    3.00    3.00    3.00    3.00    3.00
    2.00 1994.00    3.00    9.00    9.00    3.00    4.00    3.00    5.00    5.00    5.00    5.00    5.00    5.00    5.00    3.00    2.00    5.00    5.00    2.00    5.00    5.00    4.00    5.00    4.00    5.00    4.00    5.00    3.00    3.00    2.00    3.00    4.00    4.00    4.00    3.00    4.00    3.00    3.00    3.00    4.00    4.00    4.00    4.00    3.00    5.00    5.00    5.00    3.00    2.00    2.00    2.00    2.00    5.00    4.00    4.00    4.00    5.00    4.00    3.00    3.00    3.00    2.00    3.00    3.00    4.00    3.00    4.00    4.00    4.00    3.00    3.00    4.00    4.00    4.00    4.00    4.00    4.00    4.00    4.00    4.00    4.00    4.00    4.00    4.00    4.00    4.00    4.00    4.00    4.00    4.00    4.00    4.00    5.00    3.00    3.00    4.00    4.00    4.00    4.00    4.00    4.00    4.00    4.00    4.00    4.00    4.00    4.00    4.00    1.00    1.00    1.00
    1.00 1985.00    3.00   12.00   12.00    3.00    4.00    5.00    3.00    2.00    2.00    4.00    2.00    2.00    3.00    1.00    1.00    3.00    4.00    1.00    4.00    5.00    3.00    3.00    5.00    3.00    5.00    5.00    4.00    3.00    4.00    5.00    5.00    2.00    4.00    5.00    2.00    4.00    2.00    4.00    4.00    3.00    5.00    3.00    4.00    3.00    3.00    2.00    2.00    3.00    3.00    3.00    2.00    4.00    5.00    5.00    4.00    5.00    3.00    4.00    4.00    3.00    2.00    4.00    5.00    4.00    3.00    3.00    3.00    4.00    3.00    3.00    3.00    4.00    4.00    4.00    3.00    4.00    3.00    3.00    4.00    4.00    3.00    3.00    4.00    3.00    3.00    3.00    3.00    3.00    4.00    4.00    5.00    5.00    5.00    5.00    5.00    5.00    5.00    4.00    4.00    5.00    5.00    5.00    3.00    2.00    1.00    3.00    3.00    2.00    3.00    1.00
    1.00 1990.00    3.00   12.00   12.00    3.00    4.00    4.00    4.00    5.00    5.00    3.00    3.00    4.00    3.00    3.00    3.00    3.00    3.00    1.00    4.00    3.00    4.00    3.00    3.00    3.00    3.00    3.00    3.00    3.00    3.00    3.00    3.00    3.00    4.00    3.00    4.00    3.00    4.00    3.00    3.00    3.00    3.00    3.00    3.00    3.00    3.00    3.00    4.00    3.00    3.00    4.00    3.00    2.00    2.00    2.00    3.00    3.00    2.00    2.00    2.00    2.00    3.00    2.00    3.00    2.00    2.00    3.00    3.00    2.00    3.00    2.00    2.00    3.00    3.00    4.00    3.00    3.00    3.00    2.00    3.00    3.00    2.00    3.00    3.00    2.00    3.00    3.00    2.00    3.00    3.00    2.00    3.00    2.00    4.00    4.00    3.00    3.00    4.00    2.00    3.00    2.00    3.00    3.00    3.00    3.00    3.00    3.00    4.00    3.00    3.00    3.00
    1.00 1990.00    3.00   12.00   12.00    3.00    4.00    4.00    4.00    5.00    5.00    3.00    3.00    4.00    3.00    3.00    3.00    3.00    3.00    1.00    4.00    3.00    4.00    3.00    3.00    3.00    3.00    3.00    3.00    3.00    3.00    3.00    3.00    3.00    4.00    3.00    4.00    3.00    4.00    3.00    3.00    3.00    3.00    3.00    3.00    3.00    3.00    3.00    4.00    3.00    3.00    4.00    3.00    2.00    2.00    2.00    3.00    3.00    2.00    2.00    2.00    2.00    3.00    2.00    3.00    2.00    2.00    3.00    3.00    2.00    3.00    2.00    2.00    3.00    3.00    4.00    3.00    3.00    3.00    2.00    3.00    3.00    2.00    3.00    3.00    2.00    3.00    3.00    2.00    3.00    3.00    2.00    3.00    2.00    4.00    4.00    3.00    3.00    4.00    2.00    3.00    2.00    3.00    3.00    3.00    3.00    3.00    3.00    4.00    3.00    3.00    3.00
    2.00 1994.00    2.00   12.00   12.00    3.00    4.00    4.00    3.00    3.00    3.00    3.00    5.00    5.00    4.00    3.00    4.00    4.00    4.00    3.00    4.00    5.00    3.00    3.00    4.00    3.00    2.00    5.00    3.00    2.00    3.00    4.00    3.00    3.00    4.00    4.00    4.00    3.00    2.00    3.00    3.00    2.00    3.00    3.00    3.00    2.00    3.00    2.00    3.00     .00    2.00    3.00    1.00    3.00    3.00    3.00    4.00    3.00    3.00    1.00    1.00    5.00    5.00    3.00    3.00    3.00    3.00    3.00    4.00    4.00    4.00    5.00    4.00    4.00    4.00    3.00    3.00    4.00    4.00    3.00    3.00    3.00    3.00    3.00    3.00    3.00    3.00    3.00    3.00    3.00    3.00    3.00    4.00    3.00    4.00    2.00    4.00    3.00    3.00    3.00    3.00    3.00    3.00    3.00    3.00    4.00    3.00    4.00    4.00    1.00    1.00    1.00
    2.00 1994.00    2.00   12.00   12.00    3.00    4.00    4.00    3.00    3.00    3.00    3.00    5.00    5.00    4.00    3.00    4.00    4.00    4.00    3.00    4.00    5.00    3.00    3.00    4.00    3.00    3.00    5.00    3.00    2.00    3.00    4.00    3.00    3.00    4.00    4.00    4.00    3.00    2.00    3.00    3.00    2.00    3.00    3.00    3.00    2.00    3.00    2.00    3.00     .00    2.00    3.00    1.00    3.00    3.00    3.00    4.00    3.00    3.00    1.00    1.00    5.00    5.00    3.00    3.00    3.00    3.00    3.00    4.00    4.00    4.00    5.00    4.00    4.00    4.00    3.00    3.00    4.00    4.00    3.00    3.00    3.00    3.00    3.00    3.00    3.00    3.00    3.00    3.00    3.00    3.00    3.00    4.00    3.00    4.00    2.00    4.00    3.00    3.00    3.00    3.00    3.00    3.00    3.00    3.00    4.00    3.00    4.00    4.00    1.00    1.00    1.00
    2.00 1994.00    2.00   12.00   12.00    3.00    4.00    4.00    3.00    3.00    3.00    3.00    5.00    5.00    4.00    3.00    4.00    4.00    4.00    3.00    4.00    5.00    3.00    3.00    4.00    3.00    2.00    5.00    3.00    2.00    3.00    4.00    3.00    3.00    4.00    4.00    4.00    3.00    2.00    3.00    3.00    2.00    3.00    3.00    3.00    2.00    3.00    2.00    3.00     .00    2.00    3.00    1.00    3.00    3.00    3.00    4.00    3.00    3.00    1.00    1.00    5.00    5.00    3.00    3.00    3.00    3.00    3.00    4.00    4.00    4.00    5.00    4.00    4.00    4.00    3.00    3.00    4.00    4.00    3.00    3.00    3.00    3.00    3.00    3.00    3.00    3.00    3.00    3.00    3.00    3.00    3.00    4.00    3.00    4.00    2.00    4.00    3.00    3.00    3.00    3.00    3.00    3.00    3.00    3.00    4.00    3.00    4.00    4.00    1.00    1.00    1.00
    2.00 1994.00    3.00   12.00   12.00    3.00    4.00    4.00    4.00    4.00    4.00    2.00    2.00    3.00    4.00    3.00    4.00    5.00    5.00    5.00    5.00    5.00    4.00    4.00    3.00    5.00    4.00    5.00    2.00    2.00    3.00    3.00    3.00    3.00    4.00    5.00    4.00    4.00    1.00    4.00    4.00    2.00    4.00    2.00    3.00    2.00    4.00    2.00    2.00    2.00    4.00    4.00    4.00    2.00    2.00    4.00    4.00    4.00    4.00    4.00    4.00    4.00    2.00    5.00    5.00    5.00    5.00    5.00    5.00    5.00    5.00    5.00    4.00    4.00    4.00    4.00    4.00    4.00    4.00    4.00    4.00    4.00    4.00    2.00    2.00    4.00    3.00    4.00    4.00    4.00    4.00    4.00    3.00    4.00    4.00    3.00    4.00    4.00    4.00    4.00    4.00    4.00    3.00    4.00    4.00    4.00    4.00    3.00    4.00    2.00    4.00    1.00
    2.00 1994.00    3.00   12.00   12.00    3.00    4.00    4.00    4.00    4.00    4.00    4.00    4.00    3.00    4.00    3.00    4.00    5.00    5.00    5.00    5.00    5.00    4.00    4.00    3.00    5.00    4.00    5.00    2.00    2.00    3.00    3.00    3.00    3.00    4.00    5.00    4.00    4.00    1.00    4.00    4.00    2.00    4.00    2.00    3.00    2.00    4.00    2.00    2.00    2.00    4.00    4.00    4.00    2.00    2.00    4.00    4.00    4.00    4.00    4.00    4.00    4.00    2.00    5.00    5.00    5.00    5.00    5.00    5.00    5.00    5.00    5.00    4.00    4.00    4.00    4.00    4.00    4.00    4.00    4.00    4.00    4.00    4.00    2.00    2.00    4.00    3.00    4.00    4.00    4.00    4.00    4.00    3.00    4.00    4.00    3.00    4.00    4.00    4.00    4.00    4.00    4.00    3.00    4.00    4.00    4.00    4.00    3.00    4.00    2.00    4.00    1.00
    2.00 1996.00    2.00   12.00   12.00    3.00    4.00    4.00    3.00    3.00    3.00    3.00    5.00    5.00    4.00    3.00    4.00    4.00    4.00    3.00    4.00    5.00    3.00    3.00    4.00    3.00    2.00    5.00    3.00    2.00    4.00    3.00    3.00    3.00    4.00    4.00    4.00    3.00    2.00    3.00    3.00    2.00    3.00    3.00    3.00    2.00    3.00    2.00    3.00     .00    2.00    3.00    1.00    3.00    3.00    3.00    4.00    3.00    3.00    1.00    1.00    5.00    5.00    3.00    3.00    3.00    3.00    3.00    4.00    4.00    4.00    5.00    4.00    4.00    4.00    3.00    3.00    4.00    4.00    3.00    3.00    3.00    3.00    3.00    3.00    3.00    3.00    3.00    3.00    3.00    3.00    3.00    4.00    3.00    4.00    2.00    4.00    3.00    3.00    3.00    3.00    3.00    3.00    3.00    3.00    4.00    3.00    4.00    4.00    1.00    1.00    1.00
    1.00 1990.00    3.00   12.00   24.00    3.00    4.00    5.00    3.00    3.00    2.00    1.00    3.00    5.00    1.00    5.00    1.00    5.00    3.00    1.00    3.00    5.00    3.00    5.00    5.00    5.00    5.00    5.00    3.00    2.00    4.00    2.00    2.00    3.00    3.00    3.00    2.00    2.00    1.00    1.00    2.00    2.00    4.00    3.00    3.00    2.00    2.00    3.00    3.00    2.00    2.00    2.00    1.00    4.00    3.00    4.00    3.00    5.00    3.00    3.00    2.00    3.00    4.00    3.00    3.00    4.00    4.00    3.00    3.00    3.00    3.00    4.00    5.00    5.00    5.00    5.00    3.00    5.00    5.00    4.00    5.00    5.00    5.00    4.00    4.00    4.00    4.00    4.00    3.00    3.00    3.00    3.00    4.00    3.00    4.00    4.00    4.00    4.00    4.00    4.00    3.00    3.00    3.00    3.00    3.00    3.00    3.00    3.00    3.00    1.00    1.00    1.00
    1.00 1992.00    2.00   24.00   24.00    3.00    4.00    4.00    3.00    5.00    4.00    4.00    4.00    4.00    4.00    4.00    5.00    4.00    3.00    1.00    5.00    3.00    4.00    4.00    3.00    3.00    2.00    5.00    2.00    2.00    2.00    2.00    2.00    1.00    3.00    1.00    1.00    1.00    1.00    2.00    3.00    3.00    3.00    4.00    3.00    3.00    2.00    2.00    3.00    4.00    4.00    4.00    4.00    4.00    4.00    4.00    4.00    4.00    4.00    4.00    4.00    4.00    3.00    4.00    4.00    4.00    4.00    4.00    4.00    4.00    4.00    4.00    4.00    4.00    4.00    4.00    4.00    4.00    4.00    4.00    4.00    4.00    4.00    4.00    4.00    4.00    4.00    4.00    4.00    4.00    4.00    4.00    4.00    4.00    4.00    4.00    3.00    3.00    4.00    3.00    4.00    4.00    3.00    4.00    4.00    2.00    4.00    3.00    4.00    4.00    3.00    4.00
    1.00 1993.00    3.00   24.00   24.00    3.00    4.00    3.00    4.00    3.00    4.00    3.00    4.00    3.00    4.00    3.00    4.00    3.00    4.00    3.00    4.00    3.00    4.00    3.00    4.00    3.00    4.00    3.00    4.00    3.00    4.00    4.00    3.00    4.00    3.00    4.00    3.00    4.00    3.00    4.00    3.00    4.00    3.00    4.00    3.00    4.00    3.00    4.00    3.00    4.00    3.00    4.00    3.00    4.00    3.00    3.00    4.00    3.00    4.00    3.00    4.00    3.00    4.00    4.00    3.00    3.00    4.00    3.00    4.00    3.00    4.00    3.00    4.00    3.00    3.00    3.00    4.00    3.00    3.00    4.00    4.00    3.00    3.00    3.00    3.00    4.00    3.00    4.00    3.00    4.00    3.00    3.00    3.00    3.00    4.00    3.00    4.00    3.00    4.00    3.00    4.00    3.00    4.00    3.00    3.00    3.00    4.00    3.00    3.00    3.00    3.00    3.00
    2.00 1994.00    2.00   24.00   24.00    3.00    4.00    5.00    4.00    5.00    3.00    5.00    5.00    5.00    5.00    5.00    5.00    4.00    4.00    3.00    4.00    4.00    3.00    4.00    3.00    2.00    2.00    2.00    2.00    2.00    2.00    2.00    2.00    3.00    3.00    3.00    3.00    3.00    4.00    4.00    4.00    2.00    4.00    2.00    2.00    3.00    1.00    2.00    3.00    5.00    3.00    3.00    2.00    3.00    3.00    4.00    3.00    4.00    3.00    3.00    3.00    4.00    4.00    3.00    4.00    4.00    4.00    4.00    4.00    4.00    4.00    3.00    4.00    4.00    4.00    4.00    4.00    3.00    4.00    4.00    3.00    3.00    4.00    3.00    5.00    3.00    4.00    3.00    4.00    4.00    3.00    3.00    4.00    4.00    4.00    4.00    5.00    5.00    5.00    4.00    5.00    5.00    4.00    5.00    3.00    4.00    3.00    4.00    4.00    3.00    4.00    4.00
    2.00 1992.00    3.00   36.00   24.00    3.00    4.00    3.00    2.00    4.00    4.00    5.00    5.00    5.00    5.00    5.00    3.00    4.00    4.00    3.00    4.00    4.00    3.00    4.00    5.00    5.00    4.00    4.00    3.00    3.00    4.00    3.00    3.00    4.00    3.00    3.00    5.00    3.00    3.00    3.00    3.00    3.00    3.00    3.00    3.00    4.00    1.00    4.00    4.00    4.00    3.00    4.00    3.00    3.00    3.00    3.00    3.00    3.00    3.00    3.00    3.00    4.00    4.00    4.00    3.00    4.00    4.00    4.00    4.00    3.00    3.00    3.00    4.00    4.00    4.00    4.00    4.00    3.00    5.00    5.00    5.00    5.00    4.00    3.00    3.00    4.00    4.00    4.00    4.00    4.00    3.00    3.00    3.00    3.00    4.00    4.00    4.00    4.00    3.00    3.00    4.00    4.00    4.00    4.00    3.00    3.00    3.00    4.00    3.00    2.00    3.00    3.00
    1.00 1987.00    3.00   12.00   36.00    3.00    4.00    5.00    3.00    3.00    3.00    1.00    3.00    5.00    1.00    5.00    1.00    5.00    3.00    1.00    3.00    5.00    3.00    5.00    5.00    5.00    5.00    5.00    3.00    2.00    3.00    2.00    2.00    3.00    3.00    3.00    2.00    2.00    1.00    1.00    2.00    2.00    4.00    3.00    3.00    2.00    2.00    3.00    2.00    2.00    2.00    2.00    1.00    4.00    3.00    4.00    3.00    5.00    3.00    3.00    2.00    3.00    4.00    3.00    3.00    4.00    4.00    3.00    3.00    3.00    3.00    4.00    5.00    5.00    5.00    5.00    4.00    5.00    5.00    4.00    5.00    5.00    5.00    4.00    4.00    4.00    4.00    4.00    3.00    3.00    3.00    3.00    4.00    3.00    4.00    4.00    4.00    4.00    4.00    4.00    3.00    3.00    3.00    3.00    3.00    3.00    3.00    3.00    3.00    1.00    1.00    1.00
    2.00 1994.00    2.00   12.00   36.00    3.00    4.00    3.00    3.00    3.00    2.00    3.00    4.00    5.00    4.00    4.00    2.00    4.00    5.00    3.00    4.00    4.00    4.00    5.00    3.00    3.00    5.00    5.00    2.00    3.00    3.00    3.00    4.00    4.00    4.00    3.00    3.00    2.00    2.00    3.00    4.00    3.00    5.00    3.00    3.00    3.00    4.00    3.00    3.00    4.00    2.00    2.00    2.00    3.00    2.00    2.00    3.00    4.00    3.00    2.00    2.00    4.00    2.00    3.00    3.00    2.00    3.00    2.00    3.00    3.00    3.00    4.00    4.00    4.00    3.00    4.00    4.00    4.00    4.00    5.00    5.00    5.00    5.00    3.00    3.00    3.00    3.00    3.00    3.00    3.00    3.00    4.00    3.00    3.00    4.00    3.00    4.00    4.00    4.00    4.00    3.00    4.00     .00    4.00    2.00    3.00    2.00    2.00    2.00    3.00    4.00    3.00
    2.00 1991.00    2.00   36.00   36.00    3.00    4.00    3.00    5.00    5.00    5.00    5.00    5.00    3.00    5.00    1.00    5.00    1.00    4.00    1.00    5.00    5.00    5.00    5.00    3.00    5.00    3.00    5.00    3.00    4.00    1.00    3.00    5.00    3.00    3.00    3.00    3.00    3.00    3.00    3.00    1.00    3.00    3.00    2.00    3.00    4.00    5.00    5.00    5.00    5.00    3.00    5.00    5.00    5.00    2.00    4.00    3.00    5.00    3.00    1.00    3.00    2.00    3.00    1.00    1.00    1.00    1.00    3.00    3.00    3.00    1.00    3.00    3.00    1.00    3.00    1.00    3.00    3.00    3.00    3.00    3.00    3.00    1.00    3.00    2.00    1.00    1.00    3.00    3.00    3.00    3.00    5.00    5.00    3.00    3.00    1.00    3.00    3.00    4.00    4.00    3.00    3.00    3.00    2.00    1.00    1.00    1.00    1.00    3.00    3.00    3.00    1.00
    1.00 1991.00    3.00   36.00   36.00    3.00    4.00    3.00    4.00    3.00    5.00    3.00    5.00    4.00    4.00    4.00    5.00    4.00    3.00    4.00    4.00    3.00    3.00    4.00    4.00    4.00    3.00    5.00    3.00    3.00    3.00    3.00    3.00    3.00    3.00    3.00    3.00    3.00    3.00    3.00    4.00    3.00    3.00    4.00    3.00    4.00    4.00    3.00    3.00    3.00    4.00    3.00    3.00    4.00    3.00    3.00    3.00    4.00    3.00    3.00    4.00    3.00    3.00    4.00    3.00    3.00    4.00    3.00    4.00    3.00    4.00    4.00    4.00    3.00    3.00    4.00    5.00    4.00    3.00    4.00    4.00    4.00    4.00    3.00    3.00    3.00    3.00    4.00    4.00    3.00    4.00    3.00    4.00    4.00    4.00    4.00    3.00    3.00    4.00    4.00    4.00    3.00    4.00     .00    3.00    4.00    3.00    3.00    4.00    3.00    4.00    5.00
    1.00 1985.00    3.00   24.00   48.00    3.00    4.00    4.00    3.00    4.00    3.00    5.00    4.00    3.00    3.00    3.00    1.00    4.00    4.00    3.00    3.00    4.00    4.00    4.00    4.00    4.00    3.00    4.00    2.00    3.00    2.00    2.00    2.00    3.00    4.00    4.00    4.00    4.00    4.00    4.00    4.00    3.00    3.00    3.00    2.00    3.00    4.00    3.00    2.00    2.00    2.00    2.00    2.00    4.00    3.00    3.00    4.00    4.00    3.00    3.00    3.00    4.00    3.00    3.00    4.00    3.00    3.00    3.00    3.00    3.00    2.00    2.00    3.00    3.00    3.00    3.00    3.00    3.00    4.00    4.00    4.00    4.00    4.00    3.00    3.00    3.00    3.00    4.00    4.00    4.00    3.00    4.00    4.00    4.00    4.00    4.00    4.00    4.00    4.00    4.00    4.00    4.00    4.00    3.00    3.00    3.00    3.00    3.00    3.00    2.00    2.00    2.00
    2.00 1989.00    4.00   36.00   48.00    3.00    4.00    4.00    4.00    4.00    4.00    5.00    5.00    5.00    1.00    1.00    1.00    4.00    4.00    4.00    4.00    4.00    4.00    4.00    4.00    4.00    4.00    4.00    4.00    4.00    4.00    4.00    4.00    4.00    5.00    4.00    4.00    4.00    5.00    4.00    5.00    3.00    3.00    3.00    3.00    5.00    5.00    5.00    5.00    5.00    5.00    5.00    5.00    3.00    3.00    2.00    2.00    2.00    3.00    2.00    2.00    2.00    2.00    2.00    3.00    2.00    2.00    3.00    3.00    3.00    1.00    1.00    2.00    3.00    2.00    3.00    3.00    2.00    1.00    1.00    2.00    1.00    2.00    3.00    3.00    3.00    3.00    3.00    3.00    3.00    3.00    3.00    2.00    3.00    3.00    3.00    3.00    2.00    2.00    2.00    2.00    2.00    2.00    2.00    2.00    3.00    2.00    2.00    3.00    1.00    1.00    1.00
    1.00 1976.00    3.00   48.00   48.00    3.00    4.00    5.00    2.00    5.00    3.00    4.00    4.00    4.00    4.00    3.00    2.00    5.00    4.00    3.00    5.00    5.00    4.00    3.00    3.00    5.00    3.00    4.00    4.00    3.00    4.00    3.00    3.00    3.00    4.00    3.00    2.00    3.00    3.00    4.00    5.00    3.00    4.00    4.00    3.00    5.00    5.00    4.00    4.00    4.00    3.00    3.00    3.00    5.00    4.00    4.00    5.00    4.00    4.00    5.00    4.00    5.00    5.00    2.00    3.00    2.00    2.00    4.00    3.00    3.00    1.00    1.00    2.00    5.00    3.00    4.00    1.00    1.00    1.00    1.00    1.00    1.00    2.00    3.00    3.00    3.00    3.00    3.00    3.00    3.00    3.00    3.00    2.00    3.00    1.00    1.00    2.00    4.00    3.00    2.00    1.00    1.00    1.00    1.00    3.00    3.00    3.00    3.00    3.00    3.00    3.00    3.00
    2.00 1991.00    3.00   48.00   48.00    3.00    4.00    4.00    4.00    5.00    3.00    3.00    5.00    4.00    4.00    2.00    1.00    4.00    3.00    3.00    4.00    3.00    4.00    4.00    3.00    4.00    3.00    4.00    4.00    4.00    4.00    5.00    4.00    2.00    3.00    2.00    2.00    3.00    2.00    2.00    3.00    3.00    4.00    3.00    3.00    3.00    3.00    3.00    2.00    2.00    2.00    2.00    2.00    4.00    3.00    4.00    4.00    4.00    3.00    4.00    4.00    5.00    4.00    3.00    3.00    3.00    3.00    3.00    3.00    3.00    2.00    3.00    4.00    3.00    3.00    3.00    3.00    4.00    3.00    3.00    4.00    4.00    4.00    3.00    3.00    3.00    3.00    3.00    3.00    3.00    3.00    3.00    3.00    3.00    4.00    4.00    4.00    4.00    3.00    4.00    3.00    3.00    3.00    3.00    3.00    3.00    3.00    4.00    4.00    2.00    2.00    2.00
    2.00 1989.00    2.00   24.00   60.00    3.00    4.00    5.00    5.00    5.00    5.00    5.00    5.00    5.00    5.00    5.00    4.00    3.00    4.00    1.00    5.00    5.00    3.00    4.00    3.00    4.00    5.00    5.00    3.00    3.00    3.00    3.00    3.00    4.00    5.00    4.00    5.00    4.00    4.00    4.00    3.00    4.00    5.00    5.00    4.00    4.00    5.00    4.00    3.00    3.00    2.00    2.00    1.00    4.00    4.00    4.00    4.00    4.00    3.00    4.00    4.00    5.00    4.00    3.00    3.00    3.00    3.00    4.00    3.00    3.00    1.00    1.00    2.00    2.00    2.00    2.00    3.00    4.00    4.00    3.00    4.00    3.00    4.00    3.00    3.00    3.00    3.00    3.00    3.00    3.00    4.00    4.00    3.00    3.00    4.00    3.00    4.00    3.00    2.00    4.00    2.00    2.00    5.00    2.00    1.00    3.00    3.00    3.00    3.00    1.00    1.00    1.00
    1.00 1988.00    3.00   48.00   72.00    3.00    4.00    4.00    3.00    3.00    3.00    4.00    3.00    3.00    3.00    4.00    2.00    4.00    4.00    3.00    4.00    4.00    4.00    4.00    4.00    4.00    3.00    5.00    3.00    3.00    3.00    3.00    3.00    3.00    3.00    3.00    2.00    2.00    2.00    3.00    3.00    4.00    4.00    4.00    4.00    4.00    3.00    3.00    3.00    2.00    2.00    2.00    2.00    4.00    4.00    4.00    4.00    4.00    4.00    4.00    4.00    4.00    4.00    3.00    3.00    3.00    3.00    3.00    3.00    3.00    3.00    3.00    3.00    3.00    3.00    3.00    3.00    4.00    3.00    3.00    4.00    4.00    3.00    3.00    3.00    3.00    3.00    3.00    3.00    3.00    3.00    3.00    3.00    3.00    3.00    3.00    3.00    3.00    3.00    4.00    3.00    3.00    3.00    3.00    3.00    3.00    2.00    3.00    3.00    2.00    3.00    3.00
    2.00 1984.00    3.00   84.00   84.00    3.00    4.00    3.00    3.00    4.00    4.00    4.00    4.00    4.00    4.00    3.00    2.00    4.00    3.00    2.00    5.00    5.00    5.00    3.00    3.00    4.00    5.00    5.00    3.00    3.00    3.00    3.00    3.00    3.00    3.00    3.00    3.00    3.00    3.00    3.00    2.00    4.00    3.00    3.00    3.00    3.00    3.00    3.00    3.00    4.00    2.00    3.00    2.00    2.00    3.00    3.00    3.00    4.00    2.00    3.00    3.00    3.00    3.00    3.00    3.00    3.00    3.00    3.00    3.00    3.00    3.00    3.00    3.00    3.00    3.00    3.00    3.00    3.00    3.00    3.00    3.00    3.00    3.00    3.00    3.00    2.00    3.00    3.00    2.00    3.00    3.00    3.00    3.00    3.00    3.00    3.00    3.00    2.00    2.00    2.00    2.00    2.00    2.00    3.00    2.00    3.00    3.00    5.00    5.00    2.00    2.00    2.00
    1.00 1975.00    3.00   24.00  120.00    3.00    4.00    4.00    4.00    4.00    4.00    3.00    3.00    3.00    3.00    3.00    3.00    4.00    4.00    4.00    5.00    5.00    5.00    5.00    5.00    5.00    4.00    4.00    4.00    4.00    4.00    4.00    3.00    5.00    5.00    5.00    5.00    5.00    5.00    5.00    4.00    5.00    5.00    5.00    5.00    5.00    4.00    5.00    4.00    4.00    4.00    4.00    4.00    4.00    4.00    4.00    4.00    4.00    4.00    5.00    5.00    5.00    5.00    5.00    4.00    4.00    4.00    4.00    5.00    5.00    4.00    4.00    3.00    4.00    4.00    4.00    4.00    3.00    3.00    3.00    3.00    3.00    3.00    4.00    4.00    4.00    4.00    4.00    4.00    4.00    5.00    5.00    5.00    5.00    5.00    5.00    5.00    4.00    4.00    4.00    4.00    4.00    4.00    4.00    3.00    3.00    3.00    3.00    3.00    2.00    2.00    2.00
    1.00 1985.00    2.00   60.00  120.00    3.00    4.00    5.00    3.00    2.00    2.00    5.00    3.00    4.00    4.00    3.00    3.00    5.00    5.00    3.00    3.00    5.00    4.00    4.00    5.00    5.00    5.00    5.00    4.00    4.00    3.00    4.00    5.00    5.00    5.00    5.00    5.00    5.00    5.00    3.00    5.00    4.00    4.00    4.00    4.00    3.00    4.00    3.00    2.00    3.00    1.00    1.00    1.00    5.00    5.00    5.00    4.00    4.00    5.00    5.00    5.00    5.00    5.00    4.00    4.00    4.00    4.00    4.00    4.00    4.00    1.00    1.00    5.00    4.00    4.00    3.00    4.00    4.00    4.00    4.00    4.00    4.00    4.00    4.00    4.00    4.00    4.00    3.00    2.00    2.00    4.00    4.00    4.00    4.00    5.00    5.00    5.00    5.00    5.00    5.00    4.00    4.00    3.00    4.00    4.00    4.00    5.00    5.00    5.00    1.00    1.00    1.00
    1.00 1990.00    3.00     .00     .00    4.00    4.00    4.00    5.00    5.00    5.00    3.00    3.00    5.00    5.00    5.00    2.00    4.00    4.00    4.00    5.00    5.00    5.00    5.00    5.00    5.00    5.00    5.00    4.00    4.00    4.00    4.00    4.00    4.00    4.00    4.00    4.00    4.00    4.00    4.00    4.00    3.00    3.00    3.00    3.00    2.00    2.00    2.00    2.00    2.00    2.00    2.00    2.00    4.00    4.00    4.00    4.00    4.00    4.00    4.00    4.00    4.00    4.00    3.00    3.00    3.00    3.00    3.00    3.00    3.00    3.00    3.00    4.00    4.00    4.00    4.00    4.00    4.00    4.00    4.00    4.00    4.00    4.00    4.00    4.00    4.00    4.00    4.00    4.00    4.00    4.00    4.00    4.00    4.00    5.00    5.00    5.00    5.00    5.00    5.00    5.00    5.00    5.00    5.00    4.00    4.00    4.00    4.00    4.00    2.00    2.00    2.00
    2.00 1996.00    2.00     .00     .00    4.00    4.00    4.00     .00    4.00    4.00    3.00    5.00    3.00    5.00    5.00    4.00    2.00    4.00    2.00    3.00    3.00    3.00    3.00    3.00    3.00    3.00    3.00    3.00    3.00    3.00    3.00    3.00    3.00    3.00    3.00    3.00    3.00    3.00    3.00    3.00    2.00    3.00    3.00    3.00    3.00    3.00    3.00    3.00    3.00    3.00    3.00    3.00    3.00    3.00    3.00    3.00    3.00    3.00    3.00    3.00    3.00    3.00    3.00    3.00    3.00    3.00    3.00    3.00    3.00    3.00    3.00    3.00    3.00    3.00    3.00    3.00    3.00    3.00    3.00    3.00    3.00    3.00    3.00    3.00    3.00    3.00    3.00    3.00    3.00    3.00    3.00    3.00    3.00    3.00    3.00    3.00    3.00    3.00    3.00    3.00    3.00    3.00    3.00    3.00    3.00    3.00    3.00    3.00    3.00    3.00    3.00
    1.00 1989.00    3.00    1.00    1.00    4.00    4.00    5.00    2.00    3.00    3.00    4.00    5.00    5.00    5.00    3.00    2.00    4.00    4.00    3.00    4.00    5.00    4.00    4.00    3.00    4.00    4.00    4.00    3.00    3.00    2.00    3.00    4.00    4.00    3.00    3.00    3.00    3.00    3.00    3.00    4.00    2.00    3.00    3.00    3.00    3.00    4.00    3.00    3.00    3.00    2.00    3.00    2.00    4.00    3.00    3.00    4.00    4.00    3.00    4.00    4.00    4.00    4.00    4.00    4.00    4.00    4.00    4.00    4.00    4.00    3.00    4.00    4.00    4.00    4.00    4.00    4.00    4.00    5.00    4.00    4.00    4.00    4.00    4.00    4.00    4.00    3.00    3.00    3.00    4.00    3.00    3.00    3.00    3.00    4.00    3.00    3.00    4.00    4.00    4.00    4.00    4.00    3.00    3.00    3.00    3.00    3.00    4.00    3.00    2.00    2.00    2.00
    1.00 1993.00    3.00    2.00    2.00    4.00    4.00    4.00    1.00    1.00    1.00    5.00    5.00    5.00    4.00    1.00    1.00    2.00    2.00    2.00    1.00    2.00    2.00    2.00    2.00    2.00    2.00    2.00    1.00    1.00    1.00    1.00    1.00    2.00    2.00    2.00    2.00    2.00    2.00    2.00    2.00    2.00    3.00    2.00    2.00    2.00    1.00    2.00    4.00    2.00    1.00    1.00    1.00    5.00    3.00    4.00    4.00    4.00    5.00    2.00    2.00    2.00    2.00    2.00    2.00    5.00    5.00    5.00    5.00    5.00    5.00    5.00    5.00    5.00    5.00    5.00    5.00    5.00    5.00    5.00    5.00    5.00    5.00    5.00    5.00    5.00    5.00    5.00    5.00    5.00    5.00    5.00    5.00    5.00    5.00    2.00    4.00    5.00    5.00    5.00    5.00    5.00    5.00    5.00    3.00    4.00    4.00    5.00    5.00    1.00    1.00    1.00
    1.00 1992.00    3.00    3.00    3.00    4.00    4.00    4.00    4.00    4.00    4.00    4.00    4.00    3.00    4.00    4.00    4.00    4.00    4.00    2.00    4.00    4.00    4.00    5.00    3.00    4.00    4.00    4.00    3.00    4.00    4.00    4.00    4.00    4.00    4.00    4.00    5.00    4.00    4.00    4.00    4.00    4.00    4.00    4.00    4.00    4.00    4.00    3.00    4.00    2.00    3.00    3.00    3.00    4.00    4.00    4.00    4.00    4.00    4.00    4.00    4.00    2.00    2.00    4.00    4.00    4.00    4.00    4.00    4.00    4.00    4.00    4.00    4.00    4.00    4.00    4.00    4.00    4.00    4.00    4.00    4.00    4.00    4.00    4.00    4.00    4.00    4.00    4.00    4.00    4.00    3.00    3.00    3.00    3.00    4.00    4.00    4.00    4.00    4.00    4.00    4.00    3.00    4.00    4.00    3.00    3.00    3.00    3.00    3.00    3.00    3.00    3.00
    1.00 1993.00    3.00    3.00    3.00    4.00    4.00    4.00    4.00    4.00    4.00    4.00    4.00    3.00    4.00    4.00    4.00    4.00    4.00    2.00    4.00    4.00    4.00    5.00    3.00    4.00    4.00    4.00    3.00    4.00    4.00    4.00    4.00    4.00    4.00    4.00    4.00    4.00    4.00    4.00    4.00    4.00    4.00    4.00    4.00    4.00    4.00    3.00    4.00    2.00    3.00    3.00    3.00    4.00    4.00    4.00    4.00    4.00    4.00    4.00    4.00    2.00    2.00    4.00    4.00    4.00    4.00    4.00    4.00    4.00    4.00    4.00    4.00    4.00    4.00    4.00    4.00    4.00    4.00    4.00    4.00    4.00    4.00    4.00    4.00    4.00    4.00    4.00    4.00    4.00    3.00    3.00    3.00    3.00    4.00    4.00    4.00    4.00    4.00    4.00    4.00    3.00    4.00    4.00    3.00    3.00    3.00    3.00    3.00    3.00    3.00    3.00
    2.00 1991.00    3.00    6.00    6.00    4.00    4.00    5.00    4.00    4.00    4.00    4.00    4.00    5.00    5.00    5.00    4.00    5.00    4.00    3.00    3.00    5.00    4.00    4.00    3.00    4.00    3.00    5.00    3.00    3.00    3.00    3.00    3.00    5.00    5.00    3.00    3.00    4.00    3.00    4.00    5.00    4.00    4.00    4.00    4.00    4.00    1.00    3.00    2.00    1.00    1.00    1.00    1.00    4.00    3.00    3.00    4.00    4.00    3.00    3.00    3.00    4.00    3.00    4.00    4.00    4.00    4.00    5.00    5.00    4.00    4.00    4.00    5.00    5.00    4.00    4.00    4.00    5.00    5.00    5.00    5.00    5.00    5.00    5.00    4.00    4.00    4.00    4.00    4.00    4.00    5.00    4.00    4.00    4.00    4.00    4.00    4.00    4.00    4.00    5.00    4.00    4.00    4.00    4.00    4.00    4.00    4.00    4.00    4.00    1.00    1.00    1.00
    2.00 1994.00    3.00    6.00    6.00    4.00    4.00    4.00    4.00    4.00    4.00    4.00    4.00    4.00    3.00    2.00    3.00    4.00    4.00    3.00    3.00    3.00    3.00    3.00    3.00    3.00    3.00    4.00    2.00    2.00    2.00    2.00    2.00    3.00    3.00    3.00    3.00    3.00    3.00    3.00    3.00    3.00    3.00    3.00    3.00    3.00    3.00    3.00    3.00    3.00    3.00    3.00    3.00    3.00    3.00    4.00    4.00    4.00    4.00    4.00    4.00    4.00    4.00    4.00    4.00    4.00    4.00    4.00    4.00    4.00    4.00    4.00    4.00    4.00    4.00    4.00    4.00    4.00    4.00    4.00    4.00    4.00    4.00    3.00    3.00    3.00    3.00    3.00    3.00    3.00    3.00    3.00    3.00    3.00    4.00    4.00    4.00    4.00    4.00    4.00    4.00    4.00    4.00    4.00    3.00    3.00    3.00    3.00    3.00    3.00    3.00    3.00
    2.00 1995.00    2.00    6.00    6.00    4.00    4.00    4.00    4.00    5.00    5.00    3.00    4.00    5.00    5.00    4.00    4.00    3.00    3.00    3.00    4.00    5.00    5.00    3.00    3.00    4.00    5.00    5.00    3.00    3.00    3.00    3.00    4.00    4.00    3.00    3.00    3.00    3.00    3.00    3.00    2.00    2.00    4.00    1.00    3.00    2.00    3.00    2.00    2.00    2.00    1.00    1.00    1.00    2.00    1.00    2.00    2.00    2.00    1.00    2.00    2.00    3.00    2.00    2.00    2.00    3.00    3.00    5.00    3.00    3.00    2.00    2.00    4.00    4.00    4.00    4.00    4.00    4.00    4.00    4.00    4.00    4.00    4.00    3.00    3.00    3.00    3.00    3.00    3.00    2.00    3.00    4.00    3.00    3.00    3.00    4.00    4.00    4.00    4.00    4.00    3.00    3.00    3.00    3.00    2.00    2.00    2.00    4.00    3.00    2.00    3.00    3.00
    2.00 1997.00    2.00    6.00    6.00    4.00    4.00    4.00    3.00    2.00    3.00    2.00    5.00    4.00    4.00    1.00    1.00    3.00    3.00    1.00    5.00    5.00    3.00    4.00    3.00    3.00    3.00    5.00    3.00    3.00    3.00    3.00    3.00    4.00    4.00    3.00    3.00    3.00    2.00    2.00    4.00    3.00    3.00    3.00    3.00    4.00    4.00    4.00    3.00    2.00    3.00    4.00    3.00    2.00    3.00    3.00    3.00    4.00    3.00    2.00    3.00    4.00    3.00    3.00    3.00    3.00    3.00    4.00    3.00    2.00    4.00    3.00    4.00    3.00    2.00    4.00    3.00    2.00    3.00    4.00    2.00    4.00    3.00    3.00    3.00    3.00    2.00    3.00    4.00    3.00    3.00    3.00    4.00    3.00    3.00    4.00    3.00    4.00    4.00    4.00    3.00    3.00    3.00    4.00    3.00    4.00    3.00    3.00    4.00    3.00    4.00    3.00
    1.00 1995.00    2.00    7.00    7.00    4.00    4.00    3.00    3.00    3.00    3.00    3.00    4.00    5.00    4.00    3.00    2.00    3.00    4.00    2.00    2.00    4.00    3.00    3.00    3.00    4.00    4.00    5.00    4.00    3.00    2.00    3.00    5.00    5.00    4.00    4.00    4.00    4.00    3.00    4.00    5.00    3.00    4.00    3.00    4.00    4.00    3.00    3.00    3.00    3.00    3.00    4.00    1.00    4.00    3.00    3.00    4.00    4.00    4.00    2.00    3.00    4.00    2.00    3.00    4.00    3.00    4.00    4.00    4.00    3.00    3.00    3.00    3.00    4.00    4.00    3.00    2.00    3.00    3.00    4.00    4.00    4.00    4.00    4.00    4.00    4.00    5.00    3.00    4.00    4.00    5.00    5.00    4.00    4.00    4.00    3.00    4.00    5.00    4.00    4.00    3.00    3.00    5.00    5.00    4.00    5.00    5.00    5.00    5.00    1.00    1.00    1.00
    1.00 1994.00    3.00    2.00   12.00    4.00    4.00    4.00    3.00    2.00    2.00    4.00    4.00    4.00    4.00    2.00    3.00    4.00    4.00    3.00    3.00    4.00    4.00    4.00    4.00    5.00    4.00    4.00    3.00    4.00    3.00    4.00    4.00    4.00    4.00    4.00    4.00    3.00    4.00    4.00    4.00    3.00    4.00    4.00    4.00    3.00    3.00    3.00    2.00    2.00    2.00    2.00    2.00    4.00    4.00    4.00    3.00    3.00    4.00    3.00    3.00    4.00    4.00    4.00    4.00    4.00    4.00    4.00    4.00    4.00    3.00    4.00    3.00    4.00    4.00    4.00    4.00    4.00    4.00    4.00    4.00    4.00    4.00    4.00    3.00    4.00    4.00    3.00    4.00    4.00    4.00    4.00    3.00    4.00    4.00    4.00    4.00    4.00    4.00    4.00    4.00    4.00    4.00    4.00    4.00    4.00    3.00    3.00    3.00    1.00    1.00    1.00
    2.00 1985.00    3.00   12.00   12.00    4.00    4.00    4.00    5.00    5.00    5.00    3.00    4.00    3.00    4.00    4.00    3.00    5.00    4.00    4.00    5.00    5.00    5.00    5.00    4.00    4.00    4.00    5.00    2.00    2.00    2.00    1.00    1.00    2.00    2.00    1.00    2.00    3.00    2.00    2.00    4.00    3.00    4.00    4.00    4.00    4.00    4.00    4.00    3.00    3.00    4.00    4.00    3.00    4.00    4.00    5.00    5.00    5.00    5.00    4.00    4.00    5.00    5.00    5.00    5.00    5.00    4.00    4.00    4.00    4.00    2.00    2.00    3.00    3.00    3.00    3.00    4.00    4.00    4.00    4.00    4.00    4.00    4.00    4.00    4.00    4.00    4.00    4.00    4.00    4.00    4.00    4.00    4.00    4.00    2.00    2.00    2.00    4.00    4.00    4.00    4.00    4.00    4.00    4.00    3.00    3.00    3.00    4.00    4.00    3.00    3.00    3.00
    1.00 1988.00    2.00   12.00   12.00    4.00    4.00    3.00    3.00    3.00    3.00    5.00    3.00    3.00    4.00    4.00    3.00    3.00    4.00    3.00    5.00    5.00    4.00    4.00    3.00    3.00    2.00    4.00    4.00    3.00    4.00    3.00    4.00    5.00    5.00    5.00    5.00    5.00    5.00    5.00    5.00    4.00    4.00    3.00    4.00    5.00    5.00    5.00    4.00    3.00    3.00    3.00    2.00    4.00    4.00    3.00    4.00    3.00    4.00    4.00    4.00    5.00    4.00    1.00    1.00    1.00    1.00    1.00    1.00    1.00    1.00    2.00    4.00    3.00    3.00    3.00    3.00    4.00    4.00    5.00    5.00    5.00    5.00    4.00    3.00    3.00    3.00    3.00    3.00    3.00    4.00    4.00    4.00    4.00    4.00    4.00    5.00    5.00    4.00    4.00    1.00    1.00    1.00    1.00    2.00    2.00    1.00    1.00    1.00    5.00    5.00    5.00
    2.00 1990.00    3.00   12.00   12.00    4.00    4.00    4.00    3.00    4.00    4.00    2.00    3.00    4.00    5.00    4.00    2.00    2.00    3.00    1.00    2.00    4.00    3.00    3.00    3.00    4.00    4.00    3.00    3.00    3.00    2.00    3.00    3.00    3.00    3.00    3.00    3.00    3.00    2.00    3.00    3.00    3.00    3.00    2.00    3.00    2.00    3.00    2.00    2.00    2.00    1.00    1.00    2.00    2.00    2.00    3.00    3.00    3.00    2.00    3.00    3.00    4.00    3.00    3.00    3.00    3.00    4.00    3.00    3.00    3.00    2.00    2.00    3.00    3.00    3.00    3.00    3.00    3.00    3.00    3.00    3.00    3.00    3.00    3.00    3.00    3.00    3.00    3.00    3.00    3.00    3.00    3.00    3.00    3.00    4.00    4.00    4.00    3.00    2.00    3.00    3.00    3.00    3.00    3.00    2.00    2.00    2.00    3.00    3.00    4.00    2.00    2.00
    1.00 1990.00    3.00   12.00   12.00    4.00    4.00    4.00    3.00    4.00    4.00    4.00    4.00    4.00    3.00    4.00    4.00    3.00    3.00    2.00    5.00    5.00    5.00    5.00    4.00    5.00    5.00    5.00    3.00    5.00    4.00    4.00    4.00    4.00    4.00    3.00    3.00    4.00    3.00    3.00    3.00    3.00    4.00    4.00    4.00    4.00    4.00    4.00    3.00    3.00    4.00    4.00    3.00    4.00    4.00    4.00    4.00    4.00    4.00    4.00    4.00    4.00    4.00    4.00    4.00    4.00    4.00    4.00    4.00    4.00    4.00    4.00    4.00    4.00    4.00    4.00    4.00    4.00    4.00    4.00    4.00    4.00    4.00    4.00    4.00    4.00    4.00    4.00    4.00    4.00    4.00    4.00    4.00    4.00    4.00    4.00    4.00    4.00    4.00    4.00    4.00    4.00    4.00    4.00    4.00    4.00    4.00    4.00    4.00    4.00    4.00    4.00
    2.00 1990.00    4.00   12.00   12.00    4.00    4.00    4.00    3.00    4.00    3.00    4.00    4.00    4.00    4.00    4.00    2.00    4.00    4.00    4.00    4.00    4.00    4.00    4.00    4.00    4.00    3.00    3.00    4.00    4.00    4.00    4.00    4.00    4.00    4.00    4.00    4.00    4.00    4.00    4.00    4.00    4.00    4.00    4.00    4.00    3.00    4.00    3.00    3.00    3.00    3.00    3.00    2.00    4.00    4.00    4.00    4.00    4.00    3.00    4.00    3.00    4.00    3.00    4.00    4.00    4.00    4.00    4.00    4.00    4.00    4.00    3.00    4.00    4.00    4.00    4.00    4.00    3.00    4.00    3.00    4.00    4.00    4.00    3.00    3.00    4.00    3.00    3.00    3.00    3.00    4.00    4.00    4.00    4.00    4.00    4.00    4.00    4.00    4.00    4.00    4.00    4.00    4.00    4.00    3.00    3.00    3.00    3.00    4.00    2.00    2.00    2.00
    1.00 1991.00    3.00   12.00   12.00    4.00    4.00    4.00    5.00    3.00    1.00    2.00    4.00    4.00    3.00    3.00    2.00    4.00    4.00    1.00    4.00    4.00    4.00    4.00    4.00    4.00    4.00    4.00    3.00    3.00    3.00    3.00    3.00    4.00    4.00    4.00    4.00    4.00    4.00    4.00    4.00    3.00    4.00    3.00    3.00    3.00    4.00    3.00    3.00    3.00    2.00    2.00    2.00    2.00    3.00    3.00    3.00    3.00    2.00    3.00    2.00    3.00    3.00    3.00    3.00    3.00    3.00    3.00    3.00    3.00    3.00    3.00    4.00    4.00    4.00    4.00    4.00    4.00    4.00    3.00    4.00    4.00    4.00    4.00    4.00    4.00    4.00    4.00    4.00    4.00    4.00    4.00    4.00    4.00    3.00    3.00    3.00    3.00    3.00    3.00    3.00    3.00    3.00    3.00    3.00    3.00    3.00    3.00    4.00    2.00    1.00    1.00
    1.00 1991.00    3.00   12.00   12.00    4.00    4.00    4.00    5.00    3.00    1.00    2.00    4.00    4.00    3.00    3.00    2.00    4.00    4.00    1.00    4.00    4.00    4.00    4.00    4.00    3.00    4.00    4.00    3.00    3.00    3.00    3.00    3.00    4.00    4.00    4.00    4.00    4.00    4.00    4.00    4.00    3.00    4.00    3.00    3.00    3.00    4.00    3.00    3.00    3.00    2.00    2.00    2.00    2.00    3.00    3.00    3.00    3.00    2.00    3.00    2.00    3.00    3.00    3.00    3.00    3.00    3.00    3.00    3.00    3.00    3.00    3.00    4.00    4.00    4.00    4.00    4.00    4.00    4.00    3.00    4.00    4.00    4.00    4.00    4.00    4.00    4.00    4.00    4.00    4.00    4.00    4.00    4.00    4.00    3.00    3.00    3.00    3.00    3.00    3.00    3.00    3.00    3.00    3.00    3.00    3.00    3.00    3.00    4.00    2.00    1.00    1.00
    1.00 1991.00    3.00   12.00   12.00    4.00    4.00    4.00    5.00    3.00    1.00    2.00    4.00    4.00    3.00    3.00    2.00    4.00    4.00    2.00    4.00    4.00    4.00    4.00    4.00    3.00    4.00    4.00    3.00    3.00    3.00    3.00    3.00    4.00    4.00    4.00    4.00    4.00    4.00    4.00    4.00    3.00    4.00    3.00    3.00    3.00    4.00    3.00    3.00    3.00    2.00    2.00    2.00    2.00    3.00    3.00    3.00    3.00    2.00    3.00    2.00    3.00    3.00    3.00    3.00    3.00    3.00    3.00    3.00    3.00    3.00    3.00    4.00    4.00    4.00    4.00    4.00    4.00    4.00    4.00    4.00    4.00    4.00    4.00    4.00    4.00    4.00    4.00    4.00    4.00    4.00    4.00    4.00    4.00    3.00    3.00    3.00    3.00    3.00    3.00    3.00    3.00    3.00    3.00    3.00    3.00    3.00    3.00    4.00    2.00    1.00    1.00
    1.00 1991.00    3.00   12.00   12.00    4.00    4.00    4.00    5.00    3.00    1.00    2.00    4.00    4.00    3.00    3.00    2.00    4.00    4.00    2.00    4.00    4.00    4.00    4.00    4.00    3.00    4.00    4.00    3.00    3.00    3.00    3.00    3.00    4.00    4.00    4.00    4.00    4.00    4.00    4.00    4.00    3.00    4.00    3.00    3.00    3.00    4.00    3.00    3.00    3.00    2.00    2.00    2.00    2.00    3.00    3.00    3.00    3.00    2.00    3.00    2.00    3.00    3.00    3.00    3.00    3.00    3.00    3.00    3.00    3.00    3.00    3.00    4.00    4.00    4.00    4.00    4.00    4.00    4.00    3.00    4.00    4.00    4.00    4.00    4.00    4.00    4.00    4.00    4.00    4.00    4.00    4.00    4.00    4.00    3.00    3.00    3.00    3.00    3.00    3.00    3.00    3.00    3.00    3.00    3.00    3.00    3.00    3.00    4.00    2.00    1.00    1.00
    2.00 1991.00    3.00   12.00   12.00    4.00    4.00    4.00    4.00    4.00    5.00    5.00    5.00    4.00    4.00    4.00    1.00    3.00    3.00    3.00    4.00    4.00    5.00    5.00    5.00    5.00    4.00    4.00    3.00    2.00    2.00    2.00    3.00    4.00    4.00    4.00    4.00    4.00    4.00    4.00    4.00    4.00    3.00    4.00    3.00    4.00    4.00    4.00    2.00    2.00    2.00    2.00    2.00    5.00    4.00    3.00    4.00    4.00    3.00    4.00    4.00    4.00    2.00    4.00    4.00    4.00    4.00    3.00    3.00    4.00    4.00    4.00    4.00    4.00    4.00    4.00    3.00    4.00    4.00    4.00    3.00    4.00    4.00    4.00    4.00    3.00    3.00    3.00    4.00    5.00    4.00    4.00    5.00    5.00    4.00    4.00    4.00    4.00    4.00    4.00    4.00    5.00    5.00    5.00    3.00    4.00    4.00    4.00    4.00    3.00    3.00    3.00
    2.00 1992.00    3.00   12.00   12.00    4.00    4.00    4.00    5.00    5.00    5.00    5.00    5.00    5.00    5.00    5.00    5.00    2.00    4.00    1.00    4.00    5.00    5.00    5.00    3.00    2.00    4.00    5.00    4.00    4.00    2.00    3.00    2.00    4.00    4.00    4.00    5.00    5.00    4.00    3.00    3.00    1.00    2.00    1.00    3.00    4.00    3.00    2.00    1.00    1.00    1.00    1.00    1.00    4.00    3.00    2.00    2.00    2.00    3.00    2.00    3.00    3.00    1.00    3.00    3.00    3.00    3.00    3.00    3.00    3.00    3.00    3.00    4.00    4.00    4.00    4.00    4.00    5.00    5.00    5.00    5.00    5.00    5.00    3.00    1.00    2.00    2.00    2.00    2.00    2.00    3.00    3.00    4.00    5.00    5.00    5.00    5.00    5.00    5.00    5.00    1.00    1.00    1.00    1.00    5.00    5.00    1.00    4.00    4.00    1.00    1.00    1.00
    2.00 1992.00    3.00   12.00   12.00    4.00    4.00    4.00    4.00    4.00    4.00    3.00    4.00    3.00    4.00    3.00    3.00    3.00    3.00    2.00    5.00    5.00    5.00    5.00    5.00    5.00    5.00    2.00    3.00    3.00    2.00    3.00    3.00    5.00    4.00    3.00    2.00    3.00    3.00    4.00    4.00    4.00    4.00    4.00    4.00    4.00    4.00    3.00    3.00    4.00    4.00    4.00    3.00    4.00    4.00    4.00    4.00    4.00    4.00    5.00    5.00    4.00    4.00    4.00    4.00    4.00    4.00    4.00    4.00    5.00    3.00    4.00    3.00    3.00    3.00    3.00    3.00    4.00    4.00    4.00    4.00    4.00    4.00    3.00    3.00    3.00    3.00    3.00    3.00    3.00    3.00    4.00    4.00    3.00    5.00    5.00    5.00    5.00    5.00    3.00    3.00    3.00    3.00    3.00    2.00    2.00    2.00    4.00    4.00    2.00    2.00    2.00
    1.00 1992.00    4.00   12.00   12.00    4.00    4.00    5.00    3.00    4.00    4.00    5.00    4.00    4.00    5.00    5.00    5.00    5.00    3.00    4.00    5.00    5.00    5.00    5.00    5.00    5.00    4.00    5.00    2.00    2.00    3.00    4.00    4.00    2.00    2.00    2.00    3.00    4.00    3.00    3.00    4.00    4.00    4.00    2.00    4.00    3.00    3.00    2.00    2.00    3.00    2.00    2.00    1.00    4.00    5.00    5.00    5.00    4.00    3.00    3.00    4.00    3.00    4.00    4.00    4.00    3.00    3.00    4.00    4.00    4.00    4.00    3.00    3.00    3.00    3.00    4.00    2.00    4.00    3.00    4.00    3.00    4.00    4.00    5.00    3.00    3.00    3.00    4.00    3.00    4.00    3.00    2.00    3.00    2.00    3.00    3.00    3.00    3.00    4.00    4.00    4.00    5.00    5.00    5.00    2.00    3.00    2.00    5.00    4.00    5.00    5.00    4.00
    1.00 1992.00    4.00   12.00   12.00    4.00    4.00    5.00    3.00    4.00    4.00    5.00    4.00    4.00    5.00    5.00    5.00    5.00    4.00    3.00    5.00    5.00    5.00    5.00    5.00    5.00    4.00    5.00    2.00    2.00    3.00    4.00    4.00    2.00    2.00    2.00    3.00    4.00    3.00    3.00    4.00    4.00    4.00    3.00    4.00    3.00    3.00    2.00    2.00    3.00    2.00    2.00    1.00    4.00    5.00    5.00    5.00    4.00    3.00    3.00    4.00    3.00    4.00    4.00    4.00    3.00    3.00    4.00    4.00    4.00    4.00    3.00    3.00    3.00    3.00    4.00    2.00    4.00    3.00    4.00    3.00    4.00    4.00    5.00    3.00    3.00    3.00    4.00    3.00    4.00    3.00    2.00    3.00    2.00    3.00    3.00    3.00    3.00    4.00    4.00    4.00    5.00    5.00    5.00    2.00    3.00    2.00    5.00    4.00    5.00    5.00    4.00
    1.00 1993.00    3.00   12.00   12.00    4.00    4.00    4.00    3.00    4.00    4.00    5.00    4.00    3.00    3.00    3.00    3.00    5.00    4.00    3.00    5.00    5.00    3.00    3.00    3.00    4.00    3.00    4.00    3.00    3.00    3.00    3.00    3.00    4.00    3.00    3.00    3.00    3.00    3.00    3.00    3.00    4.00    4.00    3.00    3.00    3.00    4.00    3.00    3.00    3.00    3.00    3.00    3.00    3.00    3.00    4.00    3.00    3.00    3.00    3.00    4.00    3.00    3.00    3.00    3.00    3.00    4.00    3.00    4.00    3.00    3.00    3.00    3.00    3.00    3.00    3.00    3.00    3.00    5.00    3.00    4.00    4.00    3.00    3.00    3.00    4.00    3.00    4.00     .00    4.00    3.00    3.00    3.00    3.00    4.00    4.00    4.00     .00    3.00     .00    3.00    3.00    4.00    3.00    3.00    3.00    3.00    4.00    3.00    3.00    3.00    3.00
    2.00 1994.00    3.00   12.00   12.00    4.00    4.00    5.00    3.00    3.00    3.00    3.00    3.00    4.00    4.00    3.00    3.00    4.00    4.00    3.00    4.00    4.00    3.00    3.00    3.00    4.00    3.00    4.00    3.00    3.00    3.00    3.00    2.00    4.00    4.00    4.00    4.00    4.00    3.00    3.00    3.00    2.00    3.00    2.00    3.00    3.00    3.00    3.00    2.00    3.00    3.00    3.00    1.00    3.00    2.00    4.00    2.00    3.00    3.00    1.00    1.00    3.00    3.00    5.00    5.00    4.00    4.00    5.00    5.00    5.00    4.00    4.00    5.00    5.00    5.00    5.00    5.00    5.00    5.00    5.00    5.00    5.00    5.00    5.00    4.00    4.00    4.00    4.00    4.00    4.00    4.00    4.00    4.00    4.00    4.00    4.00    4.00    4.00    5.00    5.00    4.00    4.00    4.00    4.00    3.00    4.00    3.00    4.00    4.00    2.00    2.00    2.00
    1.00 1995.00    3.00   12.00   12.00    4.00    4.00    4.00    3.00    4.00    4.00    5.00    4.00    3.00    3.00    3.00    3.00    5.00    4.00    3.00    5.00    5.00    3.00    3.00    3.00    4.00    3.00    4.00    3.00    3.00    3.00    3.00    3.00    4.00    3.00    3.00    3.00    3.00    3.00    3.00    3.00    4.00    4.00    3.00    3.00    3.00    4.00    3.00    3.00    3.00    3.00    3.00    3.00    3.00    3.00    4.00    3.00    3.00    3.00    3.00    4.00    3.00    3.00    3.00    3.00    3.00    4.00    3.00    4.00    3.00    3.00    3.00    3.00    3.00    3.00    3.00    3.00    3.00    5.00    3.00    4.00    4.00    3.00    3.00    3.00    4.00    3.00    4.00     .00    4.00    3.00    3.00    3.00    3.00    4.00    4.00    4.00     .00    3.00     .00    3.00    3.00    4.00    3.00    3.00    3.00    3.00    4.00    3.00    3.00    3.00    3.00
    2.00 1995.00    3.00   12.00   12.00    4.00    4.00    4.00    2.00    4.00    5.00    5.00    5.00    5.00    5.00    5.00    3.00    4.00    4.00    3.00    4.00    4.00    3.00    4.00    4.00    4.00    4.00    4.00    3.00    3.00    4.00    3.00    3.00    4.00    3.00    3.00    4.00    3.00    3.00    3.00    3.00    3.00    3.00    3.00    3.00    4.00    1.00    4.00    4.00    4.00    3.00    4.00    3.00    3.00    3.00    3.00    3.00    3.00    3.00    3.00    3.00    4.00    4.00    4.00    3.00    4.00    4.00    4.00    4.00    3.00    3.00    3.00    4.00    4.00    4.00    4.00    4.00    3.00    5.00    5.00    5.00    5.00    4.00    3.00    3.00    3.00    3.00    3.00    3.00    3.00    3.00    3.00    3.00    3.00    4.00    4.00    4.00    4.00    4.00    4.00    4.00    4.00    4.00    4.00    3.00    3.00    3.00    4.00    3.00    4.00    3.00    3.00
    1.00 1995.00    2.00   10.00   13.00    4.00    4.00    5.00    4.00    4.00    4.00    5.00    4.00    4.00    5.00    5.00    4.00    5.00    5.00    5.00    4.00    4.00    4.00    4.00    4.00    5.00    5.00    5.00    2.00    4.00    3.00    3.00    3.00    4.00    4.00    4.00    4.00    4.00    5.00    5.00    5.00    4.00    4.00    3.00    3.00    4.00    4.00    4.00    3.00    3.00    3.00    3.00    3.00    4.00    4.00    4.00    4.00    4.00    4.00    4.00    4.00    4.00    2.00    4.00    4.00    4.00    4.00    4.00    4.00    4.00    4.00    4.00    4.00    4.00    4.00    4.00    4.00    4.00    4.00    4.00    4.00    4.00    4.00    5.00    5.00    5.00    5.00    5.00    5.00    5.00    4.00    4.00    5.00    5.00    3.00    3.00    3.00    4.00    4.00    4.00    4.00    5.00    4.00    4.00    4.00    4.00    4.00    4.00    4.00    3.00    3.00    3.00
    1.00 1994.00    3.00    3.00   18.00    4.00    4.00    4.00    3.00    3.00    3.00    3.00    4.00    4.00    3.00    3.00    2.00    4.00    4.00    3.00    4.00    4.00    4.00    4.00    4.00    4.00    4.00    4.00    3.00    3.00    3.00    3.00    3.00    4.00    4.00    4.00    4.00    4.00    4.00    4.00    4.00    3.00    5.00    4.00    4.00    3.00    3.00    2.00    2.00    2.00    2.00    2.00    2.00    4.00    4.00    4.00    4.00    4.00    4.00    4.00    3.00    4.00    4.00    4.00    4.00    4.00    4.00    4.00    4.00    4.00    3.00    3.00    4.00    4.00    4.00    4.00    4.00    4.00    4.00    4.00    4.00    4.00    4.00    4.00    4.00    4.00    4.00    4.00    4.00    4.00    4.00    4.00    4.00    4.00    3.00    4.00    4.00    4.00    4.00    4.00    4.00    4.00    4.00    4.00    2.00    4.00    4.00    4.00    4.00    5.00    2.00    2.00
    1.00 1990.00    3.00   18.00   18.00    4.00    4.00    4.00    4.00    4.00    4.00    4.00    4.00    4.00    4.00    4.00    4.00    4.00    4.00    4.00    4.00    4.00    4.00    4.00    4.00    4.00    4.00    4.00    4.00    4.00    4.00    4.00    4.00    4.00    4.00    4.00    4.00    4.00    4.00    4.00    4.00    4.00    4.00    4.00    4.00    4.00    4.00    4.00    4.00    4.00    4.00    4.00    4.00    4.00    4.00    4.00    4.00    4.00    4.00    4.00    4.00    4.00    4.00    3.00    3.00    3.00    3.00    3.00    3.00    3.00    3.00    3.00    3.00    3.00    3.00    3.00    3.00    3.00    3.00    3.00    3.00    3.00    3.00    3.00    3.00    3.00    3.00    3.00    3.00    3.00    4.00    4.00    4.00    4.00    4.00    4.00    4.00    4.00    4.00    4.00    4.00    4.00    4.00    4.00    4.00    4.00    4.00    4.00    4.00    4.00    4.00    4.00
    1.00 1993.00    2.00   18.00   18.00    4.00    4.00    4.00    4.00    4.00    4.00    4.00    4.00    4.00    4.00    4.00    4.00    4.00    4.00    4.00    4.00    4.00    4.00    4.00    4.00    4.00    4.00    4.00    4.00    4.00    4.00    4.00    4.00    4.00    4.00    4.00    4.00    4.00    4.00    4.00    4.00    4.00    4.00    4.00    4.00    4.00    4.00    4.00    4.00    4.00    4.00    4.00    4.00    4.00    4.00    4.00    4.00    4.00    4.00    4.00    4.00    4.00    4.00    3.00    3.00    3.00    3.00    3.00    3.00    3.00    3.00    3.00    3.00    3.00    3.00    3.00    3.00    3.00    3.00    3.00    3.00    3.00    3.00    3.00    3.00    3.00    3.00    3.00    3.00    3.00    4.00    4.00    4.00    4.00    4.00    4.00    4.00    4.00    4.00    4.00    4.00    4.00    4.00    4.00    4.00    4.00    4.00    4.00    4.00    4.00    4.00    4.00
    2.00 1990.00    3.00   12.00   24.00    4.00    4.00    3.00    4.00    4.00    3.00    2.00    2.00    2.00     .00    3.00    3.00    2.00    2.00    2.00    3.00    4.00    3.00    3.00    3.00    4.00    4.00    1.00    2.00    2.00    3.00    3.00    2.00    4.00    4.00    2.00    2.00    2.00    3.00    3.00    4.00    1.00    1.00    1.00    4.00    2.00    2.00    3.00    4.00    2.00    2.00    3.00    2.00    2.00    2.00    2.00    2.00    3.00    4.00    4.00    4.00    4.00    4.00    4.00    4.00    4.00    4.00    2.00    2.00    3.00    3.00    3.00    4.00    4.00    3.00    3.00    2.00    2.00    2.00    2.00    4.00    4.00    2.00    3.00    3.00    3.00    1.00    1.00    1.00    1.00    3.00    3.00    3.00    3.00    4.00    4.00    2.00    2.00    4.00    4.00    2.00    2.00    2.00    2.00    2.00    2.00    2.00    3.00    3.00    3.00    3.00    3.00
    2.00 1990.00    4.00   12.00   24.00    4.00    4.00    4.00    4.00    4.00    4.00    4.00    4.00    4.00    4.00    4.00    4.00    4.00    4.00    3.00    4.00    4.00    4.00    4.00    4.00    4.00    4.00    4.00    4.00    4.00    4.00    4.00    4.00    4.00    4.00    4.00    4.00    4.00    4.00    4.00    4.00    4.00    4.00    4.00    4.00    3.00    4.00    3.00    2.00    2.00    2.00    2.00    1.00    4.00    4.00    4.00    4.00    4.00    4.00    4.00    4.00    4.00    4.00    4.00    4.00    4.00    4.00    4.00    4.00    4.00    4.00    4.00    4.00    4.00    4.00    4.00    4.00    4.00    4.00    4.00    4.00    4.00    4.00    4.00    4.00    4.00    4.00    4.00    4.00    4.00    4.00    4.00    4.00    4.00    4.00    4.00    4.00    4.00    4.00    4.00    4.00    4.00    4.00    4.00    4.00    4.00    4.00    4.00    4.00    2.00    2.00    2.00
    1.00 1991.00    3.00   12.00   24.00    4.00    4.00    3.00    4.00    4.00    4.00    5.00    5.00    5.00    4.00    4.00    3.00    3.00    3.00    3.00    5.00    5.00    4.00    4.00    4.00    4.00    4.00    5.00    4.00    4.00    4.00    4.00    4.00    5.00    4.00    3.00    5.00    4.00    4.00    4.00    4.00    4.00    4.00    4.00    4.00    4.00    4.00    4.00    4.00    4.00    4.00    4.00    4.00    4.00    4.00    4.00    3.00    4.00    4.00    3.00    4.00    2.00    2.00    3.00    4.00    4.00    4.00    3.00    4.00    3.00    3.00    3.00    4.00    4.00    4.00    4.00    4.00    4.00    4.00    4.00    4.00    4.00    3.00    4.00    4.00    3.00    3.00    4.00    4.00    4.00    4.00    4.00    4.00    4.00    4.00    4.00    4.00    4.00    4.00    4.00    4.00    4.00    4.00    4.00    4.00    4.00    4.00    4.00    4.00    4.00    4.00    4.00
    2.00 1991.00    4.00   12.00   24.00    4.00    4.00    4.00    3.00    5.00    5.00    3.00    4.00    5.00    3.00    4.00    2.00    4.00    4.00    2.00    4.00    4.00    4.00    4.00    4.00    4.00    3.00    5.00    4.00    4.00    4.00    4.00    4.00    4.00    4.00    4.00    3.00    3.00    3.00    4.00    4.00    4.00    4.00    4.00    4.00    3.00    3.00    3.00    2.00    2.00    2.00    2.00    2.00    4.00    4.00    4.00    4.00    4.00    4.00    4.00    4.00    4.00    3.00    4.00    4.00    4.00    4.00    4.00    4.00    4.00    4.00    4.00    4.00    4.00    4.00    4.00    4.00    4.00    4.00    4.00    4.00    4.00    4.00    4.00    4.00    4.00    4.00    4.00    4.00    4.00    4.00    4.00    4.00    4.00    3.00    3.00    4.00    4.00    4.00    4.00    4.00    4.00    4.00    3.00    3.00    3.00    3.00    3.00    3.00    2.00    3.00    2.00
    2.00 1992.00    3.00   12.00   24.00    4.00    4.00    4.00    4.00    3.00    4.00    5.00    4.00    4.00    5.00    3.00    3.00    4.00    4.00    1.00    4.00    5.00    3.00    5.00    3.00    4.00    3.00    5.00    4.00    4.00    4.00    4.00    4.00    4.00    4.00    3.00    4.00    4.00    3.00    4.00    4.00    3.00    4.00    4.00    4.00    4.00    5.00    2.00    3.00    3.00    2.00    2.00    1.00    3.00    3.00    4.00    4.00    4.00    4.00    4.00    3.00    4.00    3.00    4.00    4.00    4.00    4.00    4.00    4.00    4.00    3.00    5.00    4.00    4.00    3.00    4.00    4.00    4.00    4.00    3.00    4.00    4.00    3.00    4.00    4.00    4.00    4.00    3.00    3.00    4.00    4.00    4.00    4.00    4.00    3.00    4.00    4.00    4.00    5.00    4.00    4.00    4.00    4.00    4.00    3.00    3.00    3.00    4.00    4.00    3.00    3.00    3.00
    2.00 1993.00    2.00   12.00   24.00    4.00    4.00    4.00    3.00    3.00    3.00    3.00    4.00    4.00    4.00    2.00    2.00    3.00    4.00    2.00    3.00    3.00    3.00    3.00    3.00    3.00    3.00    2.00    2.00    2.00    2.00    2.00    2.00    3.00    3.00    3.00    3.00    3.00    3.00    3.00    3.00    3.00    3.00    3.00    3.00    3.00    3.00    3.00    3.00    3.00    3.00    3.00    3.00    3.00    3.00    4.00    3.00    3.00    3.00    3.00    3.00    3.00    3.00    3.00    3.00    3.00    3.00    3.00    3.00    3.00    3.00    3.00    3.00    3.00    3.00    3.00    3.00    3.00    3.00    3.00    3.00    3.00    3.00    3.00    3.00    3.00    3.00    3.00    3.00    3.00    3.00    3.00    3.00    3.00    3.00    3.00    3.00    3.00    3.00    3.00    3.00    3.00    3.00    3.00    2.00    3.00    2.00    3.00    3.00    3.00    3.00    3.00
    1.00 1994.00    3.00   12.00   24.00    4.00    4.00    4.00    3.00    4.00    4.00    5.00    4.00    3.00    3.00    3.00    3.00    5.00    4.00    3.00    5.00    5.00    3.00    3.00    3.00    4.00    3.00    4.00    3.00    3.00    3.00    3.00    3.00    4.00    3.00    3.00    3.00    3.00    3.00    3.00    3.00    4.00    4.00    3.00    3.00    3.00    4.00    3.00    3.00    3.00    3.00    3.00    3.00    3.00    3.00    4.00    3.00    3.00    3.00    3.00    4.00    3.00    3.00    3.00    3.00    3.00    4.00    3.00    4.00    3.00    3.00    3.00    3.00    3.00    3.00    3.00    3.00    3.00    5.00    3.00    4.00    4.00    3.00    3.00    3.00    4.00    3.00    4.00     .00    4.00    3.00    3.00    3.00    3.00    4.00    4.00    4.00     .00    3.00     .00    3.00    3.00    4.00    3.00    3.00    3.00    3.00    4.00    3.00    3.00    3.00    3.00
    2.00 1980.00    2.00   24.00   24.00    4.00    4.00    5.00    2.00    2.00    1.00    5.00    5.00    5.00    5.00    3.00    1.00    5.00    5.00    4.00    5.00    5.00    5.00    5.00    5.00    5.00    4.00    5.00    5.00    5.00    5.00    5.00    5.00    5.00    5.00    5.00    5.00    5.00    3.00    5.00    3.00    5.00    4.00    5.00    5.00    4.00    5.00    5.00    3.00    3.00    1.00    1.00    1.00    4.00    4.00    5.00    5.00    5.00    5.00    5.00    5.00    5.00    5.00    5.00    5.00    5.00    5.00    5.00    5.00    5.00    5.00    5.00    5.00    4.00    5.00    5.00    5.00    5.00    5.00    5.00    5.00    3.00    5.00    5.00    5.00    5.00    5.00    5.00    5.00    5.00    5.00    5.00    5.00    5.00    5.00    5.00    5.00    5.00    5.00    5.00    5.00    5.00    5.00    5.00    4.00    5.00    5.00    5.00    5.00    1.00    1.00    1.00
    2.00 1987.00    3.00   24.00   24.00    4.00    4.00    4.00    3.00    5.00    4.00    3.00    4.00    4.00    3.00    4.00    3.00    2.00    5.00    1.00    4.00    4.00    4.00    3.00    4.00    4.00    4.00    4.00    4.00    4.00    4.00    4.00    4.00    3.00    4.00    3.00    3.00    3.00    3.00    3.00    4.00    3.00    5.00    5.00    5.00    3.00    2.00    2.00    2.00    2.00    2.00    2.00    1.00    4.00    4.00    4.00    4.00    4.00    3.00    4.00    4.00    4.00    4.00    3.00    4.00    4.00    4.00    4.00    4.00    4.00    4.00    4.00    3.00    3.00    3.00    3.00    3.00    4.00    4.00    4.00    4.00    3.00    5.00    3.00    3.00    3.00    3.00    3.00    3.00    3.00    3.00    4.00    3.00    4.00    3.00    3.00    3.00    4.00    4.00    4.00    3.00    3.00    3.00    3.00    3.00    3.00    3.00    4.00    3.00    3.00    3.00    3.00
    1.00 1989.00    4.00   24.00   24.00    4.00    4.00    4.00    4.00    4.00    4.00    4.00    4.00    4.00    4.00    4.00    4.00    5.00    5.00    5.00    5.00    5.00    5.00    5.00    5.00    5.00    5.00    5.00    4.00    4.00    4.00    4.00    4.00    4.00    4.00    4.00    4.00    4.00    4.00    4.00    4.00    5.00    5.00    5.00    5.00    5.00    5.00    4.00    4.00    4.00    5.00    5.00    5.00    4.00    4.00    4.00    4.00    4.00    4.00    4.00    4.00    4.00    4.00    4.00    4.00    5.00    5.00    5.00    4.00    4.00    4.00    4.00    5.00    5.00    4.00    4.00    4.00    4.00    5.00    5.00    5.00    5.00    5.00    5.00    5.00    5.00    5.00    5.00    5.00    5.00    5.00    5.00    5.00    5.00    4.00    4.00    3.00    4.00    4.00    4.00    3.00    4.00    4.00    3.00    5.00    5.00    5.00    5.00    5.00    1.00    1.00    1.00
    2.00 1989.00    4.00   24.00   24.00    4.00    4.00    4.00    4.00    4.00    4.00    4.00    4.00    4.00    3.00    3.00    3.00    2.00    2.00    2.00    4.00    4.00    4.00    4.00    4.00    4.00    4.00    4.00    4.00    4.00    4.00    4.00    4.00    3.00    3.00    3.00    3.00    3.00    3.00    3.00    3.00    4.00    3.00    3.00    3.00    3.00    3.00    3.00    3.00    3.00    3.00    3.00    3.00    4.00    4.00    4.00    4.00    4.00    4.00    4.00    4.00    4.00    4.00    4.00    4.00    4.00    4.00    4.00    4.00    4.00    4.00    4.00    4.00    4.00    2.00    4.00    4.00    4.00    4.00    4.00    4.00    4.00    4.00    3.00    3.00    3.00    3.00    3.00    3.00    3.00    4.00    4.00    4.00    4.00    4.00    4.00    4.00    3.00    3.00    3.00    3.00    3.00    3.00    3.00    3.00    3.00    3.00    3.00    3.00    1.00    1.00    1.00
    1.00 1990.00    2.00   24.00   24.00    4.00    4.00    3.00    4.00    4.00    5.00    5.00    4.00    4.00    4.00    5.00    4.00    5.00    4.00    4.00    5.00    4.00    4.00    4.00    3.00    4.00    4.00    4.00    4.00    4.00    4.00    3.00    3.00    4.00    5.00    5.00    5.00    5.00    5.00    4.00    4.00    5.00    4.00    4.00    4.00    5.00    4.00    4.00    4.00    4.00    4.00    4.00    5.00    5.00    4.00    4.00    4.00    5.00    5.00    5.00    3.00    4.00    3.00    4.00    4.00    3.00    3.00    3.00    4.00    5.00    5.00    5.00    4.00    4.00    4.00    5.00    5.00    5.00    5.00    5.00    5.00    4.00    4.00    4.00    3.00    3.00    3.00    3.00    4.00    4.00    4.00    4.00    4.00    4.00    4.00    4.00    4.00    5.00    5.00    5.00    5.00    4.00    3.00    3.00    4.00    4.00    4.00    4.00    4.00    4.00    3.00    3.00
    1.00 1990.00    3.00   24.00   24.00    4.00    4.00    4.00    3.00    4.00    4.00    5.00    4.00    3.00    3.00    3.00    3.00    5.00    4.00    3.00    5.00    5.00    3.00    3.00    3.00    4.00    3.00    4.00    3.00    3.00    3.00    3.00    3.00    4.00    3.00    3.00    3.00    3.00    3.00    3.00    3.00    4.00    4.00    3.00    3.00    3.00    4.00    3.00    3.00    3.00    3.00    3.00    3.00    3.00    3.00    4.00    3.00    3.00    3.00    3.00    4.00    3.00    3.00    3.00    3.00    3.00    4.00    3.00    4.00    3.00    3.00    3.00    3.00    3.00    3.00    3.00    3.00    3.00    5.00    3.00    4.00    4.00    3.00    3.00    3.00    4.00    3.00    4.00     .00    4.00    3.00    3.00    3.00    3.00    4.00    4.00    4.00     .00    3.00     .00    3.00    3.00    4.00    3.00    3.00    3.00    3.00    4.00    3.00    3.00    3.00    3.00
    2.00 1990.00    3.00   24.00   24.00    4.00    4.00    5.00    3.00    3.00    4.00    5.00    5.00    5.00    5.00    5.00    3.00    5.00    5.00    4.00    4.00    4.00    5.00    5.00    5.00    5.00    4.00    5.00    4.00    4.00    3.00    4.00    4.00    4.00    4.00    4.00    4.00    4.00    3.00    3.00    4.00    4.00    4.00    3.00    4.00    3.00    3.00    2.00    2.00    3.00    2.00    2.00    1.00    4.00    3.00    3.00    3.00    4.00    3.00    3.00    4.00    3.00    4.00    3.00    3.00    3.00    3.00    4.00    4.00    3.00    3.00    3.00    4.00    4.00    4.00    4.00    4.00    4.00    4.00    4.00    4.00    4.00    4.00    5.00    3.00    3.00    3.00    4.00    4.00    4.00    3.00    3.00    3.00    3.00    3.00    3.00    3.00    3.00    4.00    4.00    4.00    5.00    5.00    5.00    2.00    3.00    2.00    5.00    4.00    2.00    2.00    2.00
    2.00 1991.00    3.00   24.00   24.00    4.00    4.00    4.00    5.00    5.00    3.00    3.00    3.00    5.00    5.00    5.00    5.00    3.00    5.00    3.00    3.00    4.00    4.00    4.00    3.00    3.00    5.00    4.00    3.00    3.00    3.00    3.00    3.00    3.00    3.00    3.00    3.00    3.00    3.00    3.00    4.00    3.00    4.00    3.00    3.00    4.00    2.00    3.00    3.00    3.00    3.00    3.00    3.00    4.00    4.00    4.00    4.00    4.00    4.00    4.00    4.00    4.00    4.00    4.00    4.00    4.00    4.00    4.00    4.00    4.00    3.00    4.00    3.00    3.00    3.00    3.00    3.00    4.00    4.00    4.00    4.00    4.00    3.00    4.00    4.00    4.00    4.00    4.00    4.00    4.00    4.00    4.00    4.00    4.00    4.00    4.00    4.00    4.00    4.00    5.00    4.00    4.00    5.00    4.00    3.00    3.00    3.00    3.00    3.00    3.00    3.00    3.00
    1.00 1991.00    3.00   24.00   24.00    4.00    4.00    4.00    1.00    1.00    1.00    5.00    5.00    5.00    4.00    1.00    1.00    2.00    2.00    2.00    1.00    2.00    2.00    2.00    2.00    2.00    2.00    2.00    1.00    3.00    1.00    1.00    1.00    2.00    2.00    2.00    2.00    2.00    2.00    2.00    2.00    2.00    3.00    2.00    2.00    2.00    1.00    2.00    4.00    2.00    1.00    1.00    1.00    5.00    3.00    4.00    4.00    4.00    5.00    2.00    2.00    2.00    2.00    2.00    2.00    5.00    5.00    5.00    5.00    5.00    5.00    5.00    5.00    5.00    5.00    5.00    5.00    5.00    5.00    5.00    5.00    5.00    5.00    5.00    5.00    5.00    5.00    5.00    5.00    5.00    5.00    5.00    5.00    5.00    5.00    2.00    4.00    5.00    5.00    5.00    5.00    5.00    5.00    5.00    3.00    4.00    4.00    5.00    5.00    1.00    1.00    1.00
    1.00 1991.00    3.00   24.00   24.00    4.00    4.00    4.00    1.00    1.00    1.00    5.00    5.00    5.00    4.00    1.00    1.00    2.00    2.00    2.00    1.00    2.00    4.00    2.00    2.00    2.00    3.00    2.00    1.00    1.00    1.00    1.00    1.00    2.00    2.00    2.00    2.00    2.00    2.00    2.00    2.00    2.00    3.00    2.00    2.00    2.00    1.00    3.00    4.00    2.00    1.00    1.00    1.00    5.00    3.00    4.00    4.00    4.00    5.00    2.00    2.00    2.00    2.00    2.00    2.00    5.00    5.00    5.00    5.00    5.00    5.00    5.00    5.00    5.00    5.00    5.00    5.00    5.00    5.00    5.00    5.00    5.00    5.00    5.00    5.00    5.00    5.00    5.00    5.00    5.00    5.00    5.00    5.00    5.00    5.00    2.00    4.00    5.00    5.00    5.00    5.00    5.00    5.00    5.00    3.00    4.00    4.00    5.00    5.00    1.00    1.00    1.00
    1.00 1991.00    3.00   24.00   24.00    4.00    4.00    4.00    3.00    4.00    4.00    5.00    4.00    3.00    3.00    3.00    3.00    5.00    4.00    3.00    5.00    5.00    3.00    3.00    3.00    4.00    4.00    4.00    3.00    3.00    3.00    3.00    3.00    4.00    3.00    3.00    3.00    3.00    3.00    3.00    3.00    4.00    4.00    3.00    3.00    3.00    4.00    3.00    3.00    3.00    3.00    3.00    3.00    3.00    3.00    4.00    3.00    3.00    3.00    3.00    4.00    3.00    3.00    3.00    3.00    3.00    4.00    3.00    4.00    3.00    3.00    3.00    3.00    3.00    3.00    3.00    3.00    3.00    5.00    3.00    4.00    4.00    3.00    3.00    3.00    4.00    3.00    4.00     .00    4.00    3.00    3.00    3.00    3.00    4.00    4.00    4.00     .00    3.00     .00    3.00    3.00    4.00    3.00    3.00    3.00    3.00    4.00    3.00    3.00    3.00    3.00
    1.00 1991.00    3.00   24.00   24.00    4.00    4.00    4.00    3.00    4.00    4.00    5.00    4.00    3.00    3.00    3.00    3.00    5.00    4.00    3.00    5.00    5.00    3.00    3.00    3.00    4.00    3.00    4.00    3.00    3.00    3.00    3.00    3.00    4.00    3.00    3.00    3.00    3.00    3.00    3.00    3.00    4.00    4.00    3.00    3.00    3.00    4.00    3.00    3.00    3.00    3.00    3.00    3.00    3.00    3.00    4.00    3.00    3.00    3.00    3.00    4.00    3.00    3.00    3.00    3.00    3.00    4.00    3.00    4.00    3.00    3.00    3.00    3.00    3.00    3.00    3.00    3.00    3.00    5.00    3.00    4.00    4.00    3.00    3.00    3.00    4.00    3.00    4.00     .00    4.00    3.00    3.00    3.00    3.00    4.00    4.00    4.00     .00    3.00     .00    3.00    3.00    4.00    3.00    3.00    3.00    3.00    4.00    3.00    3.00    3.00    3.00
    1.00 1991.00    3.00   24.00   24.00    4.00    4.00    4.00    1.00    1.00    1.00    5.00    5.00    5.00    4.00    1.00    1.00    2.00    2.00    2.00    1.00    2.00    2.00    2.00    2.00    2.00    2.00    2.00    1.00    3.00    1.00    1.00    1.00    2.00    2.00    2.00    2.00    2.00    2.00    2.00    2.00    2.00    3.00    2.00    2.00    2.00    1.00    2.00    4.00    2.00    1.00    1.00    1.00    5.00    3.00    4.00    4.00    4.00    5.00    2.00    2.00    2.00    2.00    2.00    2.00    5.00    5.00    5.00    5.00    5.00    5.00    5.00    5.00    5.00    5.00    5.00    5.00    5.00    5.00    5.00    5.00    5.00    5.00    5.00    5.00    5.00    5.00    5.00    5.00    5.00    5.00    5.00    5.00    5.00    5.00    2.00    4.00    5.00    5.00    5.00    5.00    5.00    5.00    5.00    3.00    4.00    5.00    5.00    5.00    1.00    1.00    1.00
    1.00 1991.00    3.00   24.00   24.00    4.00    4.00    4.00    1.00    1.00    1.00    5.00    5.00    5.00    4.00    1.00    1.00    2.00    2.00    2.00    1.00    2.00    4.00    2.00    2.00    2.00    3.00    2.00    1.00    1.00    1.00    1.00    1.00    2.00    2.00    2.00    2.00    2.00    2.00    2.00    2.00    2.00    3.00    2.00    2.00    2.00    1.00    2.00    4.00    2.00    1.00    1.00    1.00    5.00    3.00    4.00    4.00    4.00    5.00    2.00    2.00    2.00    2.00    2.00    2.00    5.00    5.00    5.00    5.00    5.00    5.00    5.00    5.00    5.00    5.00    5.00    5.00    5.00    5.00    5.00    5.00    5.00    5.00    5.00    5.00    5.00    5.00    5.00    5.00    5.00    5.00    5.00    5.00    5.00    5.00    2.00    4.00    5.00    5.00    5.00    5.00    5.00    5.00    5.00    3.00    4.00    4.00    5.00    5.00    1.00    1.00    1.00
    1.00 1991.00    3.00   24.00   24.00    4.00    4.00    4.00    1.00    1.00    1.00    5.00    5.00    5.00    4.00    1.00    1.00    2.00    2.00    2.00    1.00    2.00    2.00    2.00    2.00    2.00    2.00    2.00    1.00    3.00    1.00    1.00    1.00    2.00    2.00    2.00    2.00    2.00    2.00    2.00    2.00    2.00    3.00    2.00    2.00    2.00    1.00    2.00    4.00    2.00    1.00    1.00    1.00    5.00    3.00    4.00    4.00    4.00    5.00    2.00    2.00    2.00    2.00    2.00    2.00    5.00    5.00    5.00    5.00    5.00    5.00    5.00    5.00    5.00    5.00    5.00    5.00    5.00    5.00    5.00    5.00    5.00    5.00    5.00    5.00    5.00    5.00    5.00    5.00    5.00    5.00    5.00    5.00    5.00    5.00    2.00    4.00    5.00    5.00    5.00    5.00    5.00    5.00    5.00    3.00    4.00    4.00    5.00    5.00    1.00    1.00    1.00
    2.00 1992.00    1.00   24.00   24.00    4.00    4.00    4.00    3.00    3.00    3.00    4.00    4.00    4.00    4.00    4.00    3.00    5.00    5.00    3.00    3.00    4.00    4.00    4.00    3.00    3.00    3.00    4.00    3.00    3.00    3.00    3.00    3.00    4.00    4.00    3.00    3.00    3.00    3.00    3.00    3.00    3.00    3.00    3.00    3.00    3.00    3.00    3.00    3.00    3.00    2.00    2.00    2.00    3.00    3.00    3.00    3.00    3.00    3.00    3.00    3.00    3.00    3.00    3.00    3.00    3.00    3.00    3.00    3.00    3.00    3.00    3.00    4.00    4.00    4.00    3.00    3.00    3.00    3.00    3.00    3.00    3.00    3.00    3.00    3.00    3.00    3.00    3.00    3.00    3.00    3.00    3.00    3.00    3.00    3.00    3.00    3.00    3.00    3.00    3.00    3.00    3.00    3.00    3.00    3.00    3.00    3.00    3.00    3.00    2.00    2.00    2.00
    2.00 1992.00    2.00   24.00   24.00    4.00    4.00    4.00    4.00    5.00    5.00    3.00    5.00    5.00    5.00    5.00    5.00    4.00    4.00    4.00    4.00    3.00    3.00    3.00    3.00    3.00    3.00    5.00    3.00    3.00    2.00    3.00    3.00    3.00    3.00    3.00    2.00    3.00    3.00    3.00    4.00    3.00    3.00    3.00    3.00    4.00    4.00    3.00    3.00    3.00    3.00    3.00    3.00    4.00    3.00    3.00    3.00    3.00    3.00    3.00    4.00    3.00    3.00    3.00    3.00    3.00    4.00    3.00    4.00    3.00    4.00    4.00    4.00    3.00    3.00    4.00    5.00    4.00    3.00    4.00    4.00    4.00    4.00    3.00    3.00    3.00    3.00    4.00    4.00    3.00    4.00    3.00    3.00    4.00    4.00    4.00    3.00    3.00    4.00    3.00    4.00    3.00    4.00     .00    3.00    4.00    3.00    3.00    4.00    3.00    4.00    5.00
    2.00 1992.00    2.00   24.00   24.00    4.00    4.00    4.00    4.00    5.00    5.00    3.00    5.00    5.00    5.00    5.00    5.00    4.00    4.00    4.00    4.00    3.00    3.00    3.00    3.00    3.00    3.00    5.00    3.00    3.00    2.00    3.00    3.00    3.00    3.00    3.00    2.00    3.00    3.00    3.00    4.00    3.00    3.00    3.00    3.00    4.00    4.00    3.00    3.00    3.00    3.00    3.00    3.00    4.00    3.00    3.00    3.00    3.00    3.00    3.00    4.00    3.00    3.00    3.00    3.00    3.00    4.00    3.00    4.00    3.00    4.00    4.00    4.00    3.00    3.00    4.00    5.00    4.00    3.00    4.00    4.00    4.00    4.00    3.00    3.00    3.00    3.00    4.00    4.00    3.00    4.00    3.00    3.00    4.00    4.00    4.00    3.00    3.00    4.00    3.00    4.00    3.00    4.00     .00    3.00    4.00    3.00    3.00    4.00    3.00    4.00    5.00
    2.00 1993.00    2.00   24.00   24.00    4.00    4.00    4.00    3.00    3.00    3.00    3.00    5.00    5.00    4.00    3.00    4.00    4.00    4.00    3.00    4.00    5.00    3.00    3.00    4.00    3.00    2.00    5.00    3.00    2.00    4.00    3.00    3.00    3.00    4.00    4.00    4.00    3.00    2.00    3.00    3.00    2.00    3.00    3.00    3.00    2.00    3.00    2.00    3.00     .00    2.00    3.00    1.00    3.00    3.00    3.00    4.00    3.00    3.00    1.00    1.00    5.00    5.00    3.00    3.00    3.00    3.00    3.00    4.00    4.00    4.00    5.00    4.00    4.00    4.00    3.00    3.00    4.00    4.00    3.00    3.00    3.00    3.00    3.00    3.00    3.00    3.00    3.00    3.00    3.00    3.00    3.00    4.00    3.00    4.00    2.00    4.00    3.00    3.00    3.00    3.00    3.00    3.00    3.00    3.00    4.00    3.00    4.00    4.00    1.00    1.00    1.00
    1.00 1993.00    3.00   24.00   24.00    4.00    4.00    4.00    1.00    1.00    1.00    3.00    3.00    3.00    4.00    1.00    1.00    2.00    2.00    2.00    1.00    2.00    4.00    2.00    2.00    2.00    2.00    2.00    1.00    1.00    1.00    1.00    1.00    2.00    2.00    2.00    2.00    2.00    2.00    2.00    2.00    2.00    3.00    2.00    2.00    2.00    1.00    2.00    4.00    2.00    1.00    1.00    1.00    5.00    3.00    4.00    4.00    4.00    5.00    2.00    2.00    2.00    2.00    2.00    2.00    5.00    5.00    5.00    5.00    5.00    5.00    5.00    5.00    5.00    5.00    5.00    5.00    5.00    5.00    5.00    5.00    5.00    5.00    5.00    5.00    5.00    5.00    5.00    5.00    5.00    5.00    5.00    5.00    5.00    5.00    2.00    4.00    5.00    5.00    5.00    5.00    5.00    5.00    5.00    3.00    4.00    4.00    5.00    5.00    1.00    1.00    1.00
    1.00 1993.00    3.00   24.00   24.00    4.00    4.00    4.00    3.00    4.00    4.00    5.00    4.00    3.00    3.00    3.00    3.00    5.00    4.00    3.00    5.00    5.00    4.00    3.00    3.00    3.00    3.00    4.00    3.00    3.00    3.00    3.00    3.00    4.00    3.00    3.00    3.00    3.00    3.00    3.00    3.00    4.00    4.00    3.00    3.00    3.00    4.00    3.00    3.00    3.00    3.00    3.00    3.00    3.00    3.00    4.00    3.00    3.00    3.00    3.00    4.00    3.00    3.00    3.00    3.00    3.00    4.00    3.00    4.00    3.00    3.00    3.00    3.00    3.00    3.00    3.00    3.00    3.00    5.00    3.00    4.00    4.00    3.00    3.00    3.00    4.00    3.00    4.00     .00    4.00    3.00    3.00    3.00    3.00    4.00    4.00    4.00     .00    3.00     .00    3.00    3.00    4.00    3.00    3.00    3.00    3.00    4.00    3.00    3.00    3.00    3.00
    2.00 1993.00    3.00   24.00   24.00    4.00    4.00    5.00    3.00    5.00    5.00    4.00    5.00    5.00    4.00    4.00    3.00    4.00    3.00    3.00    4.00    5.00    5.00    5.00    5.00    5.00    5.00    5.00    3.00    3.00    3.00    3.00    3.00    5.00    4.00    4.00    5.00    4.00    4.00    5.00    3.00    3.00    3.00    3.00    4.00    3.00    5.00    3.00    3.00    3.00    3.00    3.00    3.00    4.00    3.00    4.00    4.00    4.00    3.00    4.00    3.00    5.00    3.00    3.00    4.00    4.00    4.00    4.00    4.00    4.00    2.00    4.00    5.00    5.00    5.00    5.00    5.00    5.00    5.00    4.00    5.00    5.00    5.00    4.00    4.00    5.00    5.00    5.00    5.00    5.00    3.00    3.00    5.00    4.00    5.00    5.00    5.00    5.00    5.00    5.00    5.00    4.00    5.00    5.00    3.00    3.00    2.00    3.00    3.00    3.00    3.00    3.00
    1.00 1995.00    3.00   24.00   24.00    4.00    4.00    4.00    4.00    4.00    4.00    4.00    4.00    4.00    4.00    4.00    4.00    4.00    4.00    4.00    4.00    4.00    4.00    4.00    4.00    4.00    4.00    4.00    4.00    4.00    4.00    4.00    4.00    4.00    4.00    4.00    4.00    4.00    4.00    4.00    4.00    4.00    4.00    4.00    4.00    4.00    4.00    4.00    4.00    4.00    4.00    4.00    4.00    4.00    4.00    4.00    4.00    4.00    4.00    4.00    4.00    4.00    4.00    3.00    3.00    3.00    3.00    3.00    3.00    3.00    3.00    3.00    3.00    3.00    3.00    3.00    3.00    3.00    3.00    3.00    3.00    3.00    3.00    3.00    3.00    3.00    3.00    3.00    3.00    3.00    4.00    4.00    4.00    4.00    4.00    4.00    4.00    4.00    4.00    4.00    4.00    4.00    4.00    4.00    4.00    4.00    4.00    4.00    4.00    4.00    4.00    4.00
    1.00 1985.00    3.00   96.00   24.00    4.00    4.00    4.00    3.00    4.00    4.00    3.00    3.00    3.00    4.00    3.00    2.00    3.00    3.00    3.00    3.00    4.00    3.00    3.00    3.00    4.00    3.00    3.00    3.00    3.00    3.00    3.00    3.00    3.00    3.00    3.00    3.00    3.00    3.00    3.00    3.00    3.00    4.00    3.00    4.00    4.00    3.00    3.00    3.00    3.00    3.00    3.00    3.00    4.00    4.00    3.00    4.00    4.00    4.00    3.00    3.00    3.00    3.00    4.00    4.00    4.00    4.00    3.00    4.00    4.00    3.00    3.00    3.00    3.00    3.00    3.00    3.00    3.00    3.00    3.00    3.00    3.00    3.00    4.00    4.00    4.00    4.00    4.00    4.00    4.00    3.00    3.00    3.00    3.00    3.00    4.00    4.00    3.00    4.00    4.00    3.00    3.00    4.00    4.00    3.00    3.00    3.00    3.00    3.00    3.00    3.00    3.00
    2.00 1990.00    3.00     .00   36.00    4.00    4.00    4.00    3.00    3.00    3.00    4.00    4.00    4.00    5.00    3.00    3.00    4.00    3.00    2.00    4.00    5.00    3.00    4.00    3.00    5.00    5.00    5.00    3.00    4.00    3.00    4.00    3.00    3.00    4.00    4.00    4.00    3.00    3.00    3.00    4.00    4.00    4.00    4.00    4.00    3.00    3.00    3.00    3.00    3.00    3.00    3.00    3.00    3.00    3.00    3.00    4.00    4.00    3.00    3.00    3.00    3.00    2.00    3.00    4.00    4.00    3.00    4.00    4.00    4.00    1.00    2.00    5.00    4.00    4.00    4.00    4.00    4.00    3.00    4.00    3.00    3.00    3.00    3.00    3.00    3.00    3.00    3.00    3.00    3.00    4.00    4.00    5.00    4.00    3.00    3.00    3.00    3.00    4.00    3.00    3.00    3.00    3.00    3.00    3.00    3.00    3.00    3.00    3.00    3.00    3.00    3.00
    2.00 1988.00    4.00   12.00   36.00    4.00    4.00    4.00    4.00    4.00    4.00    5.00    5.00    5.00    4.00    4.00    4.00    3.00    3.00    3.00    4.00    4.00    4.00    4.00    4.00    4.00    4.00    4.00    3.00    3.00    3.00    3.00    3.00    4.00    4.00    4.00    4.00    4.00    4.00    4.00    4.00    3.00    4.00    3.00    3.00    4.00    3.00    3.00    4.00    3.00    4.00    4.00    4.00    4.00    4.00    4.00    4.00    4.00    4.00    3.00    3.00    3.00    3.00    3.00    3.00    4.00    4.00    3.00    3.00    3.00    3.00    3.00    3.00    3.00    3.00    3.00    3.00    3.00    3.00    3.00    3.00    3.00    3.00    4.00    4.00    4.00    4.00    4.00    4.00    4.00    4.00    4.00    4.00    4.00    3.00    3.00    3.00    3.00    3.00    3.00    3.00    3.00    3.00    3.00    3.00    3.00    3.00    3.00    3.00    2.00    2.00    2.00
    2.00 1990.00    3.00   12.00   36.00    4.00    4.00    4.00    3.00    3.00    3.00    3.00    4.00    3.00    4.00    4.00    3.00    3.00    4.00    3.00    3.00    4.00    4.00    3.00    4.00    4.00    3.00    4.00    4.00    4.00    4.00    4.00    4.00    4.00    4.00    3.00    4.00    4.00    3.00    4.00    4.00    4.00    4.00    4.00    4.00    5.00    4.00    4.00    3.00    3.00    3.00    3.00    2.00    5.00    4.00    4.00    4.00    4.00    4.00    4.00    4.00    4.00    4.00    5.00    4.00    4.00    5.00    5.00    5.00    5.00    3.00    3.00    3.00    4.00    4.00    3.00    4.00    4.00    4.00    3.00    4.00    4.00    4.00    4.00    4.00    3.00    3.00    3.00    4.00    3.00    4.00    4.00    4.00    4.00    4.00    4.00    4.00    4.00    4.00    4.00    4.00    4.00    4.00    4.00    3.00    3.00    3.00    4.00    4.00    3.00    3.00    2.00
    1.00 1991.00    2.00   12.00   36.00    4.00    4.00    4.00    4.00    5.00    5.00    3.00    5.00    5.00    5.00    5.00    5.00    4.00    4.00    4.00    4.00    3.00    3.00    3.00    3.00    3.00    3.00    5.00    3.00    3.00    2.00    3.00    3.00    3.00    3.00    3.00    2.00    3.00    3.00    3.00    4.00    3.00    3.00    3.00    3.00    4.00    4.00    3.00    3.00    3.00    3.00    3.00    3.00    4.00    3.00    3.00    3.00    3.00    3.00    3.00    4.00    3.00    3.00    3.00    3.00    3.00    4.00    3.00    4.00    3.00    4.00    4.00    4.00    3.00    3.00    4.00    5.00    4.00    3.00    4.00    4.00    4.00    4.00    3.00    3.00    3.00    3.00    4.00    4.00    3.00    4.00    3.00    3.00    4.00    4.00    4.00    3.00    3.00    4.00    3.00    4.00    3.00    4.00     .00    3.00    4.00    3.00    3.00    4.00    3.00    4.00    5.00
    1.00 1991.00    2.00   12.00   36.00    4.00    4.00    4.00    4.00    5.00    5.00    3.00    5.00    5.00    5.00    5.00    5.00    4.00    4.00    4.00    4.00    3.00    3.00    3.00    3.00    3.00    3.00    5.00    3.00    3.00    2.00    3.00    3.00    3.00    3.00    3.00    2.00    3.00    3.00    3.00    4.00    3.00    3.00    3.00    3.00    4.00    4.00    3.00    3.00    3.00    3.00    3.00    3.00    4.00    3.00    3.00    3.00    3.00    3.00    3.00    4.00    3.00    3.00    3.00    3.00    3.00    4.00    3.00    4.00    3.00    4.00    4.00    4.00    3.00    3.00    4.00    5.00    4.00    3.00    4.00    4.00    4.00    4.00    3.00    3.00    3.00    3.00    4.00    4.00    3.00    4.00    3.00    3.00    4.00    4.00    4.00    3.00    3.00    4.00    3.00    4.00    3.00    4.00     .00    3.00    4.00    3.00    3.00    4.00    3.00    4.00    5.00
    2.00 1992.00    2.00   12.00   36.00    4.00    4.00    5.00    3.00    5.00    4.00    3.00    3.00    4.00    5.00    5.00    4.00    4.00    5.00    3.00    4.00    4.00    5.00    5.00    4.00    4.00    2.00    4.00    4.00    3.00    4.00    3.00    3.00    5.00    4.00    4.00    4.00    4.00    4.00    4.00    3.00    4.00    4.00    3.00    4.00    3.00    4.00    3.00    3.00    4.00    3.00    2.00    2.00    4.00    4.00    4.00    4.00    5.00    4.00    3.00    3.00    4.00    3.00    4.00    4.00    4.00    4.00    4.00    4.00    4.00    4.00    4.00    5.00    5.00    5.00    5.00    5.00    5.00    4.00    5.00    5.00    5.00    5.00    4.00    4.00    4.00    4.00    4.00    5.00    4.00    5.00    4.00    4.00    5.00    4.00    4.00    4.00    5.00    5.00    5.00    5.00    5.00    4.00    4.00    4.00    4.00    3.00    4.00    4.00    2.00    1.00    2.00
    2.00 1992.00    2.00   12.00   36.00    4.00    4.00    4.00    3.00    3.00    4.00    4.00    3.00    3.00    3.00    4.00    3.00    4.00    5.00    3.00    4.00    4.00    5.00    5.00    4.00    4.00    3.00    5.00    4.00    3.00    2.00    3.00    3.00    3.00    4.00    5.00    4.00    4.00    4.00    4.00    4.00    4.00    4.00    4.00    4.00    3.00    3.00    2.00    1.00    3.00    2.00    2.00    2.00    4.00    3.00    4.00    4.00    4.00    4.00    4.00    4.00    4.00    3.00    3.00    4.00    3.00    3.00    3.00    3.00    3.00    2.00    4.00    3.00    3.00    3.00    2.00    3.00    3.00    2.00    4.00    3.00    3.00    3.00    3.00    3.00    3.00    3.00    3.00    3.00    3.00    4.00    5.00    3.00    4.00    4.00    2.00    3.00    2.00    2.00    3.00    3.00    2.00    2.00    2.00    2.00    2.00    2.00    3.00    3.00    3.00    3.00    2.00
    2.00 1990.00    3.00   24.00   36.00    4.00    4.00    4.00    4.00    3.00    4.00    5.00    4.00    4.00    5.00    3.00    3.00    4.00    4.00    1.00    4.00    5.00    3.00    5.00    3.00    4.00    3.00    5.00    4.00    4.00    4.00    4.00    4.00    4.00    4.00    3.00    4.00    4.00    3.00    4.00    4.00    3.00    4.00    4.00    4.00    4.00    5.00    2.00    3.00    3.00    2.00    2.00    1.00    3.00    3.00    4.00    4.00    4.00    4.00    4.00    3.00    4.00    3.00    4.00    4.00    4.00    4.00    4.00    4.00    4.00    3.00    5.00    4.00    4.00    3.00    4.00    4.00    4.00    4.00    3.00    4.00    4.00    3.00    4.00    4.00    4.00    4.00    3.00    3.00    4.00    4.00    4.00    4.00    4.00    3.00    4.00    4.00    4.00    5.00    4.00    4.00    4.00    4.00    4.00    3.00    3.00    3.00    4.00    4.00    3.00    3.00    3.00
    2.00 1993.00    2.00   24.00   36.00    4.00    4.00    4.00    3.00    3.00    3.00    3.00    5.00    5.00    4.00    3.00    4.00    4.00    4.00    3.00    4.00    5.00    3.00    3.00    4.00    3.00    2.00    5.00    3.00    2.00    4.00    3.00    3.00    3.00    4.00    4.00    4.00    3.00    2.00    3.00    3.00    2.00    3.00    3.00    3.00    2.00    3.00    2.00    3.00     .00    2.00    3.00    1.00    3.00    3.00    3.00    4.00    3.00    3.00    1.00    1.00    5.00    5.00    3.00    3.00    3.00    3.00    3.00    4.00    4.00    4.00    5.00    4.00    4.00    4.00    3.00    3.00    4.00    4.00    3.00    3.00    3.00    3.00    3.00    3.00    3.00    3.00    3.00    3.00    3.00    3.00    3.00    4.00    3.00    4.00    2.00    4.00    3.00    3.00    3.00    3.00    3.00    3.00    3.00    3.00    4.00    3.00    4.00    4.00    1.00    1.00    1.00
    2.00 1993.00    2.00   24.00   36.00    4.00    4.00    4.00    3.00    3.00    3.00    3.00    5.00    5.00    4.00    3.00    4.00    4.00    4.00    3.00    4.00    5.00    3.00    3.00    4.00    3.00    2.00    5.00    3.00    3.00    4.00    3.00    3.00    3.00    4.00    4.00    4.00    3.00    2.00    3.00    3.00    2.00    3.00    3.00    3.00    2.00    3.00    2.00    3.00     .00    2.00    3.00    1.00    3.00    3.00    3.00    4.00    3.00    3.00    1.00    1.00    5.00    5.00    3.00    3.00    3.00    3.00    3.00    4.00    4.00    4.00    5.00    4.00    4.00    4.00    3.00    3.00    4.00    4.00    3.00    3.00    3.00    3.00    3.00    3.00    3.00    3.00    3.00    3.00    3.00    3.00    3.00    4.00    3.00    4.00    2.00    4.00    3.00    3.00    3.00    3.00    3.00    3.00    3.00    3.00    4.00    3.00    4.00    4.00    1.00    1.00    1.00
    1.00 1990.00    3.00   36.00   36.00    4.00    4.00    4.00    3.00    4.00    4.00    5.00    4.00    3.00    3.00    3.00    3.00    5.00    4.00    3.00    5.00    5.00    3.00    3.00    3.00    4.00    3.00    4.00    3.00    3.00    3.00    3.00    3.00    4.00    3.00    3.00    3.00    3.00    3.00    3.00    3.00    4.00    4.00    3.00    3.00    3.00    4.00    3.00    3.00    3.00    3.00    3.00    3.00    3.00    3.00    4.00    3.00    3.00    3.00    3.00    4.00    3.00    3.00    3.00    3.00    3.00    4.00    3.00    4.00    3.00    3.00    3.00    3.00    3.00    3.00    3.00    3.00    3.00    5.00    3.00    4.00    4.00    3.00    3.00    3.00    4.00    3.00    4.00     .00    4.00    3.00    3.00    3.00    3.00    4.00    4.00    4.00     .00    3.00     .00    3.00    3.00    4.00    3.00    3.00    3.00    3.00    4.00    3.00    3.00    3.00    3.00
    2.00 1990.00    3.00   36.00   36.00    4.00    4.00    4.00    5.00    5.00    5.00    4.00    4.00    4.00    4.00    4.00    4.00    2.00    3.00    3.00    3.00    4.00    4.00    4.00    3.00    3.00    2.00    3.00    3.00    3.00    2.00    3.00    3.00    3.00    3.00    3.00    3.00    3.00    4.00    3.00    3.00    2.00    3.00    2.00    3.00    2.00    2.00    2.00    1.00    1.00    1.00    2.00    1.00    2.00    2.00    2.00    1.00    2.00    2.00    2.00    2.00    2.00    3.00    4.00    4.00    3.00    3.00    4.00    4.00    4.00    3.00    3.00    4.00    3.00    3.00    3.00    3.00    3.00    3.00    4.00    4.00    3.00    3.00    4.00    4.00    4.00    3.00    4.00    4.00    3.00    3.00    4.00    3.00    4.00    3.00    2.00    3.00    3.00    4.00    3.00    3.00    4.00    4.00    4.00    3.00    3.00    3.00    2.00    3.00    3.00    3.00    3.00
    1.00 1991.00    2.00   36.00   36.00    4.00    4.00    3.00    5.00    4.00    5.00    4.00    4.00    4.00    4.00    4.00    4.00    4.00    4.00    4.00    5.00    4.00    4.00    4.00    4.00    4.00    4.00    4.00    4.00    5.00    4.00    4.00    4.00    4.00    4.00    3.00    4.00    4.00    4.00    4.00    4.00    4.00    4.00    3.00    4.00    4.00    4.00    4.00    4.00    4.00    4.00    4.00    4.00    4.00    4.00    3.00    3.00    3.00    3.00    4.00    4.00    4.00    3.00    4.00    3.00    4.00    4.00    4.00    4.00    4.00    4.00    4.00    4.00    4.00    4.00    4.00    4.00    4.00    4.00    4.00    4.00    4.00    4.00    4.00    4.00    3.00    3.00    3.00    3.00    4.00    4.00    4.00    4.00    4.00    4.00    4.00    4.00    4.00    3.00    4.00    3.00    3.00    3.00    3.00    4.00    4.00    4.00    5.00    5.00    3.00    2.00    2.00
    1.00 1991.00    3.00   36.00   36.00    4.00    4.00    4.00    5.00    3.00    1.00    2.00    4.00    4.00    3.00    3.00    2.00    4.00    4.00    1.00    4.00    4.00    4.00    4.00    4.00    4.00    4.00    4.00    3.00    3.00    3.00    3.00    3.00    4.00    4.00    4.00    4.00    4.00    4.00    4.00    4.00    3.00    4.00    3.00    3.00    3.00    4.00    3.00    3.00    3.00    2.00    2.00    2.00    2.00    3.00    3.00    3.00    3.00    2.00    3.00    2.00    3.00    3.00    3.00    3.00    3.00    3.00    3.00    3.00    3.00    3.00    3.00    4.00    4.00    4.00    4.00    4.00    4.00    4.00    3.00    4.00    4.00    4.00    4.00    4.00    4.00    4.00    4.00    4.00    4.00    4.00    4.00    4.00    4.00    3.00    3.00    3.00    3.00    3.00    3.00    3.00    3.00    3.00    3.00    3.00    3.00    3.00    3.00    4.00    2.00    1.00    1.00
    1.00 1991.00    3.00   36.00   36.00    4.00    4.00    4.00    5.00    3.00    1.00    2.00    4.00    4.00    3.00    3.00    2.00    4.00    4.00    1.00    4.00    4.00    4.00    4.00    4.00    4.00    4.00    4.00    3.00    3.00    3.00    3.00    3.00    4.00    4.00    4.00    4.00    4.00    4.00    4.00    4.00    3.00    4.00    3.00    3.00    3.00    4.00    3.00    3.00    3.00    2.00    2.00    2.00    2.00    3.00    3.00    3.00    3.00    2.00    3.00    2.00    3.00    3.00    3.00    3.00    3.00    3.00    3.00    3.00    3.00    3.00    3.00    4.00    4.00    4.00    4.00    4.00    4.00    4.00    3.00    4.00    4.00    4.00    4.00    4.00    4.00    4.00    4.00    4.00    4.00    4.00    4.00    4.00    4.00    3.00    3.00    3.00    3.00    3.00    3.00    3.00    3.00    3.00    3.00    3.00    3.00    3.00    3.00    4.00    2.00    1.00    1.00
    1.00 1990.00    3.00   60.00   36.00    4.00    4.00    4.00    4.00    4.00    5.00    3.00    5.00    4.00    4.00    4.00    5.00    4.00    3.00    4.00    4.00    3.00    3.00    4.00    4.00    4.00    4.00    5.00    3.00    3.00    3.00    3.00    3.00    3.00    4.00    4.00    3.00    3.00    3.00    3.00    4.00    3.00    4.00    4.00    3.00    4.00    4.00    3.00    3.00    3.00    4.00    3.00    3.00    4.00    3.00    3.00    3.00    4.00    3.00    3.00    4.00    3.00    3.00    4.00    3.00    3.00    4.00    3.00    4.00    3.00    4.00    4.00    4.00    3.00    3.00    4.00    4.00    4.00    3.00    4.00    3.00    4.00    4.00    3.00    3.00    3.00    3.00    4.00    4.00    3.00    4.00    3.00    4.00    4.00    4.00    4.00    3.00    3.00    4.00    4.00    4.00    3.00    4.00     .00    3.00    4.00    3.00    3.00    4.00    3.00    4.00    5.00
    2.00 1988.00    4.00   12.00   48.00    4.00    4.00    4.00    4.00    4.00    4.00    4.00    4.00    4.00    2.00    2.00    2.00    3.00    3.00    3.00    4.00    4.00    4.00    4.00    4.00    4.00    4.00    4.00    5.00    5.00    5.00    5.00    5.00    4.00    4.00    4.00    4.00    4.00    4.00    4.00    4.00    3.00    3.00    3.00    3.00    3.00    3.00    3.00    3.00    3.00    3.00    3.00    3.00    5.00    5.00    5.00    5.00    5.00    5.00    5.00    5.00    5.00    5.00    4.00    4.00    4.00    4.00    4.00    4.00    4.00    4.00    4.00    4.00    4.00    4.00    4.00    4.00    4.00    4.00    4.00    4.00    4.00    4.00    5.00    5.00    5.00    5.00    5.00    5.00    5.00    5.00    5.00    5.00    5.00    3.00    3.00    3.00    3.00    3.00    3.00    3.00    3.00    3.00    3.00    4.00    4.00    4.00    4.00    4.00    1.00    1.00    1.00
    2.00 1989.00    3.00   12.00   48.00    4.00    4.00    4.00    4.00    4.00    4.00    2.00    4.00    2.00    4.00    4.00    4.00    4.00    3.00    1.00    4.00    4.00    4.00    4.00    4.00    2.00    4.00    4.00    4.00    4.00    4.00    4.00    4.00    4.00    4.00    4.00    4.00    4.00    3.00    4.00    4.00    4.00    4.00    4.00    4.00    2.00    4.00    1.00    1.00    1.00    1.00    1.00    1.00    4.00    4.00    4.00    4.00    4.00    4.00    5.00    5.00    5.00    3.00    4.00    4.00    4.00    4.00    4.00    4.00    4.00    3.00    4.00    4.00    4.00    4.00    4.00    4.00    4.00    4.00    4.00    4.00    4.00    4.00    4.00    3.00    4.00    4.00    4.00    2.00    2.00    4.00    4.00    4.00    4.00    3.00    4.00    4.00    4.00    4.00    4.00    4.00    3.00    4.00    3.00    3.00    4.00    3.00    4.00    4.00    1.00    1.00    1.00
    1.00 1990.00    3.00   12.00   48.00    4.00    4.00    4.00    3.00    4.00    4.00    5.00    4.00    3.00    3.00    3.00    3.00    5.00    4.00    3.00    5.00    5.00    3.00    3.00    3.00    4.00    3.00    4.00    3.00    3.00    3.00    3.00    3.00    4.00    3.00    3.00    3.00    3.00    3.00    3.00    3.00    4.00    4.00    3.00    3.00    3.00    4.00    3.00    3.00    3.00    3.00    3.00    3.00    3.00    3.00    4.00    3.00    3.00    3.00    3.00    4.00    3.00    3.00    3.00    3.00    3.00    4.00    3.00    4.00    3.00    3.00    3.00    3.00    3.00    3.00    3.00    3.00    3.00    5.00    3.00    4.00    4.00    3.00    3.00    3.00    4.00    3.00    4.00     .00    4.00    3.00    3.00    3.00    3.00    4.00    4.00    4.00     .00    3.00     .00    3.00    3.00    4.00    3.00    3.00    3.00    3.00    4.00    3.00    3.00    3.00    3.00
    1.00 1991.00    3.00   12.00   48.00    4.00    4.00    4.00    5.00    3.00    1.00    2.00    2.00    4.00    3.00    3.00    2.00    4.00    4.00    1.00    4.00    4.00    4.00    4.00    4.00    3.00    4.00    4.00    3.00    3.00    3.00    3.00    3.00    4.00    4.00    4.00    4.00    4.00    4.00    4.00    4.00    3.00    4.00    3.00    3.00    3.00    4.00    3.00    3.00    3.00    2.00    2.00    2.00    2.00    3.00    3.00    3.00    3.00    2.00    3.00    2.00    3.00    3.00    3.00    3.00    3.00    3.00    3.00    3.00    3.00    3.00    3.00    4.00    4.00    4.00    4.00    4.00    4.00    4.00    3.00    4.00    4.00    4.00    4.00    4.00    4.00    4.00    4.00    4.00    4.00    4.00    4.00    4.00    4.00    3.00    3.00    3.00    3.00    3.00    3.00    3.00    3.00    3.00    3.00    3.00    3.00    3.00    3.00    4.00    2.00    1.00    1.00
    1.00 1991.00    3.00   12.00   48.00    4.00    4.00    4.00    5.00    3.00    1.00    2.00    2.00    4.00    3.00    3.00    2.00    4.00    4.00    1.00    4.00    4.00    4.00    4.00    4.00    3.00    4.00    4.00    3.00    3.00    3.00    3.00    3.00    4.00    4.00    4.00    4.00    4.00    4.00    4.00    4.00    3.00    4.00    3.00    3.00    3.00    4.00    3.00    3.00    3.00    2.00    2.00    2.00    2.00    3.00    3.00    3.00    3.00    2.00    3.00    2.00    3.00    3.00    3.00    3.00    3.00    3.00    3.00    3.00    3.00    3.00    3.00    4.00    4.00    4.00    4.00    4.00    4.00    4.00    3.00    4.00    4.00    4.00    4.00    4.00    4.00    4.00    4.00    4.00    4.00    4.00    4.00    4.00    4.00    3.00    3.00    3.00    3.00    3.00    3.00    3.00    3.00    3.00    3.00    3.00    3.00    3.00    3.00    4.00    2.00    1.00    1.00
    2.00 1991.00    3.00   12.00   48.00    4.00    4.00    4.00    4.00    4.00    5.00    5.00    5.00    4.00    4.00    4.00    1.00    3.00    3.00    3.00    4.00    4.00    5.00    5.00    5.00    5.00    4.00    4.00    3.00    2.00    2.00    2.00    3.00    4.00    4.00    4.00    4.00    4.00    4.00    4.00    4.00    4.00    3.00    4.00    3.00    4.00    4.00    4.00    2.00    2.00    2.00    2.00    2.00    5.00    4.00    3.00    4.00    4.00    3.00    4.00    4.00    4.00    2.00    4.00    4.00    4.00    4.00    3.00    3.00    4.00    4.00    4.00    4.00    4.00    4.00    4.00    3.00    4.00    4.00    4.00    3.00    4.00    4.00    4.00    4.00    3.00    3.00    3.00    4.00    5.00    4.00    4.00    5.00    5.00    4.00    4.00    4.00    4.00    4.00    4.00    4.00    5.00    5.00    5.00    3.00    4.00    4.00    4.00    4.00    3.00    3.00    3.00
    1.00 1991.00    3.00   12.00   48.00    4.00    4.00    4.00    3.00    3.00    4.00    4.00    5.00    5.00    4.00    3.00    2.00    4.00    4.00    3.00    3.00    4.00    4.00    4.00    4.00    4.00    3.00    4.00    3.00    3.00    3.00    4.00    4.00    4.00    4.00    5.00    5.00    4.00    4.00    4.00    4.00    3.00    4.00    3.00    3.00    3.00    2.00    3.00    2.00    2.00    2.00    2.00    2.00    4.00    3.00    5.00    4.00    4.00    4.00    4.00    3.00    4.00    3.00    3.00    2.00    2.00    3.00    2.00    2.00    2.00    3.00    3.00    3.00    3.00    3.00    3.00    4.00    4.00    3.00    4.00    4.00    4.00    4.00    4.00    4.00    4.00    4.00    4.00    3.00    3.00    3.00    4.00    3.00    4.00    3.00    4.00    3.00    5.00    3.00    4.00    2.00    2.00    4.00    2.00    3.00    3.00    3.00    4.00    5.00    2.00    2.00    2.00
    1.00 1990.00    3.00   24.00   48.00    4.00    4.00    4.00    5.00    5.00    5.00    4.00    4.00    4.00    3.00    3.00    3.00    3.00    3.00    2.00    4.00    4.00    4.00    4.00    4.00    4.00    4.00    4.00    3.00    3.00    3.00    3.00    3.00    5.00    5.00    4.00    4.00    4.00    4.00    4.00    4.00    3.00    3.00    3.00    3.00    2.00    2.00    2.00    3.00    3.00    2.00    2.00    2.00    3.00    3.00    3.00    3.00    3.00    3.00    3.00    3.00    3.00    3.00    4.00    5.00    4.00    4.00    3.00    3.00    4.00    4.00    3.00    4.00    4.00    4.00    4.00    3.00    3.00    3.00    4.00    4.00    4.00    4.00    4.00    4.00    4.00    4.00    4.00    4.00    4.00    5.00    5.00    5.00    5.00    2.00    2.00    3.00    3.00    3.00    3.00    3.00    3.00    4.00    4.00    3.00    3.00    3.00    3.00    3.00    1.00    1.00    1.00
    2.00 1983.00    3.00   48.00   48.00    4.00    4.00    4.00    4.00    4.00    4.00    4.00    4.00    4.00    4.00    4.00    4.00    3.00    3.00    3.00    4.00    4.00    4.00    4.00    4.00    4.00    4.00    4.00    3.00    3.00    3.00    3.00    3.00    4.00    4.00    4.00    4.00    4.00    4.00    4.00    4.00    3.00    3.00    3.00    3.00    3.00    2.00    2.00    2.00    2.00    2.00    2.00    2.00    3.00    3.00    3.00    3.00    3.00    3.00    3.00    3.00    3.00    3.00    4.00    4.00    4.00    4.00    4.00    4.00    4.00    4.00    4.00    4.00    4.00    4.00    4.00    4.00    4.00    4.00    4.00    4.00    4.00    4.00    3.00    3.00    3.00    3.00    3.00    3.00    3.00    3.00    3.00    3.00    3.00    4.00    4.00    4.00    4.00    4.00    4.00    4.00    4.00    4.00    4.00    3.00    3.00    3.00    3.00    3.00    2.00    2.00    2.00
    1.00 1989.00    2.00   48.00   48.00    4.00    4.00    4.00    4.00    4.00    4.00    4.00    4.00    4.00    3.00    3.00    3.00    4.00    4.00    4.00    4.00    4.00    4.00    4.00    4.00    4.00    4.00    4.00    5.00    5.00    5.00    5.00    5.00    4.00    4.00    4.00    4.00    4.00    4.00    4.00    4.00    4.00    4.00    4.00    4.00    5.00    5.00    5.00    5.00    5.00    5.00    5.00    5.00    4.00    4.00    4.00    4.00    4.00    4.00    4.00    4.00    4.00    4.00    4.00    4.00    4.00    5.00    5.00    4.00    4.00    4.00    4.00    5.00    5.00    5.00    4.00    4.00    4.00    4.00    4.00    5.00    5.00    5.00    3.00    3.00    3.00    3.00    3.00    3.00    3.00    4.00    4.00    4.00    4.00    5.00    5.00    5.00    5.00    5.00    5.00    5.00    5.00    5.00    5.00    3.00    3.00    3.00    3.00    3.00    3.00    3.00    3.00
    1.00 1989.00    3.00   48.00   48.00    4.00    4.00    4.00    3.00    4.00    4.00    5.00    4.00    3.00    3.00    3.00    3.00    5.00    4.00    3.00    5.00    5.00    3.00    3.00    3.00    4.00    3.00    4.00    3.00    3.00    3.00    3.00    3.00    4.00    3.00    3.00    3.00    3.00    3.00    3.00    3.00    4.00    4.00    3.00    3.00    3.00    4.00    3.00    3.00    3.00    3.00    3.00    3.00    3.00    3.00    4.00    3.00    3.00    3.00    3.00    4.00    3.00    3.00    3.00    3.00    3.00    4.00    3.00    4.00    3.00    3.00    3.00    3.00    3.00    3.00    3.00    3.00    3.00    5.00    3.00    4.00    4.00    3.00    3.00    3.00    4.00    3.00    4.00     .00    4.00    3.00    3.00    3.00    3.00    4.00    4.00    4.00     .00    3.00     .00    3.00    3.00    4.00    3.00    3.00    3.00    3.00    4.00    3.00    3.00    3.00    3.00
    2.00 1990.00    3.00   12.00   60.00    4.00    4.00    4.00    4.00    4.00    4.00    4.00    4.00    4.00    4.00    4.00    4.00    4.00    4.00    4.00    3.00    3.00    3.00    3.00    3.00    3.00    3.00    3.00    4.00    4.00    4.00    4.00    4.00    5.00    5.00    4.00    4.00    4.00    5.00    5.00    5.00    4.00    4.00    4.00    4.00    3.00    3.00    3.00    3.00    3.00    3.00    3.00    3.00    4.00    4.00    4.00    4.00    4.00    4.00    4.00    4.00    4.00    4.00    4.00    4.00    4.00    4.00    4.00    4.00    4.00    4.00    4.00    4.00    4.00    4.00    4.00    4.00    5.00    5.00    5.00    5.00    5.00    5.00    3.00    3.00    3.00    3.00    3.00    3.00    3.00    3.00    3.00    3.00    3.00    4.00    4.00    4.00    4.00    4.00    4.00    4.00    4.00    4.00    4.00    4.00    4.00    4.00    4.00    4.00    4.00    4.00    4.00
    2.00 1990.00    3.00   12.00   60.00    4.00    4.00    4.00    3.00    3.00    4.00    4.00    4.00    3.00    4.00    4.00    3.00    4.00    3.00    4.00    4.00    3.00    4.00    3.00    4.00    4.00    4.00    4.00    4.00    4.00    4.00    4.00    4.00    4.00    4.00    4.00    4.00    4.00    4.00    4.00    4.00    4.00    4.00    4.00    4.00    4.00    4.00    4.00    4.00    4.00    4.00    4.00    4.00    4.00    4.00    4.00    4.00    4.00    4.00    4.00    4.00    4.00    4.00    4.00    4.00    4.00    4.00    3.00    3.00    3.00    4.00    4.00    4.00    3.00    4.00    3.00    3.00    4.00    4.00    4.00    4.00    3.00    4.00    4.00    4.00    3.00    4.00    3.00    4.00    3.00    3.00    4.00    3.00    4.00    4.00    3.00    4.00    4.00    4.00    4.00    3.00    4.00    4.00    4.00    4.00    3.00    3.00    4.00    3.00    4.00    3.00    3.00
    2.00 1991.00    3.00   12.00   60.00    4.00    4.00    4.00    4.00    4.00    4.00    4.00    4.00    4.00    4.00    4.00    4.00    4.00    4.00    4.00    3.00    3.00    3.00    3.00    3.00    3.00    3.00    3.00    4.00    4.00    4.00    4.00    4.00    5.00    5.00    5.00    5.00    5.00    5.00    5.00    5.00    3.00    3.00    3.00    3.00    2.00    2.00    2.00    2.00    2.00    2.00    2.00    2.00    2.00    2.00    2.00    2.00    2.00    2.00    2.00    2.00    2.00    2.00    5.00    5.00    5.00    4.00    4.00    4.00    4.00    4.00    4.00    4.00    4.00    4.00    4.00    4.00    4.00    4.00    4.00    4.00    4.00    4.00    5.00    5.00    5.00    5.00    5.00    5.00    5.00    5.00    5.00    5.00    5.00    2.00    2.00    3.00    3.00    3.00    3.00    2.00    2.00    2.00    2.00    4.00    4.00    4.00    4.00    4.00    1.00    1.00    1.00
    1.00 1987.00    3.00   24.00   60.00    4.00    4.00    4.00    4.00    4.00    4.00    4.00    4.00    4.00    3.00    3.00    3.00    4.00    4.00    4.00    4.00    4.00    4.00    4.00    4.00    4.00    4.00    4.00    4.00    4.00    4.00    4.00    4.00    4.00    4.00    4.00    4.00    4.00    4.00    4.00    4.00    4.00    4.00    4.00    4.00    4.00    4.00    4.00    4.00    4.00    4.00    4.00    4.00    2.00    2.00    2.00    2.00    2.00    2.00    2.00    2.00    2.00    2.00    5.00    5.00    5.00    5.00    5.00    5.00    5.00    5.00    5.00    4.00    4.00    4.00    4.00    4.00    4.00    4.00    4.00    4.00    4.00    4.00    2.00    2.00    2.00    2.00    2.00    2.00    2.00    2.00    2.00    2.00    2.00    3.00    3.00    3.00    3.00    3.00    3.00    3.00    3.00    3.00    3.00    3.00    3.00    3.00    3.00    3.00    2.00    2.00    2.00
    2.00 1989.00    3.00   24.00   60.00    4.00    4.00    4.00    5.00    5.00    5.00    4.00    4.00    4.00    3.00    3.00    3.00    1.00    2.00    2.00    3.00    2.00    2.00    2.00    3.00    3.00    3.00    3.00    2.00    3.00    3.00    2.00    2.00    3.00    3.00    3.00    3.00    3.00    2.00    2.00    3.00    3.00    4.00    3.00    2.00    4.00    4.00    3.00    3.00    4.00    3.00    3.00    3.00    2.00    3.00    2.00    2.00    2.00    3.00    2.00    2.00    2.00    2.00    3.00    3.00    4.00    4.00    4.00    4.00    4.00    4.00    4.00    4.00    4.00    4.00    3.00    3.00    3.00    4.00    4.00    3.00    3.00    4.00    3.00    3.00    3.00    2.00    2.00    2.00    3.00    2.00    2.00    2.00    2.00    3.00    3.00    4.00    4.00    3.00    4.00    4.00    3.00    4.00    3.00    2.00    2.00    3.00    2.00    3.00    4.00    4.00    4.00
    1.00 1977.00    3.00   36.00   60.00    4.00    4.00    4.00    5.00    4.00    4.00    3.00    3.00    3.00    4.00    5.00    3.00    5.00    5.00    4.00    5.00    4.00    5.00    5.00    4.00    5.00    4.00    4.00    3.00    4.00    3.00    3.00    3.00    3.00    4.00    4.00    4.00    4.00    4.00    3.00    5.00    4.00    4.00    4.00    4.00    5.00    5.00    5.00    5.00    4.00    4.00    3.00    3.00    4.00    4.00    4.00    4.00    4.00    4.00    4.00    4.00    4.00    4.00    5.00    5.00    5.00    4.00    4.00    3.00    3.00    4.00    4.00    3.00    2.00    3.00    2.00    2.00    3.00    2.00    3.00    5.00    4.00    5.00    4.00    4.00    4.00    4.00    4.00    3.00    4.00    4.00    4.00    5.00    4.00    5.00    4.00    4.00    4.00    4.00    5.00    5.00    5.00    5.00    5.00    3.00    4.00    3.00    4.00    4.00    3.00    3.00    3.00
    2.00 1983.00    3.00   36.00   60.00    4.00    4.00    4.00    4.00    4.00    4.00    4.00    4.00    4.00    4.00    4.00    4.00    4.00    4.00    4.00    5.00    5.00    5.00    5.00    5.00    5.00    5.00    5.00    5.00    5.00    5.00    5.00    5.00    5.00    5.00    5.00    5.00    5.00    5.00    5.00    5.00    4.00    4.00    4.00    4.00    4.00    4.00    4.00    4.00    4.00    4.00    4.00    4.00    5.00    5.00    5.00    5.00    5.00    5.00    5.00    5.00    5.00    5.00    5.00    5.00    5.00    5.00    5.00    5.00    5.00    5.00    5.00    4.00    4.00    4.00    4.00    4.00    4.00    4.00    4.00    4.00    4.00    4.00    4.00    4.00    4.00    4.00    4.00    4.00    4.00    4.00    4.00    4.00    4.00    3.00    3.00    3.00    3.00    3.00    3.00    3.00    3.00    3.00    3.00    4.00    4.00    4.00    4.00    4.00    3.00    3.00    3.00
    2.00 1987.00    3.00   36.00   60.00    4.00    4.00    4.00    2.00    4.00    4.00    5.00    5.00    5.00    5.00    5.00    3.00    4.00    4.00    3.00    4.00    4.00    3.00    4.00    4.00    4.00    4.00    4.00    3.00    3.00    4.00    3.00    3.00    4.00    3.00    3.00    4.00    3.00    3.00    3.00    3.00    3.00    3.00    3.00    3.00    4.00    1.00    4.00    4.00    4.00    3.00    4.00    3.00    3.00    3.00    3.00    3.00    3.00    3.00    3.00    3.00    4.00    4.00    4.00    3.00    4.00    4.00    4.00    4.00    3.00    3.00    3.00    4.00    4.00    4.00    4.00    4.00    3.00    5.00    5.00    5.00    5.00    4.00    3.00    3.00    3.00    3.00    3.00    3.00    3.00    3.00    3.00    3.00    3.00    4.00    4.00    4.00    4.00    4.00    4.00    4.00    4.00    4.00    4.00    3.00    3.00    3.00    4.00    3.00    2.00    3.00    3.00
    1.00 1990.00    3.00   36.00   60.00    4.00    4.00    5.00    3.00    5.00    4.00    3.00    3.00    4.00    5.00    5.00    4.00    4.00    5.00    3.00    4.00    4.00    5.00    5.00    4.00    4.00    2.00    4.00    4.00    3.00    4.00    3.00    3.00    5.00    4.00    4.00    4.00    4.00    4.00    4.00    3.00    4.00    4.00    3.00    4.00    3.00    4.00    3.00    3.00    4.00    3.00    2.00    2.00    4.00    4.00    4.00    4.00    5.00    4.00    3.00    3.00    4.00    3.00    4.00    4.00    4.00    4.00    4.00    4.00    4.00    4.00    4.00    5.00    5.00    5.00    5.00    5.00    5.00    4.00    5.00    5.00    5.00    5.00    4.00    4.00    4.00    4.00    4.00    5.00    4.00    4.00    5.00    4.00    4.00    4.00    4.00    4.00    5.00    5.00    5.00    5.00    5.00    4.00    4.00    4.00    4.00    3.00    4.00    4.00    2.00    1.00    2.00
    1.00 1987.00    3.00   48.00   60.00    4.00    4.00    4.00    4.00    4.00    4.00    4.00    4.00    4.00    2.00    2.00    2.00    4.00    4.00    4.00    4.00    4.00    4.00    4.00    4.00    4.00    4.00    4.00    5.00    5.00    5.00    5.00    5.00    4.00    4.00    3.00    3.00    4.00    4.00    4.00    4.00    3.00    3.00    3.00    3.00    4.00    4.00    4.00    4.00    4.00    4.00    4.00    4.00    3.00    3.00    3.00    3.00    3.00    3.00    3.00    3.00    3.00    3.00    3.00    3.00    3.00    3.00    3.00    3.00    3.00    3.00    3.00    4.00    4.00    4.00    4.00    4.00    5.00    5.00    5.00    5.00    5.00    5.00    5.00    5.00    5.00    5.00    5.00    5.00    5.00    4.00    4.00    4.00    4.00    4.00    4.00    4.00    4.00    4.00    4.00    4.00    4.00    4.00    4.00    4.00    4.00    4.00    4.00    4.00    1.00    1.00    1.00
    2.00 1984.00    3.00   60.00   60.00    4.00    4.00    4.00    4.00    4.00    4.00    4.00    4.00    4.00    4.00    4.00    4.00    4.00    4.00    4.00    5.00    5.00    5.00    4.00    4.00    4.00    4.00    4.00    4.00    4.00    3.00    3.00    4.00    4.00    4.00    3.00    3.00    3.00    4.00    4.00    4.00    4.00    4.00    4.00    4.00    4.00    5.00    4.00    4.00    5.00    5.00    4.00    4.00    4.00    5.00    5.00    5.00    4.00    4.00    4.00    4.00    4.00    4.00    4.00    4.00    4.00    4.00    4.00    4.00    4.00    4.00    4.00    4.00    4.00    4.00    4.00    4.00    4.00    4.00    4.00    4.00    4.00    4.00    4.00    4.00    4.00    4.00    4.00    4.00    4.00    5.00    5.00    5.00    5.00    4.00    5.00    5.00    4.00    5.00    5.00    4.00    4.00    4.00    4.00    5.00    5.00    5.00    5.00    5.00    1.00    1.00    1.00
    2.00 1989.00    3.00   60.00   60.00    4.00    4.00    4.00    4.00    4.00    4.00    4.00    4.00    4.00    4.00    4.00    4.00    4.00    4.00    4.00    4.00    4.00    4.00    4.00    4.00    4.00    4.00    4.00    4.00    4.00    4.00    4.00    4.00    3.00    3.00    3.00    3.00    3.00    3.00    3.00    3.00    3.00    3.00    3.00    3.00    2.00    2.00    2.00    2.00    2.00    2.00    2.00    2.00    1.00    1.00    1.00    1.00    1.00    1.00    2.00    2.00    2.00    2.00    4.00    4.00    4.00    4.00    4.00    4.00    4.00    4.00    4.00    3.00    3.00    3.00    3.00    3.00    3.00    3.00    3.00    3.00    3.00    3.00    2.00    2.00    2.00    2.00    2.00    2.00    2.00    2.00    2.00    2.00    2.00    3.00    3.00    3.00    3.00    3.00    3.00    3.00    3.00    3.00    3.00    4.00    4.00    4.00    4.00    4.00    1.00    1.00    1.00
    1.00 1990.00    3.00   60.00   60.00    4.00    4.00    4.00    5.00    5.00    5.00    3.00    3.00    3.00    3.00    3.00    3.00    2.00    3.00    2.00    4.00    3.00    3.00    4.00    3.00    3.00    3.00    3.00    3.00    2.00    2.00    3.00    2.00    4.00    3.00    4.00    3.00    3.00    3.00    3.00    3.00    3.00    4.00    3.00    3.00    2.00    2.00    3.00    3.00    3.00    2.00    3.00    2.00    2.00    2.00    2.00    2.00    2.00    2.00    2.00    2.00    2.00    2.00    2.00    2.00    2.00    2.00    2.00    3.00    3.00    2.00    2.00    2.00    2.00    2.00    2.00    2.00    2.00    2.00    2.00    2.00    2.00    2.00    1.00    1.00    1.00    1.00    1.00    1.00    1.00    3.00    3.00    3.00    3.00    2.00    1.00    3.00    2.00    2.00    2.00    1.00    1.00    1.00    1.00    1.00    2.00    1.00    2.00    1.00    2.00    2.00    2.00
    1.00 1981.00    4.00   12.00   72.00    4.00    4.00    4.00    4.00    4.00    4.00    4.00    4.00    4.00    4.00    4.00    4.00    2.00    2.00    2.00    4.00    4.00    4.00    4.00    4.00    4.00    4.00    4.00    4.00    4.00    4.00    4.00    4.00    2.00    2.00    2.00    2.00    2.00    2.00    2.00    2.00    3.00    3.00    3.00    3.00    4.00    4.00    4.00    4.00    4.00    4.00    4.00    4.00    3.00    3.00    3.00    3.00    3.00    3.00    3.00    3.00    3.00    3.00    4.00    4.00    4.00    4.00    4.00    4.00    4.00    4.00    4.00    4.00    4.00    4.00    4.00    4.00    5.00    5.00    5.00    5.00    5.00    5.00    4.00    4.00    4.00    4.00    4.00    4.00    4.00    3.00    3.00    3.00    3.00    4.00    4.00    4.00    4.00    4.00    4.00    4.00    4.00    4.00    4.00    5.00    5.00    5.00    5.00    5.00    3.00    3.00    3.00
    2.00 1989.00    3.00   12.00   72.00    4.00    4.00    4.00    4.00    4.00    4.00    4.00    4.00    4.00    4.00    4.00    4.00    3.00    3.00    3.00    4.00    4.00    4.00    4.00    4.00    4.00    4.00    4.00    3.00    3.00    3.00    3.00    3.00    2.00    2.00    2.00    2.00    2.00    2.00    2.00    2.00    3.00    3.00    3.00    3.00    4.00    4.00    4.00    4.00    4.00    4.00    4.00    4.00    4.00    4.00    4.00    3.00    3.00    3.00    3.00    3.00    3.00    3.00    3.00    3.00    3.00    3.00    3.00    3.00    3.00    3.00    3.00    3.00    3.00    3.00    4.00    4.00    4.00    4.00    3.00    3.00    4.00    4.00    4.00    4.00    5.00    5.00    5.00    5.00    5.00    5.00    5.00    5.00    5.00    3.00    3.00    3.00    3.00    3.00    3.00    3.00    3.00    3.00    3.00    4.00    4.00    4.00    4.00     .00    2.00    2.00    2.00
    2.00 1984.00    3.00   24.00   72.00    4.00    4.00    4.00    4.00    4.00    4.00    5.00    5.00    5.00    3.00    3.00    3.00    2.00    2.00    2.00    4.00    4.00    4.00    4.00    4.00    4.00    4.00    4.00    5.00    5.00    5.00    5.00    5.00    4.00    4.00    4.00    4.00    4.00    4.00    4.00    4.00    4.00    4.00    4.00    4.00    3.00    3.00    3.00    3.00    3.00    3.00    3.00    3.00    4.00    4.00    4.00    4.00    4.00    4.00    4.00    4.00    4.00    4.00    4.00    4.00    4.00    4.00    4.00    4.00    4.00    4.00    4.00    4.00    4.00    4.00    4.00    4.00    4.00    4.00    4.00    4.00    4.00    4.00    3.00    3.00    3.00    3.00    3.00    3.00    3.00    4.00    4.00    4.00    4.00    4.00    4.00    4.00    4.00    4.00    4.00    4.00    4.00    4.00    4.00    3.00    3.00    3.00    3.00    3.00    2.00    2.00    2.00
    1.00 1988.00    3.00   24.00   72.00    4.00    4.00    4.00    4.00    4.00    4.00    4.00    4.00    4.00    3.00    3.00    3.00    3.00    3.00    3.00    5.00    5.00    5.00    5.00    5.00    5.00    5.00    5.00    3.00    3.00    3.00    3.00    3.00    4.00    4.00    4.00    4.00    4.00    4.00    4.00    4.00    5.00    5.00    5.00    5.00    4.00    4.00    4.00    4.00    4.00    4.00    4.00    4.00    4.00    4.00    4.00    4.00    4.00    4.00    4.00    4.00    4.00    4.00    4.00    4.00    4.00    4.00    4.00    4.00    4.00    4.00    4.00    3.00    3.00    3.00    3.00    3.00    4.00    4.00    4.00    4.00    4.00    4.00    4.00    4.00    4.00    4.00    4.00    4.00    4.00    3.00    3.00    3.00    3.00    4.00    4.00    4.00    4.00    4.00    4.00    4.00    4.00    4.00    4.00    3.00    3.00    3.00    3.00    3.00    3.00    2.00    2.00
    2.00 1988.00    4.00   24.00   72.00    4.00    4.00    4.00    4.00    4.00    4.00    4.00    4.00    4.00    3.00    2.00    2.00    3.00    3.00    2.00    2.00    2.00    2.00    1.00    2.00    2.00    2.00    1.00    3.00    3.00    3.00    3.00    3.00    3.00    3.00    4.00    3.00    3.00    3.00    3.00    3.00    1.00    2.00    1.00    2.00    1.00    1.00    2.00    2.00    2.00    1.00    1.00    1.00    2.00    2.00    1.00    2.00    1.00    1.00    2.00    2.00    2.00    2.00    3.00    3.00    4.00    4.00    3.00    3.00    3.00    3.00    3.00    4.00    3.00    3.00    3.00    3.00    4.00    4.00    4.00    4.00    4.00    4.00    2.00    2.00    3.00    3.00    3.00    3.00    3.00    4.00    4.00    4.00    4.00    3.00    3.00    3.00    3.00    3.00    3.00    3.00    3.00    3.00    3.00    2.00    2.00    2.00    2.00    2.00    3.00    3.00    3.00
    1.00 1985.00    3.00   48.00   72.00    4.00    4.00    4.00    4.00    4.00    4.00    4.00    4.00    4.00    1.00    1.00    1.00    4.00    4.00    4.00    5.00    5.00    5.00    5.00    5.00    5.00    5.00    5.00    4.00    4.00    4.00    4.00    4.00    4.00    4.00    4.00    4.00    4.00    4.00    4.00    4.00    3.00    3.00    3.00    3.00    2.00    2.00    2.00    2.00    2.00    2.00    2.00    2.00    4.00    4.00    4.00    4.00    4.00    4.00    4.00    4.00    4.00    4.00    5.00    5.00    5.00    5.00    5.00    5.00    5.00    5.00    5.00    4.00    4.00    4.00    4.00    4.00    4.00    4.00    4.00    4.00    4.00    4.00    3.00    3.00    3.00    3.00    3.00    3.00    3.00    4.00    4.00    4.00    4.00    4.00    4.00    4.00    4.00    4.00    4.00    4.00    4.00    4.00    4.00    4.00    4.00    4.00    4.00    4.00    3.00    3.00    3.00
    1.00 1981.00    3.00   72.00   72.00    4.00    4.00    4.00    4.00    4.00    4.00    5.00    5.00    5.00    5.00    5.00    5.00    2.00    2.00    2.00    4.00    4.00    4.00    4.00    4.00    4.00    4.00    4.00    3.00    3.00    3.00    3.00    3.00    4.00    4.00    3.00    3.00    4.00    4.00    4.00    4.00    3.00    3.00    3.00    3.00    4.00    4.00    4.00    4.00    3.00    3.00    3.00    3.00    3.00    3.00    3.00    3.00    3.00    3.00    3.00    3.00    3.00    3.00    4.00    4.00    4.00    4.00    4.00    4.00    4.00    4.00    4.00    4.00    4.00    4.00    4.00    4.00    4.00    4.00    4.00    4.00    4.00    4.00    3.00    3.00    3.00    3.00    3.00    3.00    3.00    3.00    3.00    3.00    3.00    4.00    3.00    3.00    4.00    4.00    4.00    3.00    3.00    3.00    3.00    3.00    3.00    3.00    3.00    3.00    3.00    3.00    3.00
    1.00 1982.00    3.00    6.00   84.00    4.00    4.00    4.00    3.00    3.00    3.00    5.00    2.00    3.00    4.00    4.00    4.00    5.00    5.00    3.00    5.00    5.00    4.00    5.00    3.00    4.00    3.00    5.00    4.00    4.00    3.00    3.00    3.00    4.00    4.00    3.00    4.00    3.00    4.00    4.00    5.00    5.00    5.00    5.00    4.00    3.00    3.00    3.00    3.00    3.00    2.00    2.00    1.00    5.00    4.00    4.00    4.00    4.00    4.00    4.00    4.00    4.00    4.00    4.00    3.00    4.00    4.00    4.00    4.00    4.00    4.00    4.00    4.00    4.00    4.00    4.00    4.00    4.00    4.00    4.00    4.00    4.00    4.00    4.00    4.00    4.00    4.00    4.00    4.00    4.00    4.00    4.00    4.00    4.00    4.00    4.00    4.00    4.00    4.00    4.00    4.00    4.00    4.00    4.00    4.00    4.00    4.00    4.00    4.00    2.00    2.00    2.00
    1.00 1990.00    3.00   12.00   84.00    4.00    4.00    4.00    4.00    4.00    4.00    4.00    4.00    4.00    3.00    3.00    3.00    3.00    3.00    3.00    5.00    5.00    5.00    5.00    5.00    5.00    5.00    5.00    3.00    3.00    3.00    3.00    3.00    4.00    4.00    4.00    4.00    4.00    4.00    4.00    4.00    5.00    5.00    5.00    5.00    4.00    4.00    4.00    4.00    4.00    4.00    4.00    4.00    4.00    4.00    4.00    4.00    4.00    4.00    4.00    4.00    4.00    4.00    4.00    4.00    4.00    4.00    4.00    4.00    4.00    4.00    4.00    3.00    3.00    3.00    3.00    3.00    4.00    4.00    4.00    4.00    4.00    4.00    4.00    4.00    4.00    4.00    4.00    4.00    4.00    3.00    3.00    3.00    3.00    4.00    4.00    4.00    4.00    4.00    4.00    4.00    4.00    4.00    4.00    3.00    3.00    3.00    3.00    3.00    3.00    2.00    2.00
    1.00 1980.00    4.00   36.00   84.00    4.00    4.00    4.00    4.00    4.00    3.00    3.00    3.00    3.00    3.00    3.00    3.00    3.00    3.00    3.00    4.00    4.00    4.00    4.00    4.00    4.00    4.00    4.00    4.00    4.00    4.00    4.00    4.00    4.00    4.00    4.00    4.00    4.00    4.00    4.00    4.00    3.00    3.00    3.00    3.00    4.00    4.00    4.00    4.00    4.00    4.00    4.00    4.00    4.00    4.00    4.00    4.00    4.00    4.00    4.00    4.00    4.00    4.00    4.00    4.00    4.00    4.00    4.00    4.00    4.00    4.00    4.00    4.00    4.00    4.00    4.00    4.00    4.00    4.00    4.00    4.00    4.00    4.00    3.00    3.00    3.00    3.00    4.00    4.00    4.00    2.00    2.00    3.00    3.00    4.00    4.00    4.00    3.00    3.00    3.00    4.00    4.00    4.00    4.00    3.00    3.00    3.00    3.00    3.00    1.00    1.00    1.00
    2.00 1983.00    3.00   48.00   84.00    4.00    4.00    4.00    4.00    4.00    4.00    4.00    4.00    4.00    4.00    4.00    4.00    3.00    3.00    3.00    4.00    4.00    4.00    4.00    4.00    4.00    4.00    4.00    3.00    3.00    3.00    3.00    3.00    4.00    4.00    4.00    4.00    4.00    4.00    4.00    4.00    2.00    2.00    2.00    2.00    3.00    3.00    3.00    3.00    3.00    3.00    3.00    3.00    4.00    4.00    4.00    4.00    4.00    4.00    4.00    4.00    4.00    4.00    3.00    3.00    3.00    3.00    3.00    3.00    3.00    3.00    3.00    3.00    3.00    3.00    3.00    3.00    3.00    3.00    3.00    3.00    3.00    3.00    3.00    3.00    3.00    3.00    3.00    3.00    3.00    3.00    3.00    3.00    3.00    4.00    4.00    4.00    4.00    4.00    4.00    4.00    4.00    4.00    4.00    2.00    2.00    2.00    2.00    2.00    2.00    2.00    2.00
    2.00 1986.00    3.00   48.00   84.00    4.00    4.00    4.00    4.00    4.00    4.00    4.00    4.00    4.00    3.00    3.00    3.00    2.00    2.00    2.00    4.00    4.00    4.00    4.00    4.00    4.00    4.00    4.00    4.00    4.00    4.00    4.00    4.00    5.00    5.00    5.00    5.00    5.00    5.00    5.00    5.00    3.00    3.00    3.00    3.00    3.00    3.00    3.00    3.00    3.00    3.00    3.00    3.00    2.00    2.00    2.00    2.00    2.00    2.00    2.00    2.00    2.00    2.00    4.00    4.00    4.00    4.00    4.00    4.00    4.00    4.00    4.00    4.00    4.00    4.00    4.00    4.00    4.00    4.00    4.00    4.00    4.00    4.00    4.00    4.00    4.00    4.00    4.00    4.00    4.00    4.00    4.00    4.00    4.00    3.00    3.00    3.00    3.00    3.00    3.00    3.00    3.00    3.00    3.00    4.00    4.00    4.00    4.00    4.00    2.00    2.00    2.00
    1.00 1984.00    4.00   24.00   96.00    4.00    4.00    4.00    4.00    4.00    4.00    4.00    4.00    4.00    4.00    4.00    4.00    3.00    3.00    3.00    4.00    4.00    4.00    4.00    4.00    4.00    4.00    4.00    5.00    5.00    5.00    5.00    5.00    4.00    4.00    4.00    4.00    4.00    4.00    4.00    4.00    3.00    3.00    3.00    3.00    4.00    4.00    4.00    4.00    4.00    4.00    4.00    4.00    3.00    3.00    3.00    3.00    3.00    3.00    3.00    3.00    3.00    3.00    3.00    3.00    4.00    4.00    3.00    3.00    3.00    4.00    4.00    4.00    4.00    4.00    4.00    4.00    3.00    3.00    3.00    3.00    3.00    3.00    4.00    4.00    4.00    4.00    4.00    4.00    4.00    4.00    4.00    4.00    4.00    3.00    3.00    3.00    3.00    3.00    3.00    3.00    3.00    3.00    3.00    4.00    4.00    4.00    4.00    4.00    2.00    2.00    2.00
    2.00 1986.00    3.00   24.00   96.00    4.00    4.00    4.00    3.00    4.00    3.00    5.00    5.00    5.00    4.00    3.00    2.00    4.00    4.00    2.00    4.00    4.00    4.00    3.00    4.00    4.00    4.00    5.00    3.00    3.00    4.00    4.00    4.00    4.00    4.00    4.00    4.00    4.00    4.00    4.00    4.00    4.00    4.00    4.00    4.00    4.00    4.00    3.00    1.00    3.00    2.00    1.00    1.00    3.00    3.00    3.00    4.00    4.00    3.00    3.00    3.00    3.00    3.00    4.00    5.00    5.00    5.00    5.00    5.00    5.00    3.00    5.00    4.00    4.00    4.00    4.00    4.00    4.00    4.00    4.00    4.00    4.00    4.00    4.00    4.00    4.00    4.00    4.00    4.00    4.00    4.00    4.00    4.00    4.00    5.00    5.00    5.00    5.00    5.00    5.00    5.00    5.00    5.00    5.00    4.00    4.00    4.00    4.00    4.00    1.00    1.00    1.00
    1.00 1983.00    3.00   72.00   96.00    4.00    4.00    4.00    5.00    5.00    5.00    4.00    4.00    4.00    3.00    3.00    3.00    3.00    3.00    3.00    4.00    4.00    4.00    4.00    4.00    4.00    4.00    4.00    3.00    3.00    3.00    3.00    3.00    4.00    4.00    3.00    4.00    4.00    3.00    3.00    3.00    3.00    4.00    3.00    3.00    3.00    3.00    3.00    3.00    4.00    3.00    3.00    3.00    3.00    4.00    4.00    3.00    3.00    4.00    4.00    4.00    4.00    4.00    4.00    3.00    4.00    4.00    3.00    3.00    3.00    3.00    3.00    4.00    4.00    4.00    4.00    4.00    3.00    3.00    3.00    3.00    3.00    3.00    3.00    3.00    3.00    3.00    3.00    3.00    3.00    4.00    4.00    4.00    4.00    3.00    3.00    3.00    3.00    3.00    3.00    4.00    4.00    4.00    4.00    2.00    2.00    1.00    2.00    2.00    2.00    2.00    2.00
    1.00 1983.00    4.00   72.00   96.00    4.00    4.00    4.00    4.00    4.00    4.00    5.00    5.00    5.00    3.00    3.00    3.00    3.00    3.00    3.00    4.00    4.00    4.00    5.00    5.00    5.00    4.00    4.00    4.00    4.00    4.00    4.00    4.00    3.00    4.00    4.00    3.00    3.00    3.00    3.00    4.00    3.00    4.00    3.00    4.00    4.00    3.00    3.00    4.00    3.00    3.00    4.00    3.00    3.00    3.00    3.00    3.00    3.00    3.00    3.00    3.00    3.00    3.00    4.00    4.00    4.00    4.00    4.00    4.00    4.00    3.00    3.00    3.00    3.00    3.00    3.00    3.00    4.00    4.00    4.00    4.00    4.00    4.00    4.00    4.00    4.00    4.00    4.00    4.00    4.00    5.00    5.00    5.00    5.00    3.00    3.00    3.00    4.00    4.00    4.00    4.00    4.00    4.00    4.00    5.00    5.00    5.00    5.00    5.00    1.00    1.00    1.00
    1.00 1985.00    3.00   72.00   96.00    4.00    4.00    4.00    3.00    3.00    3.00    3.00    4.00    4.00    2.00    2.00    2.00    4.00    4.00    4.00    3.00    3.00    4.00    4.00    4.00    4.00    4.00    4.00    5.00    5.00    5.00    5.00    5.00    4.00    4.00    4.00    4.00    4.00    3.00    4.00    4.00    5.00    5.00    4.00    4.00    3.00    3.00    2.00    4.00    3.00    2.00    2.00    2.00    3.00    3.00    3.00    3.00    3.00    3.00    4.00    4.00    5.00    4.00    3.00    3.00    3.00    3.00    4.00    4.00    4.00    3.00    3.00    3.00    3.00    3.00    3.00    3.00    4.00    4.00    4.00    4.00    4.00    4.00    4.00    4.00    4.00    4.00    4.00    3.00    4.00    3.00    4.00    4.00    4.00    4.00    3.00    4.00    3.00    2.00    2.00    3.00    3.00    4.00    4.00    4.00    4.00    3.00    4.00    4.00    1.00    1.00    1.00
    1.00 1981.00    4.00   36.00  108.00    4.00    4.00    4.00    4.00    4.00    4.00    5.00    5.00    5.00    3.00    3.00    3.00    5.00    5.00    5.00    4.00    4.00    4.00    4.00    4.00    4.00    4.00    4.00    4.00    4.00    5.00    4.00    5.00    5.00    5.00    5.00    5.00    5.00    5.00    5.00    5.00    4.00    4.00    4.00    4.00    5.00    5.00    5.00    5.00    5.00    5.00    4.00    4.00    4.00    4.00    4.00    4.00    4.00    4.00    4.00    4.00    4.00    4.00    4.00    5.00    5.00    4.00    5.00    4.00    4.00    4.00    4.00    4.00    4.00    4.00    4.00    4.00    4.00    4.00    4.00    4.00    4.00    4.00    4.00    4.00    4.00    4.00    4.00    4.00    4.00    4.00    4.00    4.00    4.00    4.00    4.00    4.00    4.00    4.00    4.00    4.00    4.00    4.00    4.00    3.00    3.00    3.00    3.00    3.00    2.00    2.00    2.00
    1.00 1981.00    3.00   48.00  108.00    4.00    4.00    4.00    4.00    4.00    4.00    4.00    4.00    4.00    2.00    2.00    2.00    3.00    3.00    3.00    4.00    4.00    4.00    4.00    4.00    4.00    4.00    4.00    3.00    3.00    3.00    3.00    3.00    3.00    3.00    3.00    3.00    4.00    4.00    4.00    4.00    5.00    5.00    5.00    5.00    4.00    4.00    4.00    3.00    3.00    3.00    3.00    3.00    4.00    4.00    4.00    4.00    4.00    4.00    3.00    3.00    3.00    3.00    3.00    3.00    3.00    3.00    3.00    3.00    3.00    3.00    3.00    3.00    3.00    3.00    3.00    3.00    3.00    3.00    3.00    3.00    3.00    3.00    4.00    4.00    4.00    4.00    4.00    4.00    4.00    3.00    3.00    3.00    3.00    3.00    3.00    3.00    3.00    3.00    3.00    3.00    3.00    3.00    3.00    3.00    3.00    3.00    3.00    3.00    3.00    3.00    3.00
    2.00 1985.00    2.00   60.00  108.00    4.00    4.00    4.00    4.00    4.00    3.00    4.00    4.00    4.00    3.00    3.00    3.00    4.00    4.00    3.00    3.00    4.00    4.00    3.00    3.00    3.00    3.00    3.00    4.00    3.00    3.00    4.00    4.00    3.00    3.00    3.00    3.00    3.00    3.00    3.00    3.00    2.00    3.00    3.00    2.00    3.00    3.00    3.00    3.00    2.00    3.00    3.00    2.00    2.00    2.00    3.00    3.00    3.00    3.00    3.00    3.00    3.00    3.00    4.00    4.00    4.00    3.00    4.00    4.00    3.00    3.00    3.00    3.00    3.00    4.00    4.00    3.00    4.00    4.00    4.00    4.00    4.00    4.00    3.00    3.00    3.00    3.00    3.00    3.00    3.00    3.00    3.00    2.00    3.00    4.00    4.00    3.00    4.00    4.00    4.00    3.00    3.00    3.00    3.00    4.00    4.00    4.00    4.00    4.00    3.00    3.00    3.00
    1.00 1980.00    2.00   24.00  120.00    4.00    4.00    4.00    4.00    4.00    4.00    4.00    4.00    4.00    4.00    4.00    4.00    3.00    3.00    3.00    5.00    5.00    5.00    5.00    5.00    5.00    5.00    5.00    4.00    4.00    4.00    4.00    4.00    5.00    5.00    5.00    5.00    5.00    5.00    5.00    5.00    4.00    4.00    4.00    4.00    4.00    4.00    4.00    4.00    4.00    4.00    4.00    4.00    4.00    4.00    4.00    4.00    4.00    4.00    4.00    4.00    4.00    4.00    4.00    4.00    4.00    4.00    4.00    4.00    4.00    4.00    4.00    4.00    4.00    4.00    4.00    4.00    3.00    3.00    3.00    3.00    3.00    3.00    3.00    3.00    3.00    3.00    3.00    3.00    3.00    4.00    4.00    4.00    4.00    4.00    4.00    4.00    4.00    4.00    4.00    4.00    4.00    4.00    4.00    3.00    3.00    3.00    3.00    3.00    2.00    2.00    2.00
    2.00 1984.00    3.00   24.00  120.00    4.00    4.00    4.00    4.00    5.00    4.00    4.00    4.00    4.00    5.00    5.00    4.00    4.00    4.00    2.00    4.00    4.00    3.00    4.00    4.00    4.00    3.00    4.00    3.00    4.00    4.00    4.00    4.00    4.00    4.00    4.00    4.00    3.00    3.00    4.00    4.00    3.00    5.00    3.00    4.00    3.00    3.00    3.00    2.00    2.00    1.00    1.00    1.00    4.00    3.00    4.00    4.00    4.00    4.00    4.00    4.00    5.00    4.00    4.00    4.00    4.00    4.00    4.00    4.00    4.00    3.00    5.00    5.00    4.00    4.00    4.00    4.00    3.00    3.00    3.00    3.00    4.00    4.00    4.00    4.00    4.00    4.00    4.00    4.00    4.00    4.00    4.00    4.00    4.00    4.00    4.00    4.00    4.00    4.00    4.00    4.00    4.00    4.00    4.00    3.00    3.00    3.00    3.00    3.00    2.00    2.00    2.00
    1.00 1989.00    3.00   24.00  120.00    4.00    4.00    4.00    4.00    4.00    4.00    4.00    4.00    4.00    4.00    4.00    4.00    2.00    2.00    2.00    4.00    4.00    4.00    4.00    4.00    4.00    4.00    4.00    2.00    2.00    2.00    2.00    2.00    3.00    3.00    3.00    3.00    3.00    3.00    3.00    3.00    4.00    4.00    4.00    4.00    3.00    3.00    3.00    3.00    3.00    3.00    3.00    3.00    4.00    4.00    4.00    4.00    4.00    4.00    4.00    4.00    4.00    4.00    3.00    3.00    3.00    3.00    3.00    3.00    3.00    3.00    3.00    3.00    3.00    3.00    3.00    3.00    2.00    2.00    2.00    2.00    2.00    2.00    1.00    1.00    1.00    1.00    1.00    1.00    1.00    2.00    2.00    2.00    2.00    4.00    4.00    4.00    4.00    4.00    4.00    4.00    4.00    4.00    4.00    2.00    2.00    2.00    2.00    2.00    1.00    1.00    1.00
    1.00 1983.00    3.00  120.00  120.00    4.00    4.00    4.00    4.00    4.00    4.00    4.00    4.00    4.00    3.00    3.00    3.00    2.00    2.00    2.00    5.00    5.00    5.00    5.00    5.00    5.00    5.00    5.00    4.00    4.00    4.00    4.00    4.00    3.00    3.00    3.00    3.00    3.00    3.00    3.00    3.00    3.00    3.00    3.00    3.00    4.00    4.00    4.00    4.00    4.00    4.00    4.00    4.00    2.00    2.00    2.00    2.00    2.00    2.00    2.00    2.00    2.00    2.00    2.00    2.00    2.00    2.00    2.00    2.00    2.00    2.00    2.00    2.00    2.00    2.00    2.00    2.00    2.00    2.00    2.00    2.00    2.00    2.00    3.00    3.00    3.00    3.00    3.00    3.00    3.00    2.00    2.00    2.00    2.00    1.00    1.00    1.00    1.00    1.00    1.00    1.00    1.00    1.00    1.00    1.00    1.00    1.00    1.00    1.00    2.00    2.00    2.00
    1.00 1980.00    3.00   48.00  144.00    4.00    4.00    4.00    4.00    4.00    4.00    5.00    5.00    5.00    3.00    3.00    3.00    2.00    2.00    2.00    2.00    2.00    3.00    3.00    2.00    3.00    3.00    3.00    3.00    3.00    3.00    3.00    3.00    3.00    3.00    2.00    2.00    3.00    3.00    2.00    2.00    4.00    4.00    4.00    4.00    4.00    4.00    4.00    4.00    4.00    3.00    3.00    3.00    4.00    4.00    4.00    4.00    4.00    4.00    4.00    4.00    4.00    4.00    4.00    3.00    3.00    3.00    4.00    4.00    4.00    3.00    3.00    3.00    3.00    3.00    3.00    3.00    3.00    3.00    3.00    3.00    3.00    3.00    3.00    3.00    3.00    3.00    3.00    3.00    3.00    3.00    3.00    3.00    3.00    2.00    2.00    2.00    2.00    2.00    2.00    2.00    2.00    2.00    2.00    3.00    3.00    2.00    3.00    2.00    1.00    1.00    1.00
    2.00 1982.00    3.00   48.00  144.00    4.00    4.00    4.00    4.00    4.00    4.00    5.00    5.00    5.00    3.00    3.00    3.00    2.00    4.00    2.00    2.00    3.00    3.00    2.00    2.00    3.00    2.00    2.00    4.00    3.00    3.00    3.00    3.00    4.00    4.00    3.00    4.00    3.00    3.00    3.00    4.00    2.00    3.00    2.00    2.00    3.00    2.00    3.00    2.00    2.00    2.00    2.00    2.00    2.00    2.00    1.00    2.00    1.00    1.00    2.00    2.00    2.00    2.00    4.00    4.00    3.00    3.00    3.00    3.00    3.00    2.00    3.00    3.00    3.00    3.00    3.00    2.00    3.00    3.00    4.00    4.00    3.00    3.00    4.00    4.00    4.00    4.00    4.00    4.00    4.00    4.00    4.00    3.00    4.00    4.00    4.00    3.00    3.00    3.00    3.00    3.00    4.00    4.00    4.00    5.00    5.00    4.00    5.00    4.00    3.00    3.00    3.00
    1.00 1982.00    3.00  132.00  156.00    4.00    4.00    4.00    4.00    4.00    4.00    4.00    4.00    4.00    4.00    4.00    4.00    3.00    3.00    3.00    3.00    3.00    3.00    3.00    3.00    3.00    3.00    3.00    3.00    3.00    3.00    3.00    3.00    3.00    3.00    3.00    3.00    3.00    3.00    3.00    3.00    3.00    3.00    3.00    3.00    3.00    3.00    3.00    3.00    3.00    3.00    3.00    3.00    3.00    3.00    3.00    3.00    3.00    3.00    3.00    3.00    3.00    3.00    3.00    3.00    3.00    3.00    3.00    3.00    3.00    3.00    3.00    3.00    3.00    3.00    3.00    3.00    3.00    3.00    3.00    3.00    3.00    3.00    3.00    3.00    3.00    3.00    3.00    3.00    3.00    3.00    3.00    3.00    3.00    3.00    3.00    3.00    3.00    3.00    3.00    3.00    3.00    3.00    3.00    3.00    3.00    3.00    3.00    3.00    3.00    3.00    3.00
    1.00 1981.00    3.00  156.00  156.00    4.00    4.00    4.00    4.00    5.00    4.00    4.00    4.00    5.00    4.00    4.00    5.00    4.00    4.00    4.00    4.00    4.00    5.00    4.00    5.00    4.00    4.00    4.00    4.00    4.00    4.00    5.00    4.00    4.00    4.00    4.00    5.00    4.00    4.00    4.00    5.00    4.00    5.00    5.00    4.00    4.00    4.00    3.00    2.00    2.00    2.00    2.00    2.00    4.00    4.00    4.00    5.00    4.00    4.00    4.00    4.00    4.00    3.00    4.00    4.00    5.00    4.00    4.00    3.00    4.00    3.00    3.00    4.00    4.00    3.00    4.00    3.00    3.00    4.00    3.00    3.00    4.00    4.00    4.00    5.00    4.00    4.00    4.00    5.00    4.00    4.00    4.00    5.00    4.00    4.00    5.00    4.00    4.00    4.00    5.00    4.00    4.00    5.00    4.00    4.00    4.00    4.00    4.00    5.00    3.00    3.00    3.00
    1.00 1988.00    3.00  156.00  180.00    4.00    4.00    3.00    4.00    3.00    3.00    4.00    4.00    3.00    2.00    4.00    4.00    3.00    3.00    4.00    4.00    3.00    3.00    4.00    4.00    4.00    3.00    4.00    5.00    5.00    4.00    4.00    5.00    4.00    4.00    5.00    4.00    4.00    4.00    3.00    3.00    4.00    4.00    5.00    4.00    4.00    5.00    3.00    3.00    4.00    4.00    4.00    3.00    4.00    3.00    3.00    3.00    4.00    4.00    4.00    3.00    3.00    4.00    4.00    4.00    3.00    5.00    4.00    3.00    4.00    4.00    4.00    4.00    3.00    4.00    4.00    4.00    4.00    3.00    3.00    4.00    4.00    3.00    3.00    4.00    4.00    4.00    3.00    3.00    4.00    4.00    3.00    4.00    4.00    4.00    3.00    3.00    4.00    4.00    4.00    4.00    4.00    3.00    4.00    4.00    4.00    5.00    4.00    4.00    4.00    4.00    4.00
    2.00 1973.00    3.00  204.00  204.00    4.00    4.00    5.00    4.00    4.00    4.00    3.00    4.00    5.00    5.00    3.00    1.00    4.00    4.00    3.00    2.00    5.00    4.00    5.00    4.00    3.00    3.00    3.00    4.00    4.00    4.00    4.00    3.00    5.00    5.00    5.00    4.00    5.00    3.00    5.00    4.00    3.00    4.00    4.00    4.00    2.00    3.00    2.00    1.00    3.00    3.00    2.00    2.00    3.00    3.00    4.00    4.00    4.00    3.00    3.00    3.00    2.00    2.00    5.00    5.00    5.00    5.00    4.00    5.00    4.00    5.00    5.00    4.00    4.00    4.00    4.00    5.00    4.00    2.00    4.00    4.00    5.00    5.00    4.00    3.00    4.00    4.00    4.00    3.00    3.00    4.00    4.00    4.00    4.00    4.00    4.00    4.00    5.00    4.00    5.00    5.00    5.00    5.00    5.00    5.00    5.00    5.00    5.00    5.00    1.00    1.00    1.00
    2.00 1996.00    2.00     .00     .00    5.00    4.00    4.00    3.00    3.00    3.00    4.00    3.00    1.00    5.00    3.00    3.00    5.00    3.00    3.00    5.00    5.00    4.00    4.00    3.00    5.00    5.00    5.00    3.00    5.00    5.00    5.00    5.00    5.00    5.00    5.00    5.00    5.00    5.00    5.00    3.00    2.00    4.00    2.00    3.00    3.00    3.00    1.00    1.00    3.00    1.00    1.00    1.00    3.00    3.00    4.00    3.00    3.00    2.00    4.00    2.00    4.00    4.00    4.00    4.00    4.00    4.00    4.00    4.00    4.00    4.00    4.00    5.00    5.00    5.00    5.00    5.00    5.00    5.00    5.00    5.00    5.00    5.00    5.00    5.00    5.00    5.00    5.00    5.00    5.00    3.00    3.00    3.00    3.00    5.00    5.00    5.00    5.00    5.00    5.00    5.00    5.00    5.00    5.00    3.00    3.00    5.00    5.00    5.00    1.00    1.00    1.00
    1.00 1994.00    3.00   12.00   12.00    5.00    4.00    5.00    4.00    4.00    4.00    3.00    3.00    5.00    4.00    4.00    5.00    5.00    4.00    4.00    5.00    4.00    5.00    5.00    4.00    4.00    2.00    4.00    5.00    4.00    4.00    4.00    4.00    5.00    5.00    4.00    5.00    4.00    4.00    5.00    3.00    5.00    4.00    5.00    4.00    3.00    4.00    3.00    3.00    4.00    3.00    2.00    2.00    4.00    4.00    4.00    4.00    5.00    4.00    3.00    3.00    4.00    3.00    4.00    4.00    5.00    4.00    5.00    5.00    4.00    5.00    4.00    4.00    3.00    4.00    4.00    4.00    5.00    4.00    4.00    5.00    5.00    5.00    5.00    5.00    4.00    4.00    4.00    5.00    4.00    4.00    4.00    4.00    4.00    4.00    4.00    4.00    5.00    5.00    5.00    5.00    5.00    4.00    4.00    4.00    4.00    3.00    4.00    4.00    1.00    1.00    1.00
    1.00 1994.00    3.00   12.00   12.00    5.00    4.00    5.00    4.00    4.00    4.00    3.00    3.00    5.00    4.00    4.00    5.00    5.00    4.00    4.00    5.00    4.00    5.00    5.00    4.00    4.00    2.00    4.00    5.00    4.00    4.00    4.00    4.00    5.00    5.00    4.00    5.00    4.00    4.00    5.00    3.00    5.00    4.00    5.00    4.00    3.00    4.00    3.00    3.00    4.00    3.00    2.00    2.00    4.00    4.00    4.00    4.00    5.00    4.00    3.00    3.00    4.00    3.00    4.00    4.00    5.00    4.00    5.00    5.00    4.00    5.00    4.00    4.00    3.00    4.00    4.00    4.00    5.00    4.00    4.00    5.00    5.00    5.00    5.00    5.00    4.00    4.00    4.00    5.00    4.00    4.00    4.00    4.00    4.00    4.00    4.00    4.00    5.00    5.00    5.00    5.00    5.00    4.00    4.00    4.00    4.00    3.00    4.00    4.00    1.00    1.00    1.00
    1.00 1994.00    3.00   12.00   12.00    5.00    4.00    4.00    4.00    4.00    3.00    3.00    4.00    4.00    3.00    2.00    2.00    4.00    3.00    3.00    3.00    4.00    4.00    4.00    4.00    3.00    3.00    4.00    4.00    4.00    3.00    5.00    4.00    4.00    2.00    2.00    3.00    2.00    2.00    2.00    2.00    4.00    4.00    3.00    4.00    3.00    2.00    2.00    2.00    2.00    2.00    2.00    2.00    4.00    4.00    5.00    4.00    5.00    4.00    4.00    3.00    5.00    4.00    3.00    2.00    3.00    3.00    5.00    3.00    4.00    3.00    5.00    4.00    4.00    5.00    4.00    4.00    5.00    4.00    4.00    5.00    4.00    4.00    4.00    4.00    4.00    4.00    4.00    4.00    4.00    4.00    3.00    4.00    4.00    5.00    4.00    4.00    4.00    4.00    5.00    5.00    2.00    4.00    5.00    3.00    3.00    2.00    2.00    3.00    4.00    3.00    4.00
    1.00 1980.00    3.00   12.00   24.00    5.00    4.00    4.00    5.00    4.00    4.00    4.00    4.00    5.00    5.00    4.00    4.00    4.00    4.00    1.00    5.00    5.00    3.00    3.00    4.00    4.00    5.00    5.00    4.00    4.00    3.00    3.00    3.00    5.00    5.00    5.00    5.00    4.00    4.00    4.00    4.00    4.00    4.00    3.00    3.00    4.00    5.00    4.00    3.00    3.00    3.00    3.00    3.00    4.00    3.00    3.00    4.00    4.00    4.00    4.00    4.00    5.00    2.00    4.00    4.00    4.00    3.00    4.00    4.00    4.00    3.00    3.00    3.00    3.00    3.00    3.00    4.00    3.00    5.00    4.00    4.00    4.00    5.00    4.00    4.00    5.00    4.00    4.00    4.00    4.00    4.00    4.00    4.00    4.00    4.00    4.00    4.00    4.00    4.00    4.00    5.00    4.00    5.00    4.00    3.00    3.00    3.00    4.00    4.00    3.00    3.00    3.00
    1.00 1992.00    3.00   12.00   36.00    5.00    4.00    5.00    4.00    4.00    3.00    3.00    3.00    5.00    5.00    3.00    3.00    5.00    5.00    5.00    5.00    4.00    4.00    4.00    4.00    4.00    4.00    4.00    5.00    5.00    5.00    5.00    4.00    5.00    4.00    5.00    5.00    4.00    5.00    4.00    4.00    4.00    5.00    5.00    5.00    5.00    5.00    4.00    5.00    5.00    4.00    5.00    5.00    5.00    4.00    5.00    5.00    5.00    5.00    4.00    3.00    3.00    3.00    3.00    4.00    5.00    5.00    5.00    5.00    5.00    4.00    4.00    5.00    5.00    5.00    5.00    5.00    5.00    5.00    5.00    5.00    5.00    5.00    5.00    5.00    5.00    5.00    5.00    5.00    5.00    5.00    5.00    5.00    5.00    5.00    4.00    4.00    5.00    5.00    5.00    5.00    5.00    3.00    4.00    5.00    4.00    4.00    4.00    5.00    3.00    3.00    3.00
    1.00 1993.00    3.00   18.00   36.00    5.00    4.00    5.00    5.00    4.00    5.00    4.00    4.00    3.00    2.00    3.00    2.00    4.00    4.00    2.00    4.00    5.00    3.00    3.00    3.00    4.00    3.00    4.00    5.00    4.00    3.00    3.00    3.00    3.00    4.00    4.00    3.00    4.00    3.00    3.00    4.00    5.00    4.00    5.00    3.00    3.00    4.00    2.00    3.00    1.00    3.00    4.00    3.00    3.00    4.00    3.00    2.00    5.00    4.00    2.00    3.00    4.00    3.00    3.00    4.00    3.00    4.00    3.00    4.00    3.00    3.00    3.00    4.00    3.00    4.00    3.00    3.00    3.00    4.00    3.00    2.00    3.00    4.00    3.00    4.00    3.00    4.00    2.00    3.00    4.00    3.00    4.00    3.00    2.00    3.00    4.00    4.00    5.00    4.00    4.00    4.00    4.00    4.00    3.00    4.00    2.00    2.00    4.00    2.00    1.00     .00    1.00
    2.00 1995.00    2.00   24.00   36.00    5.00    4.00    4.00    2.00    3.00    2.00    2.00    2.00    4.00    3.00    2.00    1.00    4.00    4.00    3.00    3.00    4.00    4.00    3.00    3.00    3.00    3.00    4.00    4.00    3.00    4.00    3.00    4.00    3.00    4.00    4.00    3.00    3.00    3.00    4.00    4.00    4.00    4.00    3.00    4.00    3.00    3.00    3.00    2.00    3.00    2.00    2.00    2.00    3.00    3.00    3.00    3.00    3.00    3.00    4.00    3.00    4.00    3.00    3.00    4.00    3.00    3.00    4.00    3.00    4.00    3.00    3.00    3.00    3.00    3.00    3.00    3.00    4.00    3.00    4.00    3.00    3.00    3.00    2.00    3.00    3.00    3.00    4.00    4.00    4.00    4.00    4.00    5.00    4.00    5.00    4.00    4.00    3.00    4.00    3.00    4.00    3.00    5.00    3.00    4.00    4.00    3.00    4.00    4.00    2.00    2.00    2.00
    1.00 1989.00    3.00   12.00   48.00    5.00    4.00    4.00    4.00    4.00    4.00    4.00    4.00    4.00    4.00    4.00    4.00    4.00    4.00    4.00    4.00    4.00    4.00    4.00    4.00    4.00    4.00    4.00    4.00    4.00    4.00    4.00    4.00    4.00    4.00    4.00    4.00    4.00    4.00    4.00    4.00    4.00    4.00    4.00    4.00    4.00    4.00    4.00    4.00    4.00    4.00    4.00    4.00    4.00    4.00    4.00    4.00    4.00    4.00    4.00    4.00    4.00    4.00    4.00    4.00    4.00    4.00    4.00    4.00    4.00    4.00    4.00    4.00    4.00    4.00    4.00    4.00    4.00    4.00    4.00    4.00    4.00    4.00    4.00    4.00    4.00    4.00    4.00    4.00    4.00    4.00    4.00    4.00    4.00    4.00    4.00    4.00    4.00    4.00    4.00    4.00    4.00    4.00    4.00    5.00    5.00    5.00    5.00    5.00    5.00    5.00    5.00
    1.00 1991.00    2.00   18.00   72.00    5.00    4.00    5.00    2.00    3.00    1.00    5.00    5.00    5.00    5.00    1.00    1.00    5.00    4.00    1.00    5.00    5.00    5.00    5.00    3.00    5.00    3.00    5.00    1.00    1.00    1.00    1.00    2.00    5.00    5.00    5.00    5.00    3.00    3.00    2.00    1.00    3.00    4.00    1.00    2.00    3.00    5.00    2.00    1.00    1.00    1.00    3.00    1.00    3.00    2.00    3.00    5.00    5.00    3.00    5.00    3.00    5.00    3.00    5.00    5.00    4.00    5.00    4.00    5.00    4.00    1.00    5.00    3.00    2.00    4.00    4.00    4.00    5.00    3.00    5.00    4.00    3.00    3.00    3.00    3.00    5.00    3.00    3.00    2.00    1.00    4.00    4.00    4.00    4.00    3.00    1.00    4.00    3.00    3.00    5.00    3.00    5.00    3.00    5.00    1.00    2.00    2.00    4.00    5.00    3.00    3.00    1.00
    1.00 1988.00    4.00   48.00   84.00    5.00    4.00    5.00    5.00    4.00    5.00    4.00    4.00    3.00    2.00    3.00    2.00    4.00    4.00    2.00    4.00    5.00    3.00    3.00    3.00    4.00    3.00    4.00    5.00    4.00    3.00    3.00    3.00    3.00    4.00    4.00    3.00    4.00    3.00    3.00    4.00    5.00    4.00    5.00    3.00    3.00    4.00    2.00    3.00    1.00    3.00    4.00    3.00    3.00    4.00    3.00    2.00    5.00    4.00    2.00    3.00    4.00    3.00    3.00    4.00    3.00    4.00    3.00    4.00    3.00    3.00    3.00    4.00    3.00    4.00    3.00    3.00    3.00    4.00    3.00    2.00    3.00    4.00    3.00    4.00    3.00    4.00    2.00    3.00    4.00    3.00    4.00    3.00    2.00    3.00    4.00    4.00    3.00    3.00    3.00    4.00    4.00    4.00    3.00    4.00    2.00    3.00    3.00    4.00    1.00     .00    1.00
    2.00 1982.00    1.00   60.00   96.00    5.00    4.00    5.00    5.00    4.00    5.00    4.00    4.00    3.00    2.00    3.00    2.00    4.00    4.00    2.00    4.00    5.00    3.00    5.00    3.00    4.00    3.00    4.00    5.00    4.00    3.00    3.00    3.00    3.00    4.00    4.00    3.00    4.00    4.00    3.00    4.00    5.00    4.00    5.00    3.00    3.00    4.00    2.00    3.00    1.00    3.00    4.00    3.00    3.00    4.00    3.00    2.00    5.00    4.00    2.00    3.00    4.00    3.00    3.00    4.00    3.00    4.00    3.00    4.00    3.00    3.00    3.00    4.00    3.00    4.00    3.00    3.00    3.00    4.00    3.00    2.00    3.00    4.00    3.00    4.00    3.00    4.00    2.00    3.00    4.00    3.00    4.00    3.00    2.00    3.00    4.00    4.00    5.00    4.00    4.00    4.00    4.00    4.00    3.00    4.00    2.00    2.00    4.00    2.00    1.00     .00    1.00
    2.00 1994.00    2.00   12.00   12.00    1.00    5.00    5.00    3.00    5.00    3.00    5.00    3.00    5.00    1.00    1.00    1.00    2.00    2.00    4.00    1.00    5.00    3.00    3.00    3.00    1.00    1.00    1.00    3.00    3.00    3.00    3.00    3.00    3.00    3.00    3.00    3.00    3.00    3.00    3.00    3.00    5.00    5.00    5.00    5.00    3.00    3.00    3.00    5.00    3.00    3.00    3.00    3.00    3.00    3.00    3.00    3.00    3.00    3.00    3.00    3.00    3.00    1.00    3.00    3.00    3.00    3.00    3.00    3.00    3.00    3.00    3.00    3.00    3.00    3.00    3.00    3.00    3.00    3.00    3.00    3.00    3.00    5.00    3.00    3.00    3.00    3.00    3.00    3.00    3.00    3.00    3.00    3.00    3.00    3.00    3.00    3.00    3.00    3.00    3.00    3.00    3.00    3.00    3.00    3.00    3.00    3.00    3.00    3.00    3.00    3.00    3.00
    2.00 1987.00    3.00   60.00   84.00    2.00    5.00    3.00    5.00    5.00    3.00    2.00    2.00    2.00    5.00    5.00    3.00    4.00    5.00    2.00    5.00    5.00    3.00    2.00    2.00    3.00    4.00    5.00    3.00    3.00    2.00    2.00    3.00    4.00    2.00    1.00    2.00    3.00    2.00    3.00    3.00    3.00    4.00    4.00    3.00    2.00    3.00    3.00    2.00    3.00    4.00    2.00    2.00    1.00    4.00    3.00    2.00    4.00    3.00    3.00    4.00    5.00    5.00    1.00    2.00    1.00    2.00    3.00    3.00    3.00    1.00    3.00    5.00    3.00    3.00    2.00    4.00    4.00    4.00    4.00    4.00    3.00    3.00    2.00    2.00    3.00    3.00    3.00    2.00    3.00    2.00    4.00    3.00    2.00    4.00    4.00    3.00    3.00    2.00    4.00    2.00    3.00    2.00    2.00    2.00    3.00    3.00    3.00    3.00    2.00    2.00    2.00
    1.00 1989.00    3.00     .00     .00    3.00    5.00    5.00    1.00    3.00    1.00    3.00    3.00    5.00    3.00    1.00    1.00    3.00    3.00    1.00    5.00    5.00    5.00    5.00    4.00    5.00    5.00    5.00    1.00    3.00    1.00    3.00    3.00    3.00    3.00    3.00    3.00    3.00    3.00    3.00    3.00    1.00    5.00    5.00    4.00    3.00    3.00    2.00    3.00    3.00    1.00    3.00    1.00    3.00    3.00    3.00    5.00    5.00    2.00    3.00    3.00    4.00    2.00    3.00    5.00    3.00    5.00    5.00    5.00    5.00    3.00    3.00    5.00    5.00    5.00    5.00    5.00    5.00    5.00    5.00    5.00    5.00    5.00    3.00    3.00    3.00    3.00    3.00    3.00    3.00    3.00    3.00    3.00    3.00    5.00    5.00    5.00    3.00    2.00    3.00    3.00    3.00    3.00    3.00    3.00    3.00    3.00    3.00    3.00    3.00    3.00    3.00
    2.00 1993.00    2.00     .00     .00    3.00    5.00    4.00    5.00    5.00    5.00    4.00    4.00    4.00    5.00    5.00    5.00    5.00    4.00    4.00    5.00    4.00    4.00    4.00    2.00    4.00    2.00    5.00    3.00    3.00    3.00    3.00    3.00    5.00    3.00    2.00    2.00    2.00    1.00    2.00    2.00    1.00    3.00    1.00    1.00    3.00    3.00    3.00    5.00    4.00    4.00    3.00    4.00    2.00    1.00    1.00    2.00    3.00    2.00    2.00    1.00    4.00    4.00    3.00    3.00    3.00    3.00    3.00    3.00    3.00    2.00    3.00    3.00    3.00    4.00    4.00    4.00    4.00    4.00    4.00    4.00    4.00    4.00    4.00    3.00    4.00    3.00    3.00    2.00    3.00    2.00    4.00    4.00    1.00    3.00    3.00    3.00    3.00    3.00    3.00    3.00    3.00    3.00    2.00    1.00    3.00    1.00    5.00    3.00    3.00    3.00    3.00
    1.00 1991.00    2.00    6.00    6.00    3.00    5.00    5.00    3.00    3.00    3.00    3.00    5.00    3.00    3.00    3.00    1.00    5.00    5.00    3.00    3.00    5.00    5.00    4.00    5.00    5.00    5.00    5.00    3.00    3.00    3.00    3.00    3.00    5.00    5.00    5.00    5.00    5.00    3.00    5.00    3.00    3.00    4.00    2.00    3.00    3.00    2.00    3.00    1.00    3.00    1.00    2.00    1.00    3.00    3.00    3.00    3.00    3.00    4.00    3.00    3.00    5.00    5.00    3.00    4.00    4.00    5.00    5.00    5.00    5.00    3.00    4.00    5.00    4.00    5.00    5.00    5.00    5.00    5.00    5.00    5.00    5.00    5.00    3.00    3.00    5.00    5.00    5.00    3.00    3.00    5.00    3.00    5.00    3.00    4.00    5.00    5.00    5.00    5.00    5.00    3.00    3.00    3.00    3.00    3.00    3.00    3.00    4.00    4.00    1.00    1.00    1.00
    2.00 1991.00    3.00   12.00   12.00    3.00    5.00    5.00    5.00    5.00    5.00    3.00    3.00    3.00    3.00    3.00    3.00    3.00    3.00    1.00    3.00    3.00    3.00    3.00    3.00    3.00    3.00    3.00    3.00    3.00    3.00    3.00    3.00    3.00    3.00    3.00    3.00    3.00    3.00    3.00    3.00    3.00    3.00    3.00    3.00    3.00    3.00    3.00    3.00    3.00    3.00    3.00    3.00    2.00    3.00    2.00    3.00    3.00    2.00    2.00    2.00    2.00    3.00    2.00    3.00    2.00    3.00    3.00    3.00    3.00    3.00    2.00    2.00    3.00    3.00    3.00    3.00    3.00    3.00    3.00    3.00    3.00    3.00    3.00    3.00    3.00    3.00    3.00    3.00    3.00    2.00    2.00    3.00    2.00    4.00    4.00    3.00    3.00    4.00    3.00    3.00    2.00    3.00    3.00    3.00    3.00    3.00    3.00    4.00    3.00    3.00    3.00
    2.00 1985.00    4.00   24.00   12.00    3.00    5.00    4.00    4.00    5.00    5.00    3.00    3.00    3.00    3.00    3.00    3.00    3.00    5.00    2.00     .00    3.00     .00    3.00    5.00    3.00    4.00    3.00    4.00    3.00    4.00    3.00    3.00    3.00    3.00    4.00    3.00    3.00    4.00    3.00    3.00    3.00    4.00    3.00    3.00    3.00    3.00    4.00    3.00    3.00    4.00    3.00    3.00    4.00    3.00    2.00    3.00    3.00    2.00    3.00    2.00    3.00    3.00    2.00    3.00    2.00    3.00    3.00    4.00    3.00    3.00    2.00    2.00    3.00    3.00    3.00    4.00    3.00    3.00    3.00    3.00    3.00    3.00    3.00    3.00    4.00    3.00    3.00    3.00    3.00    2.00    2.00    3.00    2.00    4.00    4.00    3.00    3.00    4.00    4.00    3.00    2.00    3.00    3.00    3.00    4.00    3.00    3.00    4.00    3.00    3.00    3.00
    2.00 1990.00    2.00   12.00   24.00    3.00    5.00    4.00    3.00    3.00    3.00    5.00    5.00    5.00    4.00    3.00    2.00    5.00    4.00    3.00    4.00    3.00    3.00    3.00    3.00    3.00    3.00    4.00    2.00    2.00    2.00    2.00    2.00    3.00    2.00    2.00    3.00    2.00    2.00    2.00    2.00    2.00    3.00    1.00    2.00    1.00    3.00    3.00    3.00    2.00    3.00    2.00    2.00    2.00    2.00    3.00    2.00    3.00    2.00    2.00    3.00    3.00    3.00    3.00    4.00    4.00    4.00    4.00    4.00    4.00    3.00    4.00    4.00    4.00    4.00    4.00    4.00    4.00    4.00    4.00    4.00    4.00    4.00    4.00    3.00    3.00    3.00    3.00    3.00    3.00    4.00    4.00    4.00    3.00    4.00    4.00    4.00    4.00    4.00    4.00    4.00    4.00    4.00    4.00    4.00    4.00    4.00    4.00    4.00    2.00    2.00    2.00
    1.00 1990.00    3.00   36.00   36.00    3.00    5.00    4.00    4.00    5.00    4.00    3.00    5.00    5.00    5.00    3.00    2.00    3.00    4.00    1.00    4.00    5.00    4.00    4.00    4.00    4.00    4.00    5.00    3.00    4.00    4.00    3.00    3.00    5.00    4.00    3.00    4.00    3.00    3.00    4.00    3.00    4.00    5.00    5.00    4.00    4.00    4.00    3.00    3.00    4.00     .00    4.00    3.00    3.00    3.00    3.00    4.00    5.00    3.00    5.00    4.00    5.00    4.00    3.00    3.00    2.00    3.00    1.00    2.00    2.00    2.00    2.00    3.00    3.00    3.00    3.00    4.00    3.00    4.00    2.00    4.00    3.00    3.00    3.00    3.00    3.00    3.00    3.00    4.00    3.00    4.00    4.00    3.00    4.00    4.00    4.00    4.00    3.00    3.00    4.00    3.00    2.00    2.00    2.00    1.00    4.00    3.00    5.00    4.00    1.00    1.00    1.00
    1.00 1991.00    3.00   36.00   36.00    3.00    5.00    5.00    5.00    3.00    3.00    5.00    5.00    5.00    1.00    3.00    1.00    5.00    5.00    5.00    5.00    5.00    3.00    3.00    3.00    5.00    3.00    5.00    1.00    1.00    1.00    1.00    1.00    3.00    3.00    3.00    3.00    3.00    3.00    3.00    3.00    5.00    5.00    5.00    5.00    5.00    5.00    5.00    5.00    5.00    5.00    5.00    5.00    3.00    3.00    5.00    5.00    3.00    5.00    3.00    3.00    3.00    3.00    3.00    3.00    3.00    3.00    3.00    3.00    3.00    3.00    3.00    2.00    1.00    1.00    1.00    1.00    4.00    4.00    4.00    4.00    4.00    4.00    3.00    2.00    2.00    2.00    2.00    2.00    2.00    2.00    3.00    3.00    3.00    4.00    4.00    4.00    5.00    1.00    1.00    1.00    3.00    3.00    3.00    3.00    3.00    3.00    3.00    3.00    3.00    3.00    3.00
    1.00 1985.00    2.00   48.00   48.00    3.00    5.00    5.00    3.00    3.00    5.00    5.00    5.00    3.00    5.00    3.00    5.00    5.00    5.00    3.00    3.00    5.00    3.00    3.00    3.00    3.00    3.00    5.00    3.00    3.00    1.00    3.00    3.00    5.00    3.00    3.00    3.00    3.00    3.00    3.00    5.00    5.00    5.00    5.00    5.00    3.00    5.00    3.00    5.00    5.00    1.00    3.00    3.00    5.00    3.00    5.00    5.00    5.00    5.00    5.00    5.00    5.00    3.00    3.00    3.00    3.00    3.00    3.00    3.00    3.00    3.00    3.00    3.00    1.00    3.00    1.00    3.00    5.00    5.00    5.00    5.00    5.00    5.00    3.00    3.00    3.00    3.00    3.00    3.00    3.00    3.00    3.00    3.00    3.00    1.00    3.00    3.00    3.00    3.00    3.00    1.00    1.00    3.00    3.00    1.00    3.00    1.00    3.00    3.00    3.00    1.00    1.00
    2.00 1992.00    3.00   48.00   48.00    3.00    5.00    4.00    3.00    4.00    4.00    5.00    5.00    5.00    5.00    3.00    3.00    5.00    4.00    3.00    5.00    5.00    4.00    4.00    3.00    3.00    5.00    5.00    2.00    3.00    3.00    3.00    3.00    3.00    3.00    2.00    2.00    2.00    2.00    2.00    3.00    5.00    5.00    5.00    4.00    5.00    5.00    5.00    5.00    4.00    5.00    5.00    4.00    5.00    5.00    5.00    5.00    4.00    3.00    5.00    5.00    5.00    5.00    5.00    5.00    5.00    5.00    5.00    5.00    5.00    5.00    5.00    3.00    3.00    3.00    3.00    3.00    3.00    3.00    3.00    3.00    3.00    3.00    3.00    3.00    3.00    3.00    3.00    3.00    3.00    3.00    3.00    3.00    3.00    3.00    3.00    3.00    3.00    3.00    3.00    3.00    3.00    3.00    3.00    3.00    3.00    3.00    3.00    3.00    3.00    3.00    3.00
    1.00 1990.00    3.00   12.00   60.00    3.00    5.00    4.00    3.00    3.00    3.00    1.00    5.00    1.00    5.00    5.00    3.00    5.00    3.00    1.00    5.00    4.00    3.00    3.00    4.00    5.00    3.00    2.00    3.00    4.00    5.00    5.00    3.00     .00    1.00    3.00    3.00    3.00    3.00    2.00    2.00    2.00    3.00    3.00    3.00    2.00    2.00    2.00    2.00    2.00    2.00    2.00    2.00    4.00    3.00    3.00    3.00    3.00    3.00    3.00    3.00    3.00    3.00    3.00    3.00    3.00    3.00    3.00    3.00    3.00    3.00    3.00    3.00    3.00    3.00    3.00    3.00    3.00    3.00    3.00    3.00    3.00    3.00    4.00    4.00    4.00    4.00    3.00    4.00    4.00    4.00    4.00    4.00    4.00    3.00    3.00    3.00    3.00    3.00    3.00    3.00    3.00    3.00    3.00    3.00    3.00    3.00    3.00    3.00    2.00    2.00    2.00
    1.00 1989.00    3.00   24.00   60.00    3.00    5.00    4.00    4.00    4.00    4.00    5.00    5.00    5.00    4.00    4.00    3.00    4.00    4.00    4.00    4.00    4.00    5.00    5.00    5.00    5.00    5.00    5.00    2.00    2.00    2.00    2.00    2.00    3.00    2.00    2.00    2.00    2.00    2.00    2.00    2.00    4.00    4.00    4.00    4.00    4.00    3.00    3.00    4.00    4.00    4.00    4.00    4.00    4.00    4.00    4.00    4.00    4.00    4.00    3.00    4.00    4.00    3.00    3.00    3.00    3.00    3.00    2.00    2.00    3.00    2.00    2.00    3.00    2.00    2.00    2.00    2.00    3.00    2.00    2.00    3.00    3.00    3.00    1.00    1.00    1.00    1.00    1.00    1.00    1.00    3.00    3.00    3.00    3.00    2.00    2.00    3.00    3.00    2.00    2.00    2.00    2.00    2.00    2.00    3.00    3.00    3.00    3.00    3.00    4.00    3.00    3.00
    1.00 1988.00    3.00   48.00   72.00    3.00    5.00    5.00    4.00    5.00    4.00    4.00    5.00    4.00    4.00    3.00    2.00    4.00    4.00    3.00    4.00    5.00    4.00    4.00    4.00    4.00    3.00    5.00    3.00    3.00    2.00    3.00    4.00    4.00    4.00    4.00    3.00    3.00    3.00    3.00    4.00    3.00    4.00    3.00    3.00    3.00    4.00    2.00    1.00    2.00    2.00    3.00    4.00    4.00    4.00    3.00    3.00    4.00    4.00    4.00    4.00    5.00    3.00    4.00    4.00    4.00    4.00    3.00    3.00    3.00    3.00    3.00    4.00    4.00    4.00    4.00    4.00    4.00    4.00    4.00    4.00    4.00    4.00    3.00    3.00    4.00    3.00    3.00    3.00    3.00    3.00    4.00    3.00    3.00    4.00    4.00    4.00    4.00    4.00    4.00    4.00    4.00    4.00    3.00    2.00    3.00    2.00    4.00    4.00    3.00    3.00    3.00
    2.00 1990.00    3.00   24.00   84.00    3.00    5.00    4.00    3.00    3.00    3.00    1.00    5.00    1.00    5.00    5.00    3.00    5.00    3.00    1.00    5.00    4.00    3.00    3.00    4.00    5.00    3.00    2.00    3.00    4.00    5.00    5.00    3.00     .00    1.00    3.00    3.00    3.00    3.00    2.00    2.00    2.00    3.00    3.00    3.00    2.00    2.00    2.00    2.00    2.00    2.00    2.00    2.00    3.00    3.00    3.00    3.00    3.00    3.00    3.00    3.00    3.00    3.00    3.00    3.00    3.00    3.00    3.00    3.00    3.00    3.00    3.00    3.00    3.00    3.00    3.00    3.00    3.00    3.00    3.00    3.00    3.00    3.00    4.00    4.00    4.00    4.00    4.00    4.00    4.00    4.00    4.00    4.00    4.00    3.00    3.00    3.00    3.00    3.00    3.00    3.00    3.00    3.00    3.00    3.00    3.00    3.00    3.00    3.00    2.00    2.00    2.00
    2.00 1985.00    3.00   60.00   84.00    3.00    5.00    5.00    5.00    5.00    5.00    5.00    5.00    5.00    5.00    5.00    5.00    1.00    1.00    1.00    5.00    5.00    5.00    5.00    3.00    1.00    3.00    3.00    3.00    3.00    3.00    3.00    3.00    5.00    5.00    5.00    5.00    5.00    5.00    5.00    5.00    3.00    5.00    3.00    4.00    3.00    3.00    1.00    1.00    1.00    1.00    1.00    1.00    5.00    3.00    4.00    5.00    5.00    3.00    5.00    5.00    5.00    3.00    3.00    3.00    3.00    3.00    3.00    3.00    3.00    3.00    3.00    5.00    5.00    5.00    5.00    5.00    5.00    5.00    5.00    5.00    5.00    5.00    5.00    5.00    5.00    5.00    5.00    5.00    5.00    5.00    5.00    5.00    5.00    3.00    3.00    3.00    3.00    3.00    3.00    5.00    5.00    5.00    5.00    1.00    1.00    1.00    1.00    1.00    1.00    1.00    1.00
    2.00 1988.00    2.00   12.00   96.00    3.00    5.00    5.00    3.00    4.00    2.00    5.00    5.00    5.00    5.00    5.00    1.00    5.00    5.00    5.00    5.00    5.00    4.00    5.00    3.00    5.00    3.00    5.00    3.00    4.00    3.00    3.00    3.00    5.00    5.00    5.00    5.00    5.00    5.00    3.00    4.00    4.00    4.00    4.00    3.00    3.00    5.00    3.00    2.00    3.00    2.00    2.00    1.00    4.00    4.00    4.00    5.00    5.00    3.00    3.00    3.00    5.00    5.00    3.00    4.00    4.00    4.00    4.00    5.00    5.00    3.00    5.00    3.00    3.00    3.00    2.00    4.00    3.00    2.00    4.00    3.00    3.00    3.00    3.00    3.00    2.00    3.00    3.00    2.00    4.00    3.00    4.00    4.00    4.00    3.00    4.00    3.00    3.00    3.00    3.00    3.00    3.00    3.00    2.00    3.00    4.00    3.00    4.00    4.00    1.00    1.00    1.00
    1.00 1985.00    2.00   24.00  120.00    3.00    5.00    3.00    4.00    4.00    5.00    5.00    4.00    4.00    4.00    4.00    4.00    4.00    4.00    1.00    4.00    4.00    4.00    4.00    3.00    3.00    3.00    5.00    3.00    3.00    3.00    3.00    3.00    4.00    3.00    3.00    3.00    3.00    3.00    3.00    3.00    3.00    3.00    3.00    3.00    3.00    3.00    3.00    3.00    3.00    3.00    3.00    3.00    3.00    3.00    3.00    3.00    3.00    3.00    3.00    3.00    3.00    3.00    3.00    3.00    3.00    3.00    3.00    3.00    3.00    3.00    3.00    3.00    3.00    3.00    3.00    3.00    3.00    3.00    3.00    3.00    3.00    3.00    3.00    3.00    3.00    3.00    3.00    3.00    3.00    3.00    3.00    3.00    3.00    3.00    3.00    3.00    3.00    3.00    3.00    3.00    3.00    3.00    3.00    3.00    3.00    3.00    3.00    3.00    3.00    3.00    3.00
    1.00 1994.00    3.00   60.00  360.00    3.00    5.00    5.00    5.00    5.00    5.00    5.00    5.00    5.00    5.00    5.00    5.00    5.00    5.00    5.00    5.00    5.00    5.00    5.00    5.00    5.00    5.00    5.00    5.00    5.00    5.00    5.00    5.00    5.00    5.00    5.00    5.00    5.00    5.00    5.00    5.00    5.00    5.00    5.00    5.00    5.00    5.00    5.00    5.00    5.00    5.00    5.00    5.00    5.00    5.00    5.00    5.00    5.00    5.00    5.00    5.00    5.00    5.00    5.00    5.00    5.00    5.00    5.00    5.00    5.00    5.00    5.00    5.00    5.00    5.00    5.00    5.00    5.00    5.00    5.00    5.00    5.00    5.00    5.00    5.00    5.00    5.00    5.00    5.00    5.00    3.00    3.00    3.00    3.00    5.00    5.00    5.00    5.00    5.00    5.00    5.00    5.00    5.00    5.00    5.00    5.00    5.00    5.00    5.00    5.00    5.00    5.00
    2.00 1992.00    2.00    3.00    2.00    4.00    5.00    2.00    4.00    4.00    2.00    3.00    4.00    4.00    5.00    3.00    3.00    5.00    3.00    1.00    4.00    5.00    4.00    5.00    3.00    3.00    5.00    5.00    2.00    2.00    2.00    2.00    2.00    4.00    4.00    4.00    4.00    3.00    4.00    4.00    3.00    3.00    3.00    3.00    3.00    2.00    3.00    3.00    1.00    1.00    1.00    1.00    1.00    3.00    3.00    3.00    4.00    5.00    3.00    3.00    3.00    5.00    3.00    4.00    5.00    5.00    5.00    5.00    5.00    5.00    3.00    3.00    3.00    3.00    3.00    3.00    3.00    5.00    3.00    3.00    3.00    4.00    4.00    4.00    4.00    3.00    5.00    5.00    2.00    3.00    3.00    3.00    3.00    3.00    4.00    4.00    4.00    5.00    5.00    5.00    4.00    4.00    4.00    4.00    3.00    5.00    5.00    5.00    5.00    2.00    2.00    2.00
    2.00 1990.00    2.00    6.00    6.00    4.00    5.00    5.00    5.00    3.00    5.00    5.00    5.00    4.00    5.00    5.00    5.00    5.00    5.00    4.00    3.00    5.00    5.00    5.00    4.00    5.00    5.00    5.00    3.00    5.00    4.00    5.00    5.00    4.00    5.00    5.00    4.00    5.00    5.00    3.00    5.00    3.00    5.00    5.00    5.00    3.00    3.00    3.00    3.00    3.00    3.00    3.00    3.00    5.00    5.00    5.00    3.00    5.00    5.00    5.00    5.00    5.00    3.00    5.00    5.00    3.00    5.00    5.00    5.00    5.00    4.00    5.00    5.00    5.00    4.00    5.00    5.00    5.00    4.00    5.00    5.00    5.00    4.00    5.00    4.00    5.00    5.00    5.00    4.00    5.00    5.00    5.00    5.00    4.00    5.00    3.00    5.00    5.00    3.00    5.00    5.00    5.00    5.00    5.00    5.00    5.00    4.00    5.00    5.00    1.00    1.00    1.00
    1.00 1993.00    3.00    6.00    6.00    4.00    5.00    5.00    3.00    4.00    3.00    4.00    4.00    5.00    3.00    4.00    2.00    5.00    5.00    2.00    5.00    5.00    3.00    4.00    5.00    5.00    4.00    5.00    3.00    4.00    4.00    4.00     .00    3.00    4.00    3.00    3.00    4.00    4.00    4.00    4.00    4.00    3.00    3.00    2.00    4.00    2.00     .00    2.00    3.00    2.00    3.00    2.00    5.00    5.00    5.00    5.00    5.00    5.00    5.00    5.00    5.00    2.00    3.00    2.00    2.00    3.00    4.00    3.00    2.00    3.00    2.00    5.00    5.00    5.00    5.00    5.00    3.00    3.00    5.00    5.00    5.00    5.00    3.00    3.00    4.00    4.00    5.00    5.00    5.00    5.00    5.00    3.00    5.00    5.00    5.00    5.00    4.00    4.00    5.00    4.00    3.00    3.00    3.00    5.00    5.00    5.00    4.00    5.00    5.00    5.00    2.00
    2.00 1994.00    3.00    6.00    6.00    4.00    5.00    5.00    5.00    3.00    3.00    5.00    5.00    3.00    3.00    5.00    3.00    5.00    5.00    5.00    3.00    4.00    4.00    4.00    4.00    5.00    3.00    3.00    3.00    2.00    2.00    3.00    3.00    5.00    5.00    5.00    5.00    5.00    5.00    4.00    4.00    2.00    3.00    3.00    3.00    4.00    2.00    3.00    3.00    3.00    3.00    3.00    3.00    2.00    3.00    3.00    3.00    3.00    3.00    3.00    3.00    3.00    3.00    3.00    5.00    4.00    4.00    5.00    4.00    5.00    3.00    3.00    3.00    3.00    4.00    3.00    4.00    4.00    4.00    5.00    5.00    5.00    5.00    5.00    4.00    4.00    5.00    4.00    5.00    5.00    4.00    3.00    4.00    3.00    3.00    3.00    3.00    4.00    3.00    4.00    4.00    5.00    5.00    5.00    3.00    5.00    5.00    5.00    5.00    1.00    1.00    1.00
    1.00 1990.00    3.00   12.00   12.00    4.00    5.00    5.00    5.00    5.00    5.00    5.00    5.00    5.00    4.00    3.00    3.00    3.00    4.00    2.00    4.00    4.00    4.00    5.00    5.00    5.00    5.00    5.00    4.00    4.00    4.00    4.00    4.00    4.00    4.00    4.00    4.00    4.00    4.00    4.00    4.00    4.00    3.00    3.00    4.00    4.00    4.00    3.00    3.00    3.00    3.00    3.00    3.00    3.00    3.00    3.00    3.00    3.00    3.00    4.00    4.00    4.00    3.00    3.00    3.00    3.00    3.00    4.00    4.00    4.00    3.00    4.00    3.00    3.00    3.00    3.00    3.00    3.00    3.00    3.00    3.00    3.00    3.00    3.00    3.00    3.00    3.00    3.00    3.00    3.00    3.00    3.00    3.00    3.00    3.00    3.00    3.00    3.00    3.00    3.00    3.00    3.00    3.00    3.00    2.00    3.00    3.00    3.00    3.00    3.00    3.00    3.00
    2.00 1990.00    3.00   12.00   12.00    4.00    5.00    5.00    5.00    5.00    5.00    5.00    5.00    5.00    5.00    5.00    1.00    4.00    4.00    4.00    3.00    5.00    5.00    5.00    5.00    5.00    5.00    5.00    5.00    5.00    5.00    5.00    5.00    5.00    5.00    5.00    5.00    5.00    5.00    5.00    5.00    4.00    4.00    4.00    4.00    1.00    1.00    1.00    1.00    1.00    1.00    1.00    1.00    4.00    4.00    4.00    4.00    4.00    4.00    4.00    3.00    5.00    2.00    5.00    5.00    5.00    5.00    5.00    5.00    5.00    5.00    5.00    5.00    5.00    5.00    5.00    5.00    5.00    5.00    5.00    5.00    5.00    5.00    5.00    5.00    5.00    5.00    5.00    5.00    5.00    5.00    5.00    5.00    5.00    5.00    5.00    5.00    5.00    5.00    5.00    5.00    5.00    5.00    5.00    4.00    4.00    4.00    5.00    5.00    1.00    1.00    1.00
    2.00 1991.00    3.00   12.00   12.00    4.00    5.00    5.00    3.00    4.00    3.00    5.00    5.00    5.00    5.00    3.00    3.00    5.00    4.00    3.00    4.00    4.00    4.00    4.00    3.00    4.00    4.00    4.00    3.00    3.00    3.00    3.00    3.00    3.00    5.00    5.00    3.00    4.00    4.00    4.00    4.00    3.00    4.00    2.00    3.00    4.00    4.00    3.00    4.00    3.00    2.00    2.00    2.00    4.00    3.00    4.00    4.00    4.00    4.00    4.00    4.00    4.00    4.00    4.00    4.00    4.00    4.00    4.00    4.00    4.00    3.00    4.00    4.00    4.00    4.00    4.00    4.00    4.00    4.00    4.00    4.00    4.00    4.00    4.00    4.00    4.00    4.00    4.00    3.00    3.00    4.00    4.00    4.00    4.00    4.00    4.00    3.00    5.00    4.00    4.00    4.00    4.00    4.00    4.00    3.00    4.00    3.00    4.00    4.00    2.00    2.00    1.00
    1.00 1991.00    4.00   12.00   12.00    4.00    5.00    4.00    3.00    4.00    4.00    5.00    5.00    5.00    5.00    2.00    1.00    4.00    4.00    2.00    4.00    4.00    4.00    4.00    4.00    4.00    4.00    4.00    4.00    4.00    3.00    3.00    3.00    4.00    4.00    4.00    4.00    4.00    4.00    4.00    4.00    4.00    4.00    4.00    4.00    4.00    3.00    3.00    2.00    3.00    2.00    2.00    2.00    4.00    4.00    4.00    4.00    4.00    4.00    4.00    4.00    4.00    2.00    4.00    4.00    4.00    4.00    5.00    4.00    5.00    3.00    5.00    4.00    3.00    4.00    4.00    4.00    4.00    4.00    4.00    4.00    4.00    4.00    4.00    3.00    3.00    4.00    4.00    4.00    3.00    3.00    4.00    4.00    4.00    3.00    4.00    4.00    4.00    4.00    4.00    4.00    4.00    4.00    4.00    3.00    3.00    3.00    3.00    3.00    1.00    1.00    1.00
    1.00 1992.00    3.00   12.00   12.00    4.00    5.00    4.00    5.00    4.00    4.00    3.00    5.00    5.00    5.00    3.00    3.00    4.00    4.00    3.00    5.00    4.00    4.00    4.00    4.00    4.00    3.00    4.00    4.00    3.00    3.00    3.00    3.00    3.00    3.00    4.00    3.00    4.00    3.00    3.00    3.00    3.00    4.00    4.00    4.00    3.00    4.00    3.00    3.00    3.00    3.00    3.00    3.00    4.00    3.00    4.00    3.00    4.00    4.00    4.00    4.00    4.00    3.00    3.00    3.00    3.00    3.00    3.00    3.00    3.00    3.00    3.00    3.00    3.00    3.00    3.00    4.00    4.00    3.00    4.00    4.00    4.00    3.00    3.00    3.00    3.00    3.00    3.00    3.00    3.00    3.00    4.00    4.00    4.00    3.00    4.00    4.00    4.00    4.00    4.00    3.00    4.00    3.00    4.00    3.00    3.00    3.00    3.00    3.00    3.00    3.00    3.00
    2.00 1993.00    3.00   12.00   12.00    4.00    5.00    4.00    4.00    5.00    5.00    4.00    3.00    4.00    5.00    3.00    4.00    5.00    4.00    3.00    4.00    5.00    4.00    4.00    4.00    4.00    3.00    5.00    3.00    3.00    3.00    3.00    3.00    5.00    4.00    5.00    5.00    4.00    4.00    4.00    4.00    3.00    5.00    3.00    3.00    3.00    2.00    2.00    2.00    1.00    1.00    1.00    1.00    4.00    3.00    3.00    3.00    4.00    3.00    4.00    3.00    3.00    4.00    5.00    5.00    5.00    5.00    5.00    5.00    5.00    5.00    4.00    5.00    5.00    5.00    5.00    5.00    5.00    5.00    5.00    5.00    5.00    5.00    5.00    4.00    5.00    5.00    5.00    4.00    4.00    3.00    4.00    4.00    4.00    5.00    4.00    4.00    5.00    5.00    5.00    5.00    5.00    5.00    4.00    5.00    5.00    5.00    5.00    5.00    1.00    2.00    1.00
    1.00 1994.00    2.00   12.00   12.00    4.00    5.00    2.00    3.00    4.00    5.00    5.00    5.00    5.00    4.00    5.00    1.00    4.00    3.00    1.00    5.00    5.00    5.00    5.00    5.00    4.00    5.00    5.00     .00     .00     .00     .00     .00    5.00    5.00    5.00    5.00    4.00    3.00    5.00    3.00    4.00    4.00    4.00    4.00    5.00    5.00    4.00    2.00    3.00    2.00    2.00    1.00    4.00    4.00    4.00    5.00    4.00    5.00    5.00    5.00    4.00    3.00    5.00    5.00    5.00    5.00    5.00    5.00    5.00    3.00    4.00    4.00    4.00    4.00    4.00    4.00    4.00    4.00    4.00    4.00    4.00    4.00    4.00    3.00    2.00    4.00    3.00    4.00    4.00    3.00    3.00    3.00    3.00    4.00    4.00    4.00    5.00    5.00    5.00    5.00    3.00    3.00    3.00    1.00    2.00    1.00    2.00    2.00    1.00    1.00    1.00
    2.00 1994.00    3.00   12.00   12.00    4.00    5.00    4.00    5.00    3.00    3.00    3.00    4.00    4.00    2.00    4.00    4.00    4.00    3.00    2.00    4.00    4.00    3.00    4.00    2.00    3.00    2.00    2.00    2.00    3.00    2.00    3.00    4.00    3.00    4.00    3.00    3.00    3.00    2.00    3.00    4.00    3.00    3.00    3.00    3.00    3.00    4.00    4.00    3.00    2.00    2.00    2.00    1.00    3.00    3.00    4.00    2.00    3.00    2.00    3.00    2.00    5.00    5.00    5.00    5.00    5.00    3.00    3.00    2.00    4.00    1.00    1.00    3.00    2.00    4.00    2.00    4.00    4.00    4.00    3.00    4.00    4.00    4.00    2.00    2.00    4.00    3.00    3.00    2.00    3.00    4.00    4.00    4.00    4.00    4.00    4.00    3.00    2.00    2.00    3.00    4.00    2.00    4.00    2.00    3.00    4.00    2.00    3.00    4.00    2.00    1.00    2.00
    2.00 1994.00    3.00   12.00   12.00    4.00    5.00    3.00    3.00    5.00    4.00    2.00    2.00    4.00    4.00    4.00    3.00    5.00    5.00    3.00    4.00    5.00    3.00    4.00    3.00    4.00    3.00    5.00    3.00    3.00    2.00    2.00    2.00    4.00    3.00    2.00    3.00    3.00    2.00    3.00    3.00    3.00    4.00    3.00    3.00    3.00    3.00    2.00    3.00    3.00    3.00    3.00    3.00    4.00    3.00    3.00    5.00    5.00    3.00    3.00    2.00    4.00    3.00    3.00    3.00    3.00    3.00    3.00    3.00    3.00    1.00    3.00    3.00    3.00    3.00    3.00    3.00    5.00    5.00    5.00    5.00    5.00    5.00    3.00    2.00    3.00    3.00    3.00    3.00    3.00    3.00    3.00    2.00    3.00    4.00    4.00    4.00    4.00    4.00    4.00    4.00    4.00    4.00    4.00    1.00    1.00    1.00    4.00    3.00    1.00    3.00    1.00
    1.00 1995.00    3.00   12.00   12.00    4.00    5.00    4.00    4.00    5.00    3.00    4.00    4.00    5.00    3.00    3.00    2.00    4.00    5.00    3.00    3.00    5.00    3.00    3.00    3.00    3.00    2.00    3.00    3.00    4.00    5.00    3.00    4.00    4.00    5.00    4.00    5.00    4.00    5.00    4.00    3.00    4.00    4.00    3.00    4.00    3.00    2.00    4.00    2.00    2.00    2.00    2.00    2.00    4.00    4.00    4.00    3.00    4.00    4.00    4.00    4.00    4.00    4.00    4.00    4.00    4.00    5.00    5.00    5.00    4.00    5.00    4.00    4.00    4.00    4.00    5.00    5.00    4.00    5.00    4.00    5.00    4.00    4.00    4.00    5.00    4.00    4.00    5.00    4.00    5.00    4.00    4.00    4.00    4.00    4.00    4.00    5.00    4.00    5.00    5.00    4.00    5.00    4.00    4.00    4.00    5.00    4.00    5.00    4.00    2.00    2.00    2.00
    2.00 1996.00    2.00   12.00   12.00    4.00    5.00    5.00    2.00    3.00    2.00    5.00    5.00    5.00    5.00    5.00    3.00    3.00    4.00    3.00    4.00    5.00    4.00    5.00    3.00    4.00    4.00    5.00    3.00    3.00    3.00    2.00    3.00    4.00    4.00    3.00    5.00    3.00    3.00    3.00    3.00    3.00    4.00    3.00    3.00    4.00    4.00    3.00    3.00    3.00    3.00    3.00    3.00    3.00    3.00    3.00    3.00    4.00    3.00    3.00    3.00    3.00    3.00    4.00    4.00    4.00    4.00    4.00    4.00    4.00    4.00    4.00    4.00    4.00    4.00    4.00    4.00    4.00    4.00    4.00    4.00    4.00    4.00    3.00    3.00    3.00    3.00    3.00    3.00    3.00    3.00    3.00    3.00    3.00    3.00    3.00    3.00    3.00    3.00    3.00    3.00    3.00    3.00    3.00    3.00    3.00    3.00    3.00    3.00    2.00    2.00    2.00
    1.00 1992.00    3.00   36.00   12.00    4.00    5.00    5.00    3.00    4.00    5.00    5.00    4.00    4.00    4.00    4.00    4.00    4.00    3.00    3.00    4.00    4.00    4.00    4.00    3.00    4.00    5.00    5.00    4.00    3.00    3.00    3.00    3.00    4.00    4.00    4.00    4.00    4.00    4.00    4.00    3.00    3.00    4.00    3.00    3.00    4.00    4.00    4.00    2.00    2.00    3.00    4.00    1.00    4.00    3.00    3.00    4.00    4.00    3.00    3.00    4.00    5.00    5.00    3.00    4.00    4.00    4.00    4.00    4.00    4.00    4.00    4.00    4.00    4.00    4.00    4.00    4.00    4.00    4.00    4.00    4.00    4.00    4.00    4.00    3.00    4.00    3.00    4.00    3.00    4.00    3.00    4.00    4.00    3.00    4.00    4.00    4.00    4.00    3.00    4.00    2.00    2.00    2.00    3.00    3.00    5.00    5.00    5.00    5.00    1.00    1.00    1.00
    1.00 1990.00    3.00   12.00   24.00    4.00    5.00    4.00    2.00    2.00    3.00    4.00    5.00    5.00    5.00    4.00    1.00    5.00    3.00    3.00    5.00    5.00    3.00    4.00    1.00    3.00    3.00    5.00    2.00    2.00    2.00    2.00    2.00    3.00    2.00    2.00    2.00    2.00    2.00    2.00    3.00    3.00    3.00    3.00    3.00    2.00    3.00    3.00    3.00    3.00    2.00    2.00    2.00    5.00    3.00    2.00    3.00    3.00    3.00    5.00    5.00    5.00    5.00    1.00    2.00    3.00    2.00    1.00    1.00    1.00    2.00    2.00    1.00    1.00    1.00    1.00    1.00    2.00    2.00    1.00    2.00    2.00    3.00    2.00    2.00    1.00    1.00    2.00    2.00    1.00    2.00    2.00    1.00    2.00    3.00    2.00    2.00    2.00    3.00    3.00    1.00    1.00    2.00    1.00    3.00    3.00    3.00    3.00    3.00    1.00    1.00    1.00
    1.00 1976.00    4.00   24.00   24.00    4.00    5.00    5.00    3.00    5.00    4.00    5.00    5.00    3.00    4.00    2.00    3.00    5.00    4.00    3.00    4.00    5.00    5.00    3.00    4.00    3.00    5.00    5.00    3.00    2.00    2.00    2.00    2.00    3.00    3.00    3.00    3.00    3.00    3.00    3.00    3.00    4.00    4.00    4.00    4.00    5.00    5.00    5.00    3.00    3.00    3.00    5.00    3.00    4.00    4.00    4.00    4.00    4.00    4.00    4.00    4.00    4.00    4.00    3.00    3.00    3.00    3.00    3.00    4.00    4.00    4.00    4.00    4.00    4.00    4.00    4.00    4.00    4.00    4.00    4.00    4.00    4.00    4.00    3.00    3.00    3.00    3.00    3.00    3.00    3.00    3.00    3.00    3.00    4.00    4.00    4.00    4.00    4.00    4.00    4.00    4.00    4.00    4.00    4.00    3.00    3.00    3.00    3.00    3.00    4.00    4.00    4.00
    2.00 1993.00    3.00   12.00   36.00    4.00    5.00    4.00    5.00    4.00    3.00    4.00    4.00    3.00    5.00    3.00    3.00    3.00    4.00    1.00    5.00    5.00    5.00    5.00    3.00    4.00    4.00    5.00    3.00    3.00    2.00    2.00    2.00    5.00    4.00    5.00    5.00    4.00    5.00    3.00    5.00    2.00    3.00    1.00    2.00    3.00    2.00    1.00    3.00    4.00    3.00    2.00    2.00    3.00    3.00    4.00    2.00    3.00    3.00    4.00    3.00    5.00    4.00    2.00    3.00    2.00    4.00    2.00    3.00    4.00    3.00    2.00    2.00    3.00    2.00    4.00    3.00    2.00    3.00    2.00    4.00    3.00    3.00    3.00    4.00    3.00    2.00    3.00    2.00    3.00    2.00    3.00    2.00    4.00    4.00    3.00    4.00    2.00    3.00    4.00    5.00    4.00    2.00    3.00    2.00    3.00    2.00    4.00    3.00    4.00    3.00    4.00
    2.00 1980.00    2.00   36.00   36.00    4.00    5.00    5.00    5.00    4.00    5.00    4.00    4.00    5.00    5.00    5.00    4.00    5.00    5.00    4.00    5.00    5.00    5.00    5.00    5.00    4.00    4.00    5.00    4.00    4.00    4.00    4.00    4.00    5.00    4.00    4.00    4.00    4.00    4.00    4.00    5.00    5.00    5.00    5.00    5.00    4.00    5.00    4.00    4.00    4.00    4.00    4.00    2.00    5.00    5.00    5.00    4.00    4.00    4.00    5.00    5.00    5.00    5.00    4.00    4.00    4.00    4.00    4.00    4.00    4.00    4.00    4.00    4.00    4.00    4.00    4.00    4.00    4.00    4.00    4.00    4.00    4.00    4.00    4.00    4.00    4.00    4.00    4.00    4.00    4.00    4.00    4.00    4.00    4.00    5.00    5.00    5.00    5.00    5.00    5.00    3.00    3.00    3.00    3.00    3.00    3.00    3.00    3.00    3.00    4.00    4.00    3.00
    1.00 1990.00    3.00   36.00   36.00    4.00    5.00    5.00    2.00    3.00    2.00    1.00    4.00    5.00    3.00    3.00    1.00    4.00    3.00    2.00    4.00    5.00    4.00    5.00    5.00    3.00    5.00    3.00    1.00    4.00    1.00    1.00    4.00    4.00    4.00    3.00    5.00    3.00    2.00    4.00    4.00    4.00    5.00    3.00    3.00    5.00    4.00    3.00    2.00    2.00    2.00    5.00    1.00    3.00    5.00    3.00    5.00    4.00    3.00    3.00    4.00    5.00    4.00    4.00    1.00    1.00    4.00    2.00    3.00    2.00    5.00    5.00    4.00    2.00    4.00    1.00    3.00    5.00    5.00    5.00    4.00    4.00    4.00    4.00    4.00    3.00    3.00    4.00    3.00    3.00    4.00    4.00    5.00    3.00    4.00    5.00    5.00    5.00    4.00    4.00    2.00    3.00    5.00    4.00    4.00    4.00    5.00    4.00    4.00    2.00    2.00    2.00
    2.00 1991.00    3.00   36.00   36.00    4.00    5.00    4.00    2.00    2.00    3.00    4.00    5.00    5.00    5.00    4.00    1.00    5.00    3.00    3.00    5.00    5.00    3.00    4.00    1.00    3.00    3.00    5.00    1.00    1.00    1.00    1.00    1.00    3.00    2.00    2.00    2.00    2.00    2.00    2.00    3.00    1.00    1.00    1.00    1.00    2.00    3.00    3.00    3.00    3.00    2.00    2.00    2.00    5.00    3.00    2.00    1.00    1.00    2.00    5.00    5.00    5.00    5.00    1.00    2.00    3.00    2.00    1.00    1.00    1.00    2.00    2.00    1.00    1.00    1.00    1.00    1.00    2.00    2.00    1.00    2.00    2.00    3.00    2.00    2.00    1.00    1.00    2.00    2.00    1.00    2.00    2.00    1.00    2.00    3.00    2.00    2.00    2.00    3.00    3.00    1.00    1.00    2.00    1.00    1.00    1.00    1.00    1.00    1.00    1.00    1.00    1.00
    2.00 1985.00    3.00   36.00   48.00    4.00    5.00    5.00    3.00    5.00    4.00    5.00    5.00    5.00    5.00    1.00    1.00    5.00    5.00    1.00    5.00    5.00    5.00    5.00    3.00    3.00    3.00    5.00    3.00    2.00    3.00    3.00    3.00    5.00    5.00    5.00    5.00    5.00    4.00    4.00    4.00    4.00    4.00    5.00    4.00    3.00    5.00    3.00    4.00    4.00    1.00    1.00    1.00    3.00    3.00    5.00    5.00    5.00    3.00    4.00    3.00    4.00    3.00    5.00    5.00    5.00    3.00    5.00    4.00    4.00    3.00    1.00    5.00    5.00    5.00    5.00    5.00    5.00    5.00    5.00    5.00    5.00    5.00    5.00    5.00    4.00    5.00    5.00    4.00    4.00    4.00    4.00    5.00    4.00    4.00    4.00    4.00    4.00    5.00    5.00    5.00    3.00    3.00    3.00    4.00    5.00    4.00    5.00    5.00    1.00    1.00    1.00
    2.00 1986.00    1.00   48.00   48.00    4.00    5.00    5.00    3.00    4.00    4.00    5.00    5.00    5.00    3.00    3.00    1.00    4.00    4.00    2.00    4.00    5.00    5.00    4.00    3.00    4.00    3.00    4.00    2.00    1.00    1.00    2.00    1.00    3.00    4.00    4.00    3.00    3.00    4.00    3.00    2.00    2.00    3.00    3.00    3.00    2.00    4.00    3.00    2.00    2.00    1.00    1.00    1.00    4.00    3.00    3.00    2.00    4.00    3.00    3.00    3.00    5.00    4.00    3.00    3.00    3.00    3.00    4.00    4.00    4.00    4.00    3.00    4.00    4.00    4.00    4.00    4.00    4.00    4.00    4.00    5.00    4.00    4.00    3.00    3.00    3.00    3.00    2.00    2.00    2.00    4.00    4.00    4.00    4.00    3.00    3.00    4.00    3.00    3.00    3.00    2.00    2.00    4.00    3.00    2.00    3.00    3.00    3.00    3.00    2.00    3.00    3.00
    1.00 1989.00    2.00   12.00   60.00    4.00    5.00    5.00    4.00    4.00    5.00    4.00    3.00    4.00    5.00    3.00    3.00    3.00    3.00    1.00    3.00    4.00    4.00    4.00    4.00    4.00    3.00    4.00    4.00    4.00    4.00    3.00    4.00    3.00    4.00    5.00    4.00    4.00    4.00    4.00    4.00    4.00    5.00    4.00    4.00    3.00    3.00    3.00    3.00    3.00    3.00    3.00    3.00    4.00    4.00    3.00    4.00    4.00    4.00    3.00    3.00    3.00    3.00    4.00    4.00    4.00    4.00    4.00    4.00    4.00    4.00    4.00    4.00    4.00    4.00    4.00    4.00    5.00    4.00    4.00    4.00    4.00    5.00    4.00    4.00    4.00    4.00    4.00    4.00    4.00    4.00    4.00    4.00    4.00    4.00    4.00    4.00    4.00    4.00    4.00    4.00    4.00    4.00    4.00    2.00    4.00    3.00    4.00    3.00    3.00    3.00    2.00
    1.00 1991.00    2.00   12.00   60.00    4.00    5.00    4.00    5.00    5.00    5.00    5.00    5.00    5.00    4.00    4.00    4.00    3.00    4.00    3.00    4.00    5.00    4.00    4.00    4.00    4.00    4.00    5.00    5.00    5.00    4.00    4.00    4.00    4.00    4.00    4.00    4.00    4.00    3.00    4.00    4.00    4.00    4.00    3.00    4.00    5.00    4.00    4.00    3.00    3.00    3.00    3.00    3.00    5.00    4.00    4.00    4.00    4.00    4.00    4.00    4.00    4.00    4.00    5.00    5.00    4.00    4.00    4.00    4.00    4.00    3.00    4.00    3.00    3.00    3.00    3.00    3.00    3.00    4.00    4.00    4.00    3.00    3.00    3.00    3.00    3.00    3.00    3.00    4.00    4.00    3.00    4.00    4.00    4.00    4.00    4.00    4.00    4.00    4.00    4.00    4.00    3.00    3.00    3.00    3.00    3.00    3.00    4.00    4.00    1.00    3.00    1.00
    2.00 1989.00    1.00   36.00   60.00    4.00    5.00    4.00    5.00    5.00    4.00    4.00    4.00    4.00    3.00    4.00    2.00    3.00    4.00    3.00    4.00    3.00    4.00    2.00    3.00    3.00    4.00    3.00    4.00    3.00    4.00    2.00    3.00    4.00    4.00    3.00    5.00    4.00    3.00    4.00    5.00    3.00    4.00    3.00    5.00    4.00    3.00    4.00    5.00    3.00    4.00    4.00    3.00    4.00    3.00    3.00    4.00    3.00    4.00    3.00    3.00    2.00    3.00    3.00    4.00    3.00    4.00    3.00    3.00    4.00    3.00    2.00    3.00    4.00    2.00    4.00    3.00    3.00    4.00    3.00    2.00    4.00    3.00    5.00    3.00    4.00    3.00    2.00    4.00    3.00    3.00    3.00    3.00    3.00    4.00    3.00    2.00    3.00    4.00    3.00    4.00    3.00    3.00    4.00    3.00    4.00    3.00    4.00    3.00    4.00    3.00    4.00
    1.00 1988.00    2.00   12.00   84.00    4.00    5.00    5.00    5.00    5.00    5.00    5.00    5.00    5.00    5.00    5.00    5.00    3.00    5.00    2.00    5.00    5.00    3.00    5.00    3.00    5.00    5.00    5.00    4.00    4.00    4.00    4.00    4.00    4.00    4.00    4.00    4.00    4.00    5.00    4.00    4.00    4.00    5.00    4.00    4.00    4.00    5.00    4.00    4.00    5.00    3.00    4.00    4.00    4.00    4.00    4.00    4.00    4.00    4.00    5.00    4.00    5.00    4.00    5.00    5.00    5.00    5.00    5.00    5.00    5.00    5.00    5.00    3.00    4.00    3.00    3.00    4.00    4.00    4.00    4.00    3.00    4.00    3.00    4.00    4.00    4.00    4.00    4.00    4.00    4.00    4.00    4.00    4.00    4.00    4.00    4.00    4.00    3.00    4.00    4.00    3.00    3.00    4.00    4.00    3.00    3.00    3.00    3.00    3.00    3.00    3.00    3.00
    1.00 1985.00    3.00   12.00  120.00    4.00    5.00    5.00    4.00    4.00    4.00    4.00    5.00    5.00    5.00    5.00    5.00    3.00    4.00    3.00    3.00    4.00    4.00    4.00    4.00    3.00    4.00    4.00    3.00    3.00    3.00    3.00    4.00    4.00    3.00    3.00    4.00    3.00    3.00    4.00    4.00    4.00    4.00    4.00    5.00    3.00    4.00    4.00    4.00    4.00    3.00    3.00    3.00    4.00    4.00    3.00    4.00    3.00    4.00    4.00    4.00    3.00    4.00    4.00    4.00    4.00    3.00    4.00    3.00    3.00    4.00    3.00    3.00    4.00    3.00    4.00    4.00    4.00    4.00    4.00    4.00    3.00    4.00    3.00    4.00    4.00    4.00    3.00    3.00    4.00    3.00    4.00    4.00    3.00    3.00    4.00    3.00    3.00    4.00    3.00    4.00    3.00    3.00    4.00    3.00    4.00    4.00    3.00    4.00    4.00    4.00    3.00
    1.00 1983.00    2.00   36.00  120.00    4.00    5.00    5.00    5.00    5.00    5.00    5.00    5.00    5.00    5.00    5.00    3.00    3.00    5.00    4.00    3.00    4.00    4.00    4.00    4.00    4.00    3.00    1.00    3.00    3.00    3.00    3.00    3.00    5.00    5.00    5.00    5.00    5.00    4.00    4.00    4.00    5.00    5.00    5.00    5.00    3.00    3.00    3.00    2.00    2.00    2.00    1.00    1.00    3.00    3.00    4.00    4.00    4.00    3.00    4.00    4.00    3.00    4.00    4.00    4.00    4.00    4.00    3.00    3.00    3.00    3.00    3.00    3.00    3.00    3.00    3.00    5.00    5.00    5.00    5.00    5.00    5.00    5.00    3.00    3.00    3.00    3.00    3.00    3.00    3.00    5.00    5.00    5.00    5.00    4.00    4.00    4.00    5.00    5.00    3.00    5.00    5.00    5.00    3.00    5.00    5.00    5.00    5.00    5.00    1.00    1.00    1.00
    1.00 1983.00    3.00   96.00  120.00    4.00    5.00    5.00    3.00    3.00    4.00    5.00    5.00    5.00    5.00    3.00    1.00    5.00    4.00    4.00    4.00    5.00    4.00    4.00    4.00    5.00    5.00    5.00    4.00    4.00    3.00    3.00    3.00    4.00    4.00    3.00    5.00    3.00    3.00    3.00    4.00    5.00    4.00    5.00    3.00    4.00    4.00    4.00    3.00    3.00    3.00    3.00    2.00    4.00    4.00    3.00    3.00    3.00    3.00    4.00    4.00    4.00    3.00    4.00    3.00    3.00    3.00    4.00    4.00    4.00    3.00    4.00    4.00    4.00    4.00    3.00    4.00    4.00    4.00    4.00    5.00    5.00    4.00    4.00    3.00    3.00    4.00    4.00    3.00    4.00    4.00    4.00    4.00    4.00    4.00    4.00    4.00    4.00    4.00    3.00    3.00    3.00    4.00    4.00    3.00    3.00    4.00    4.00    4.00    2.00    2.00    1.00
    2.00 1989.00    3.00     .00     .00    5.00    5.00    5.00    5.00    5.00    5.00    5.00    5.00    5.00    5.00    5.00    4.00    4.00    4.00    3.00    5.00    5.00    5.00    4.00    3.00    5.00    3.00    5.00    3.00    3.00    3.00    3.00    3.00    2.00    3.00    2.00    3.00    3.00    5.00    3.00    5.00    5.00    5.00    5.00    5.00    4.00    3.00    3.00    2.00    2.00    2.00    2.00    2.00    5.00    5.00    5.00    5.00    5.00    5.00    5.00    5.00    5.00    3.00    3.00    3.00    3.00    3.00    3.00    3.00    3.00    3.00    3.00    3.00    2.00    3.00    2.00    1.00    3.00    3.00    1.00    2.00    1.00    3.00    3.00    4.00    2.00    3.00    3.00    3.00    2.00    3.00    5.00    2.00    5.00    4.00    4.00    4.00    4.00    4.00    4.00    4.00    4.00    4.00    4.00    2.00    5.00    3.00    5.00    3.00    5.00    5.00    5.00
    1.00 1989.00    3.00     .00     .00    5.00    5.00    5.00    5.00    5.00    5.00    5.00    5.00    5.00    5.00    5.00    5.00    5.00    5.00    5.00    5.00    5.00    5.00    5.00    5.00    5.00    5.00    5.00    4.00    4.00    4.00    4.00    4.00    4.00    4.00    4.00    4.00    4.00    4.00    4.00    4.00    3.00    3.00    3.00    3.00    3.00    3.00    3.00    3.00    2.00    2.00    3.00    3.00    3.00    3.00    3.00    3.00    3.00    3.00    3.00    3.00    3.00    3.00    3.00    3.00    3.00    3.00    3.00    3.00    3.00    3.00    3.00    3.00    3.00    3.00    3.00    3.00    3.00    3.00    3.00    3.00    3.00    3.00    3.00    3.00    3.00    3.00    3.00    3.00    3.00    4.00    4.00    4.00    4.00    4.00    3.00    3.00    4.00    3.00    4.00    3.00    4.00    3.00    4.00    3.00    3.00    3.00    3.00    3.00    3.00    3.00    3.00
    1.00 1990.00    3.00     .00     .00    5.00    5.00    5.00    3.00    3.00    1.00    1.00    4.00    5.00    5.00    3.00    1.00    4.00    4.00    1.00    3.00    4.00    5.00    5.00    4.00    5.00    5.00    5.00    3.00    4.00    3.00    4.00    3.00    5.00    4.00    4.00    5.00    4.00    3.00    4.00    3.00    3.00    4.00    3.00    3.00    3.00    3.00    1.00    1.00    2.00    1.00    1.00    1.00    3.00    3.00    4.00    5.00     .00    3.00    4.00    3.00    5.00    3.00    5.00    5.00    5.00    5.00    5.00    5.00    4.00    3.00    4.00    5.00    4.00    4.00    4.00    5.00    5.00    5.00    4.00    5.00    5.00    5.00    5.00    4.00    5.00    4.00    5.00    4.00    5.00    4.00    4.00    5.00    5.00    4.00    3.00    5.00    5.00    5.00    5.00    5.00    5.00    5.00    5.00    4.00    5.00    4.00    4.00    5.00    1.00    1.00    1.00
    1.00 1990.00    3.00     .00     .00    5.00    5.00    5.00    5.00    5.00    5.00    5.00    5.00    5.00    5.00    1.00    1.00    5.00    3.00    1.00    5.00    5.00    5.00    5.00    5.00    5.00    5.00    5.00    1.00    2.00    1.00    1.00    1.00    2.00    4.00    5.00    2.00    3.00    3.00    3.00    5.00    5.00    5.00    5.00    5.00    4.00    5.00    3.00    2.00    2.00    1.00    4.00    1.00    5.00    5.00    5.00    5.00    5.00    5.00    5.00    5.00    5.00    1.00    3.00    3.00    3.00    3.00    3.00    3.00    3.00    3.00    3.00    3.00    1.00    3.00    1.00    3.00    3.00    3.00    3.00    3.00    3.00    3.00    3.00    3.00    3.00    3.00    3.00    3.00    3.00    5.00    5.00    3.00    5.00    5.00    5.00    5.00    5.00    5.00    5.00    3.00    3.00    3.00    3.00    3.00    3.00    3.00    3.00    3.00    3.00    3.00    3.00
    1.00 1991.00    2.00     .00     .00    5.00    5.00    5.00    3.00    3.00    3.00    5.00    5.00    5.00    5.00    3.00    3.00    5.00    3.00    1.00    5.00    5.00    3.00    3.00    3.00    5.00    5.00    5.00    3.00    4.00    2.00    4.00    5.00    4.00    4.00    5.00    3.00    4.00    3.00    3.00    5.00    4.00    5.00    5.00    4.00    4.00    5.00    3.00    2.00    2.00    1.00    2.00    2.00    5.00    5.00    5.00    5.00    5.00    5.00    5.00    5.00    5.00    2.00    5.00    5.00    5.00    5.00    5.00    5.00    5.00    5.00    5.00    5.00    5.00    5.00    5.00    5.00    5.00    5.00    5.00    5.00    5.00    5.00    5.00    5.00    5.00    5.00    5.00    5.00    5.00    5.00    5.00    5.00    5.00    5.00    5.00    5.00    5.00    5.00    5.00    5.00    5.00    5.00    5.00    5.00    5.00    5.00    5.00    5.00    1.00    1.00    1.00
    2.00 1994.00    3.00     .00     .00    5.00    5.00    5.00    3.00    3.00    3.00    5.00    4.00    5.00    5.00    3.00    4.00    4.00    5.00    4.00    3.00    5.00    4.00    4.00    4.00    4.00    4.00    4.00    3.00    4.00    3.00    3.00    3.00    4.00    4.00    4.00    4.00    4.00    4.00    4.00    4.00    3.00    3.00    3.00    3.00    2.00    3.00    2.00    2.00    2.00    2.00    2.00    2.00    4.00    3.00    3.00    4.00    4.00    4.00    3.00    3.00    4.00    3.00    4.00    5.00    5.00    4.00    5.00    5.00    5.00    3.00    4.00    5.00    4.00    4.00    4.00    5.00    4.00    4.00    4.00    4.00    4.00    4.00    5.00    4.00    4.00    4.00    4.00    4.00    4.00    4.00    4.00    4.00    4.00    4.00    3.00    4.00    5.00    5.00    5.00    5.00    5.00    5.00    5.00    4.00    4.00    4.00    4.00    4.00    1.00    1.00    1.00
    2.00 1996.00    2.00     .00     .00    5.00    5.00    4.00    5.00    5.00    5.00    3.00    3.00    3.00    5.00    5.00    5.00    4.00    4.00    2.00    5.00    2.00    3.00    3.00    3.00    4.00    3.00    3.00    3.00    3.00    3.00    3.00    4.00    5.00    5.00    5.00    5.00    5.00    5.00    5.00    5.00    3.00    3.00    3.00    3.00    3.00    3.00    3.00    3.00    3.00    3.00    3.00    3.00    3.00    3.00    3.00    3.00    3.00    4.00    3.00    3.00    3.00    3.00    5.00    5.00    5.00    5.00    5.00    5.00    5.00    1.00    2.00    4.00    2.00    4.00    4.00    3.00    3.00    3.00    3.00    3.00    3.00    3.00    3.00    3.00    3.00    3.00    3.00    3.00    2.00    3.00    3.00    3.00    3.00    3.00    4.00    4.00    4.00    4.00    4.00    2.00    2.00    2.00    2.00    1.00    1.00    1.00    4.00    2.00    3.00    4.00    3.00
    2.00 1996.00    3.00     .00     .00    5.00    5.00    4.00    5.00    5.00    5.00    3.00    3.00    3.00    5.00    5.00    5.00    4.00    4.00    2.00    5.00    2.00    3.00    3.00    3.00    4.00    3.00    3.00    3.00    3.00    3.00    3.00    4.00    5.00    5.00    5.00    4.00    5.00    5.00    5.00    5.00    3.00    3.00    3.00    3.00    3.00    3.00    3.00    3.00    3.00    3.00    3.00    3.00    3.00    4.00    3.00    3.00    3.00    4.00    3.00    3.00    3.00    3.00    5.00    5.00    5.00    5.00    5.00    4.00    5.00    1.00    2.00    4.00    2.00    4.00    4.00    3.00    3.00    3.00    3.00    3.00    3.00    3.00    3.00    3.00    3.00    3.00    3.00    3.00    2.00    3.00    3.00    3.00    3.00    3.00    4.00    4.00    4.00    4.00    4.00    2.00    2.00    2.00    2.00    1.00    1.00    1.00    4.00    2.00    3.00    4.00    3.00
    1.00 1994.00    2.00    3.00    3.00    5.00    5.00    5.00    5.00    5.00    5.00    5.00    1.00    5.00    3.00    3.00    2.00    4.00    3.00    2.00    4.00    4.00    3.00    4.00    3.00    4.00    4.00    4.00    3.00    3.00    2.00    4.00    4.00    3.00    3.00    3.00    3.00    3.00    3.00    3.00    2.00    3.00    4.00    3.00    3.00    3.00    3.00    3.00    4.00    4.00    3.00    3.00    3.00    4.00    4.00    3.00    3.00    4.00    3.00    3.00    3.00    3.00    2.00    2.00    2.00    2.00    2.00    2.00    2.00    2.00    2.00    2.00    4.00    2.00    3.00    2.00    3.00    3.00    3.00    3.00    3.00    3.00    3.00    3.00    3.00    3.00    3.00    3.00    3.00    3.00    2.00    3.00    3.00    2.00    4.00    4.00    4.00    4.00    4.00    3.00    2.00    2.00    3.00    3.00    3.00    3.00    3.00    3.00    3.00    3.00    3.00    3.00
    2.00 1990.00    2.00    6.00    6.00    5.00    5.00    4.00    5.00    3.00    5.00    5.00    5.00    5.00    5.00    5.00    5.00    5.00    5.00    5.00    3.00    5.00    5.00    5.00    5.00    4.00    5.00    5.00    3.00    5.00    5.00    5.00    5.00    4.00    5.00    4.00    5.00    5.00    5.00    3.00    5.00    3.00    5.00    5.00    5.00    3.00    3.00    3.00    3.00    3.00    3.00    4.00    3.00    5.00    5.00    5.00    3.00    5.00    5.00    5.00    5.00    5.00    3.00    5.00    5.00    3.00    5.00    5.00    5.00    5.00    5.00    5.00    5.00    5.00    4.00    5.00    5.00    5.00    4.00    5.00    5.00    5.00    4.00    5.00    4.00    5.00    5.00    5.00    5.00    5.00    5.00    5.00    5.00    4.00    5.00    3.00    5.00    5.00    3.00    4.00    5.00    5.00    5.00    5.00    4.00    5.00    4.00    5.00    5.00    1.00    1.00    1.00
    2.00 1990.00    2.00    6.00    6.00    5.00    5.00    4.00    5.00    3.00    5.00    5.00    5.00    4.00    5.00    5.00    5.00    5.00    4.00    5.00    3.00    5.00    5.00    5.00    5.00    4.00    5.00    5.00    3.00    5.00    5.00    4.00    5.00    4.00    5.00    4.00    5.00    5.00    5.00    3.00    5.00    3.00    5.00    5.00    5.00    3.00    4.00    3.00    3.00    3.00    3.00    4.00    3.00    5.00    5.00    5.00    3.00    5.00    5.00    5.00    4.00    5.00    3.00    5.00    5.00    3.00    5.00    5.00    4.00    5.00    5.00    5.00    5.00    5.00    4.00    5.00    5.00    5.00    4.00    5.00    5.00    5.00    4.00    5.00    4.00    5.00    5.00    4.00    5.00    5.00    5.00    5.00    5.00    4.00    5.00    3.00    5.00    5.00    3.00    4.00    5.00    5.00    4.00    5.00    4.00    5.00    4.00    5.00    5.00    1.00    2.00    1.00
    2.00 1990.00    2.00    6.00    6.00    5.00    5.00    4.00    5.00    3.00    5.00    5.00    5.00    4.00    5.00    5.00    5.00    5.00    4.00    5.00    3.00    5.00    4.00    5.00    5.00    4.00    5.00    5.00    3.00    5.00    5.00    4.00    5.00    4.00    5.00    4.00    5.00    5.00    5.00    3.00    5.00    3.00    5.00    5.00    5.00    3.00    4.00    3.00    3.00    3.00    3.00    4.00    3.00    5.00    5.00    4.00    3.00    5.00    5.00    5.00    4.00    5.00    3.00    5.00    5.00    3.00    5.00    5.00    4.00    5.00    5.00    5.00    5.00    5.00    4.00    5.00    5.00    5.00    4.00    5.00    5.00    5.00    4.00    5.00    4.00    5.00    5.00    4.00    5.00    5.00    5.00    5.00    5.00    4.00    5.00    3.00    5.00    5.00    3.00    4.00    5.00    5.00    4.00    5.00    4.00    5.00    4.00    5.00    5.00    1.00    2.00    1.00
    2.00 1990.00    2.00    6.00    6.00    5.00    5.00    4.00    5.00    3.00    5.00    5.00    5.00    4.00    5.00    5.00    5.00    5.00    4.00    5.00    3.00    5.00    4.00    5.00    5.00    4.00    5.00    5.00    3.00    5.00    5.00    4.00    5.00    4.00    5.00    4.00    5.00    4.00    5.00    3.00    5.00    3.00    5.00    5.00    5.00    3.00    4.00    3.00    3.00    3.00    3.00    4.00    3.00    5.00    5.00    4.00    3.00    5.00    5.00    5.00    4.00    5.00    3.00    5.00    5.00    3.00    5.00    5.00    4.00    5.00    4.00    5.00    5.00    5.00    4.00    5.00    5.00    5.00    4.00    5.00    5.00    5.00    4.00    5.00    4.00    5.00    5.00    4.00    5.00    5.00    5.00    4.00    5.00    4.00    5.00    3.00    5.00    5.00    3.00    4.00    5.00    5.00    4.00    5.00    4.00    5.00    4.00    5.00    5.00    1.00    2.00    1.00
    2.00 1975.00    1.00   12.00   12.00    5.00    5.00    5.00    5.00    5.00    5.00    5.00    5.00    5.00    5.00    3.00    3.00    5.00    5.00    4.00    4.00    5.00    5.00    4.00    4.00    5.00    5.00    5.00    4.00    4.00    4.00    4.00    4.00    5.00    5.00    5.00    5.00    5.00    5.00    5.00    5.00    5.00    5.00    4.00    4.00    3.00    3.00    3.00    3.00    1.00    3.00    3.00    1.00    3.00    3.00    3.00    3.00    5.00    3.00    3.00    3.00    4.00    4.00    5.00    5.00    4.00    5.00    4.00    4.00    4.00    4.00    5.00    5.00    5.00    5.00    5.00    5.00    5.00    5.00    4.00    5.00    4.00    5.00    4.00    4.00    4.00    4.00    4.00    4.00    4.00    5.00    5.00    4.00    5.00    5.00    4.00    4.00    5.00    5.00    5.00    4.00    4.00    4.00    5.00    4.00    4.00    4.00    5.00    5.00    1.00    3.00    1.00
    1.00 1977.00    3.00   12.00   12.00    5.00    5.00    5.00    5.00    5.00    5.00    5.00    5.00    5.00    5.00    5.00    3.00    4.00    4.00    4.00    4.00    4.00    5.00    5.00    4.00    4.00    4.00    4.00    4.00    4.00    3.00    3.00    3.00    5.00    5.00    5.00    5.00    5.00    5.00    5.00    4.00    4.00    4.00    4.00    4.00    4.00    4.00    4.00    1.00    1.00    1.00    2.00    1.00    4.00    3.00    3.00    4.00    4.00    3.00    4.00    4.00    4.00    4.00    4.00    4.00    4.00    4.00    4.00    4.00    4.00    3.00    3.00    4.00    4.00    4.00    4.00    4.00    4.00    4.00    4.00    4.00    4.00    4.00    4.00    4.00    4.00    4.00    4.00    3.00    3.00    4.00    4.00    4.00    4.00    4.00    4.00    4.00    3.00    3.00    3.00    3.00    3.00    3.00    3.00    4.00    5.00    5.00    4.00    4.00    1.00    1.00    1.00
    2.00 1983.00    3.00   12.00   12.00    5.00    5.00    5.00    4.00    4.00    4.00    4.00    4.00    2.00    2.00    2.00    2.00    3.00    4.00    2.00    5.00    5.00    5.00    3.00    3.00    3.00    3.00    3.00    4.00    4.00    4.00    4.00    4.00    4.00    4.00    2.00    4.00    2.00    2.00    2.00    2.00    3.00    2.00    5.00    2.00    5.00    2.00    5.00    2.00    2.00    2.00    2.00    2.00    2.00    2.00    2.00    2.00    2.00    2.00    4.00    4.00    4.00    4.00    4.00    4.00    4.00    4.00    4.00    4.00    4.00    4.00    4.00    4.00    4.00    4.00    4.00    4.00    4.00    4.00    4.00    4.00    4.00    4.00    4.00    4.00    4.00    4.00    4.00    4.00    2.00    3.00    3.00    3.00    3.00    3.00    3.00    3.00    3.00    3.00    3.00    3.00    3.00    3.00    3.00    3.00    3.00    3.00    3.00    3.00    3.00    3.00    2.00
    2.00 1984.00    2.00   12.00   12.00    5.00    5.00    5.00    5.00    5.00    5.00    5.00    5.00    5.00    5.00    5.00    5.00    4.00    4.00    4.00    4.00    4.00    4.00    4.00    4.00    4.00    4.00    4.00    3.00    3.00    3.00    3.00    3.00    5.00    5.00    5.00    5.00    5.00    5.00    5.00    5.00    4.00    4.00    4.00    4.00    4.00    4.00    4.00    4.00    4.00    4.00    4.00    4.00    4.00    4.00    4.00    4.00    4.00    4.00    4.00    4.00    4.00    4.00    4.00    4.00    4.00    4.00    4.00    4.00    4.00    4.00    4.00    3.00    3.00    3.00    3.00    3.00    3.00    3.00    3.00    3.00    3.00    3.00    4.00    4.00    4.00    4.00    4.00    4.00    4.00    4.00    4.00    4.00    4.00    4.00    4.00    4.00    4.00    4.00    4.00    4.00    4.00    4.00    4.00    4.00    4.00    4.00    4.00    4.00    4.00    4.00    4.00
    2.00 1988.00    2.00   12.00   12.00    5.00    5.00    5.00    5.00    5.00    5.00    4.00    5.00    4.00    5.00    4.00    2.00    5.00    5.00    3.00    5.00    5.00    5.00    5.00    4.00    4.00    4.00    5.00    4.00    4.00    4.00    4.00    4.00    5.00    5.00    5.00    5.00    4.00    4.00    4.00    4.00    4.00    4.00    4.00    4.00    3.00    3.00    3.00    3.00    3.00    1.00    1.00    1.00    3.00    3.00    4.00    4.00    4.00    3.00    4.00    3.00    4.00    4.00    3.00    3.00    3.00    3.00    3.00    3.00    3.00    3.00    3.00    4.00    4.00    4.00    4.00    4.00    4.00    4.00    4.00    4.00    4.00    4.00    4.00    4.00    4.00    4.00    4.00    4.00    4.00    4.00    4.00    4.00    4.00    4.00    4.00    4.00    4.00    4.00    4.00    4.00    4.00    4.00    4.00    3.00    3.00    3.00    3.00    3.00    1.00    1.00    1.00
    2.00 1989.00    4.00   12.00   12.00    5.00    5.00    5.00    3.00    5.00    5.00    4.00    4.00    4.00    5.00    3.00    2.00    4.00    5.00    4.00    4.00    5.00    4.00    4.00    5.00    4.00    4.00    5.00    4.00    4.00    3.00    4.00    4.00    5.00    5.00    5.00    5.00    5.00    4.00    4.00    5.00    3.00    5.00    4.00    4.00    5.00    2.00    4.00    2.00    3.00    2.00    2.00    1.00    4.00    4.00    4.00    4.00    4.00    4.00    4.00    4.00    5.00    5.00    5.00    5.00    5.00    5.00    5.00    5.00    5.00    5.00    5.00    5.00    4.00    4.00    4.00    4.00    5.00    5.00    5.00    5.00    5.00    5.00    4.00    4.00    5.00    5.00    5.00    5.00    5.00    5.00    5.00    5.00    5.00    4.00    4.00    4.00    4.00    4.00    5.00    5.00    5.00    5.00    5.00    4.00    4.00    4.00    4.00    4.00    1.00    1.00    1.00
    1.00 1991.00    3.00   12.00   12.00    5.00    5.00    5.00    3.00    3.00    3.00    5.00    5.00    5.00    5.00    3.00    3.00    5.00    5.00    5.00    4.00    5.00    4.00    4.00    3.00    4.00    4.00    5.00    3.00    3.00    2.00    2.00    3.00    4.00    3.00    3.00    3.00    3.00    3.00    3.00    3.00    3.00    4.00    3.00    3.00    3.00    3.00    3.00    3.00    3.00    4.00    3.00    3.00    4.00    4.00    4.00    4.00    4.00    4.00    3.00    3.00    3.00    2.00    3.00    3.00    3.00    3.00    3.00    3.00    3.00    3.00    3.00    4.00    4.00    4.00    4.00    4.00    4.00    4.00    4.00    4.00    4.00    4.00    4.00    4.00    4.00    4.00    4.00    4.00    4.00    4.00    4.00    4.00    4.00    4.00    4.00    4.00    4.00    4.00    4.00    4.00    4.00    4.00    4.00    5.00    5.00    5.00    5.00    5.00    1.00    1.00    1.00
    1.00 1993.00    3.00   12.00   12.00    5.00    5.00    5.00    3.00    3.00    4.00    4.00    4.00    4.00     .00    5.00    4.00    3.00    2.00    5.00    1.00    4.00    3.00    2.00    5.00    3.00    2.00    5.00    2.00    5.00    3.00    1.00    4.00    3.00    2.00    5.00    3.00    2.00    5.00    3.00    2.00    3.00    3.00    3.00    3.00    2.00    4.00    3.00    2.00    4.00    2.00    4.00    3.00    2.00    4.00    4.00    3.00    5.00    3.00    2.00    5.00    3.00    2.00    4.00    3.00    1.00    4.00    3.00    5.00    3.00    3.00    2.00    2.00    5.00    3.00    2.00    5.00    2.00    5.00    3.00    2.00    5.00    3.00    2.00    5.00    2.00    5.00    3.00    2.00    5.00    2.00    3.00    2.00    5.00    2.00    4.00    2.00    4.00     .00    2.00    5.00    3.00    5.00    2.00    2.00    5.00    3.00    1.00    4.00    3.00    2.00    5.00
    1.00 1994.00    3.00   12.00   12.00    5.00    5.00    5.00    3.00    2.00     .00    3.00    3.00    4.00    4.00    4.00    1.00    4.00    4.00    1.00    2.00    4.00    4.00    4.00    4.00    4.00    4.00    5.00    4.00    2.00    2.00    1.00    1.00    5.00    4.00    4.00    4.00    3.00    3.00    4.00    4.00    2.00    2.00    3.00    2.00    3.00    4.00    2.00    2.00    1.00    1.00    2.00    2.00    3.00    2.00    4.00    4.00    4.00    3.00    4.00    3.00    4.00    3.00    4.00    4.00    3.00    3.00    5.00    5.00    5.00    3.00    5.00    4.00    4.00    4.00    4.00    4.00    3.00    5.00    4.00    4.00    4.00    3.00    3.00    3.00    2.00    4.00    4.00    4.00    3.00    3.00    4.00    3.00    3.00    4.00    4.00    4.00    4.00    3.00    3.00    3.00    3.00    2.00    4.00    3.00    3.00    3.00    5.00    4.00    1.00    1.00    1.00
    1.00 1995.00    2.00   12.00   12.00    5.00    5.00    5.00    5.00    5.00    5.00    5.00    5.00    5.00    5.00    5.00    3.00    5.00    5.00    3.00    4.00    4.00    4.00    4.00    4.00    4.00    4.00    4.00    4.00    4.00    4.00    4.00    4.00    4.00    4.00    4.00    4.00    4.00    4.00    4.00    4.00    4.00    4.00    4.00    4.00    4.00    4.00    4.00    4.00    4.00    4.00    4.00    4.00    4.00    4.00    4.00    4.00    4.00    4.00    4.00    4.00    4.00    4.00    4.00    4.00    4.00    4.00    4.00    4.00    4.00    4.00    4.00    4.00    4.00    4.00    4.00    4.00    4.00    4.00    4.00    4.00    4.00    4.00    4.00    4.00    4.00    4.00    4.00    4.00    4.00    4.00    4.00    4.00    4.00    4.00    4.00    4.00    4.00    4.00    4.00    4.00    4.00    4.00    4.00    4.00    4.00    4.00    4.00    4.00    4.00    4.00    4.00
    2.00 1995.00    3.00   12.00   12.00    5.00    5.00    5.00    4.00    4.00    4.00    4.00    3.00    4.00    4.00    3.00    3.00    4.00    4.00    3.00    4.00    4.00    4.00    3.00    3.00    3.00    4.00    5.00    4.00    3.00    3.00    3.00    5.00    4.00    4.00    4.00    4.00    3.00    3.00    4.00    3.00    3.00    3.00    3.00    3.00    3.00    1.00    3.00    3.00    2.00    3.00    2.00    2.00    2.00    2.00    3.00    2.00    4.00    2.00    2.00    2.00    4.00    4.00    3.00    5.00    4.00    5.00    5.00    4.00    4.00    2.00    3.00    4.00    4.00    4.00    4.00    4.00    5.00    5.00    5.00    5.00    5.00    4.00    4.00    3.00    4.00    3.00    3.00    3.00    3.00    3.00    3.00    4.00    3.00    2.00    3.00    4.00    4.00    4.00    4.00    4.00    4.00    4.00    4.00    4.00    4.00    3.00    5.00    5.00    2.00    2.00    2.00
    1.00 1995.00    3.00   12.00   12.00    5.00    5.00    5.00    4.00    5.00    5.00    5.00    3.00    5.00    4.00    4.00    2.00    5.00    5.00    2.00    5.00    5.00    4.00    3.00    3.00    3.00    2.00    5.00    4.00    5.00    5.00    5.00    5.00    5.00    5.00    5.00    5.00    5.00    4.00    5.00    5.00    5.00    5.00    4.00    5.00    2.00    3.00    3.00    1.00    1.00    2.00    2.00    1.00    5.00    5.00    5.00    5.00    5.00    5.00    5.00    5.00    5.00    3.00    5.00    5.00    5.00    5.00    5.00    5.00    5.00    3.00    4.00    5.00    5.00    5.00    5.00    5.00    3.00    5.00    5.00    5.00    5.00    5.00    5.00    5.00    5.00    5.00    5.00    5.00    5.00    5.00    5.00    5.00    5.00    3.00    3.00    4.00    5.00    5.00    5.00    5.00    5.00    5.00    5.00    2.00    5.00    5.00    5.00    5.00    1.00    1.00    1.00
    2.00 1996.00    2.00   12.00   12.00    5.00    5.00    5.00    2.00    3.00    2.00    5.00    5.00    5.00    5.00    5.00    2.00    3.00    4.00    2.00    4.00    5.00    4.00    4.00    3.00    4.00    3.00    4.00    3.00    3.00    3.00    3.00    3.00    4.00    3.00    3.00    3.00    3.00    3.00    3.00    3.00    3.00    3.00    3.00    3.00    3.00    3.00    3.00    3.00    3.00    3.00    3.00    3.00    3.00    3.00    3.00    3.00    3.00    3.00    3.00    3.00    3.00    3.00    4.00    4.00    4.00    4.00    4.00    4.00    4.00    2.00    4.00    4.00    4.00    4.00    4.00    4.00    4.00    4.00    4.00    4.00    4.00    4.00    3.00    3.00    3.00    3.00    3.00    3.00    3.00    3.00    3.00    3.00    3.00    3.00    3.00    3.00    3.00    3.00    3.00    3.00    3.00    3.00    3.00    3.00    3.00    3.00    3.00    3.00    2.00    2.00    2.00
    1.00 1994.00    2.00   12.00   24.00    5.00    5.00    5.00    5.00    5.00    5.00    4.00    5.00    4.00    5.00    4.00    2.00    5.00    5.00    3.00    5.00    5.00    5.00    5.00    4.00    4.00    4.00    5.00    4.00    4.00    4.00    4.00    4.00    5.00    5.00    5.00    5.00    4.00    4.00    4.00    4.00    4.00    4.00    4.00    4.00    3.00    3.00    3.00    3.00    3.00    1.00    1.00    1.00    3.00    3.00    4.00    4.00    4.00    3.00    3.00    3.00    4.00    4.00    3.00    3.00    3.00    3.00    3.00    3.00    3.00    3.00    3.00    4.00    4.00    4.00    4.00    4.00    4.00    4.00    4.00    4.00    4.00    4.00    4.00    4.00    4.00    4.00    4.00    4.00    4.00    5.00    5.00    5.00    5.00    3.00    3.00    3.00    3.00    3.00    3.00    3.00    3.00    3.00    3.00    3.00    3.00    3.00    3.00    3.00    1.00    1.00    1.00
    1.00 1994.00    2.00   12.00   24.00    5.00    5.00    5.00    5.00    5.00    5.00    4.00    5.00    4.00    5.00    4.00    2.00    5.00    5.00    3.00    5.00    5.00    5.00    5.00    4.00    4.00    4.00    5.00    4.00    4.00    4.00    4.00    4.00    5.00    5.00    5.00    5.00    4.00    4.00    4.00    4.00    4.00    4.00    4.00    4.00    3.00    3.00    3.00    3.00    3.00    1.00    1.00    1.00    3.00    3.00    4.00    4.00    4.00    3.00    4.00    3.00    4.00    4.00    4.00    4.00    4.00    4.00    4.00    4.00    4.00    4.00    4.00    4.00    4.00    4.00    4.00    4.00    4.00    4.00    4.00    4.00    4.00    4.00    4.00    4.00    4.00    4.00    4.00    4.00    4.00    4.00    4.00    4.00    4.00    4.00    4.00    4.00    4.00    4.00    4.00    4.00    4.00    4.00    4.00    3.00    3.00    3.00    3.00    3.00    1.00    1.00    1.00
    1.00 1998.00    2.00   12.00   24.00    5.00    5.00    5.00    5.00    5.00    5.00    4.00    5.00    4.00    5.00    4.00    2.00    5.00    5.00    3.00    5.00    5.00    5.00    5.00    4.00    4.00    4.00    5.00    4.00    4.00    4.00    4.00    4.00    5.00    5.00    5.00    5.00    4.00    4.00    4.00    4.00    4.00    4.00    4.00    4.00    3.00    3.00    3.00    3.00    3.00    1.00    1.00    1.00    3.00    3.00    4.00    4.00    4.00    3.00    3.00    3.00    4.00    4.00    3.00    3.00    3.00    3.00    3.00    3.00    3.00    3.00    3.00    4.00    4.00    4.00    4.00    4.00    4.00    4.00    4.00    4.00    4.00    4.00    4.00    4.00    4.00    4.00    4.00    4.00    4.00    5.00    5.00    5.00    5.00    3.00    3.00    3.00    3.00    3.00    3.00    3.00    3.00    3.00    3.00    3.00    3.00    3.00    3.00    3.00    1.00    1.00    1.00
    1.00 1982.00    4.00   24.00   24.00    5.00    5.00    5.00    4.00    4.00    4.00    5.00    5.00    5.00    3.00    3.00    3.00    3.00    3.00    3.00    5.00    5.00    5.00    4.00    4.00    4.00    4.00    4.00    4.00    4.00    3.00    4.00    4.00    4.00    3.00    4.00    4.00    4.00    3.00    3.00    4.00    4.00    4.00    4.00    4.00    3.00    3.00    3.00    2.00    2.00    3.00    3.00    2.00    3.00    3.00    3.00    3.00    3.00    3.00    3.00    3.00    3.00    3.00    4.00    4.00    4.00    4.00    4.00    4.00    4.00    4.00    4.00    4.00    4.00    4.00    4.00    4.00    4.00    4.00    4.00    4.00    4.00    4.00    4.00    4.00    4.00    4.00    4.00    4.00    4.00    5.00    5.00    5.00    5.00    3.00    2.00    2.00    3.00    3.00    3.00    4.00    4.00    4.00    4.00    2.00    3.00    2.00    3.00    3.00    5.00    5.00    5.00
    2.00 1989.00    3.00   24.00   24.00    5.00    5.00    5.00    3.00    3.00    3.00    3.00    5.00    5.00    5.00    3.00    3.00    3.00    3.00    3.00    5.00    5.00    5.00    4.00    4.00    4.00    4.00    5.00    4.00    4.00    3.00    4.00    4.00    3.00    4.00    3.00    3.00    3.00    2.00    3.00    2.00    5.00    4.00    5.00    4.00    5.00    2.00    4.00    4.00    4.00    4.00    4.00    4.00    4.00    4.00    4.00    4.00    4.00    4.00    4.00    4.00    4.00    5.00    3.00    4.00    4.00    4.00    4.00    4.00    4.00    2.00    4.00    4.00    3.00    4.00    4.00    4.00    4.00    3.00    3.00    4.00    3.00    3.00    3.00    3.00    3.00    3.00    3.00    3.00    3.00    3.00    3.00    3.00    3.00    3.00    3.00    4.00    4.00    4.00    4.00    2.00    2.00    2.00    2.00    2.00    1.00    1.00    1.00    1.00    1.00    1.00    1.00
    1.00 1991.00    3.00   24.00   24.00    5.00    5.00    5.00    4.00    4.00    3.00    3.00    4.00    4.00    5.00    5.00    5.00    4.00    4.00    3.00    3.00    3.00    4.00    5.00    4.00    4.00    2.00    4.00    4.00    4.00    4.00    4.00    3.00    4.00    3.00    4.00    4.00    4.00    4.00    4.00    4.00    4.00    4.00    4.00    4.00    3.00    3.00    4.00    3.00    4.00    4.00    4.00    4.00    3.00    3.00    5.00    5.00    5.00    5.00    5.00    4.00    4.00    3.00    3.00    4.00    4.00    5.00    4.00    4.00    4.00    4.00    4.00    3.00    4.00    3.00    4.00    4.00    4.00    4.00    5.00    4.00    4.00    3.00    4.00    4.00    5.00    4.00    3.00    4.00    5.00    4.00    5.00    4.00    4.00    4.00    4.00    5.00    4.00    4.00    4.00    4.00    4.00    4.00    4.00    4.00    3.00    3.00    3.00    4.00    3.00    2.00    3.00
    2.00 1993.00    2.00   24.00   24.00    5.00    5.00    5.00    5.00    5.00    5.00    5.00    5.00    5.00    5.00    5.00    5.00    3.00    3.00    3.00    3.00    3.00    3.00    3.00    3.00    3.00    3.00    3.00    3.00    3.00    3.00    3.00    3.00    3.00    3.00    3.00    3.00    3.00    3.00    3.00    3.00    3.00    3.00    3.00    3.00    3.00    3.00    3.00    3.00    3.00    3.00    3.00    3.00    3.00    3.00    3.00    3.00    3.00    3.00    3.00    3.00    3.00    3.00    3.00    3.00    3.00    3.00    3.00    3.00    3.00    3.00    3.00    3.00    3.00    3.00    3.00    3.00    3.00    3.00    3.00    3.00    3.00    3.00    3.00    3.00    3.00    3.00    3.00    3.00    3.00    3.00    3.00    3.00    3.00    3.00    3.00    3.00    3.00    3.00    3.00    3.00    3.00    3.00    3.00    3.00    3.00    3.00    3.00    3.00    3.00    3.00    3.00
    2.00 1993.00    3.00   24.00   24.00    5.00    5.00    5.00    5.00    5.00    5.00    5.00    5.00    5.00    5.00    5.00    5.00    5.00    5.00    5.00    5.00    5.00    5.00    5.00    5.00    5.00    5.00    5.00    5.00    5.00    5.00    5.00    5.00    5.00    5.00    5.00    5.00    5.00    5.00    5.00    5.00    5.00    5.00    5.00    5.00    5.00    5.00    5.00    5.00    5.00    5.00    5.00    5.00    5.00    5.00    5.00    5.00    5.00    5.00    5.00    5.00    5.00    5.00    5.00    5.00    5.00    5.00    5.00    5.00    5.00    5.00    5.00    5.00    5.00    5.00    5.00    5.00    5.00    3.00    4.00    3.00    3.00    3.00    3.00    3.00    3.00    3.00    3.00    3.00    3.00    5.00    3.00    3.00    3.00    3.00    5.00    5.00    3.00    3.00    5.00    5.00    5.00    5.00    5.00    5.00    5.00    5.00    5.00    5.00    5.00    5.00    5.00
    1.00 1994.00    2.00   24.00   24.00    5.00    5.00    5.00    5.00    5.00    5.00    4.00    5.00    4.00    5.00    4.00    2.00    5.00    5.00    3.00    5.00    5.00    5.00    5.00    4.00    4.00    4.00    5.00    4.00    4.00    4.00    4.00    4.00    5.00    5.00    5.00    5.00    4.00    4.00    4.00    4.00    4.00    4.00    4.00    4.00    3.00    3.00    3.00    3.00    3.00    1.00    1.00    1.00    3.00    3.00    4.00    4.00    4.00    3.00    3.00    3.00    4.00    4.00    3.00    3.00    3.00    3.00    3.00    3.00    3.00    3.00    3.00    4.00    4.00    4.00    4.00    4.00    4.00    4.00    4.00    4.00    4.00    4.00    4.00    4.00    4.00    4.00    4.00    4.00    4.00    5.00    5.00    5.00    5.00    3.00    3.00    3.00    3.00    3.00    3.00    3.00    3.00    3.00    3.00    3.00    3.00    3.00    3.00    3.00    1.00    1.00    1.00
    1.00 1996.00    2.00   24.00   24.00    5.00    5.00    5.00    5.00    5.00    5.00    4.00    5.00    4.00    5.00    4.00    2.00    5.00    5.00    3.00    5.00    5.00    5.00    5.00    4.00    4.00    4.00    5.00    4.00    4.00    4.00    4.00    4.00    5.00    5.00    5.00    5.00    4.00    4.00    4.00    4.00    4.00    4.00    4.00    4.00    3.00    3.00    3.00    3.00    3.00    1.00    1.00    1.00    3.00    3.00    4.00    4.00    4.00    3.00    3.00    3.00    4.00    4.00    3.00    3.00    3.00    3.00    3.00    3.00    3.00    3.00    3.00    4.00    4.00    4.00    4.00    4.00    4.00    4.00    4.00    4.00    4.00    4.00    4.00    4.00    4.00    4.00    4.00    4.00    4.00    5.00    5.00    5.00    5.00    3.00    3.00    3.00    3.00    3.00    3.00    3.00    3.00    3.00    3.00    3.00    3.00    3.00    3.00    3.00    1.00    1.00    1.00
    1.00 1996.00    2.00   24.00   24.00    5.00    5.00    5.00    5.00    5.00    5.00    4.00    5.00    4.00    5.00    4.00    2.00    5.00    5.00    3.00    5.00    5.00    5.00    5.00    4.00    4.00    4.00    5.00    4.00    4.00    4.00    4.00    4.00    5.00    5.00    5.00    5.00    4.00    4.00    4.00    4.00    4.00    4.00    4.00    4.00    3.00    3.00    3.00    3.00    3.00    1.00    1.00    1.00    3.00    3.00    4.00    4.00    4.00    3.00    3.00    3.00    4.00    4.00    3.00    3.00    3.00    3.00    3.00    3.00    3.00    3.00    3.00    4.00    4.00    4.00    4.00    4.00    4.00    4.00    4.00    4.00    4.00    4.00    4.00    4.00    4.00    4.00    4.00    4.00    4.00    5.00    5.00    5.00    5.00    3.00    3.00    3.00    3.00    3.00    3.00    3.00    3.00    3.00    3.00    3.00    3.00    3.00    3.00    3.00    1.00    1.00    1.00
    2.00 1989.00    3.00     .00   36.00    5.00    5.00    5.00    5.00    5.00    5.00    5.00    5.00    5.00    5.00    4.00    4.00    4.00    4.00    3.00    5.00    5.00    4.00    4.00    3.00    5.00    3.00    5.00    3.00    3.00    3.00    3.00    3.00    2.00    3.00    3.00    3.00    3.00    5.00    3.00    5.00    5.00    5.00    5.00    5.00    4.00    3.00    3.00    2.00    2.00    2.00    2.00    2.00    5.00    5.00    5.00    5.00    5.00    5.00    5.00    5.00    5.00    3.00    3.00    3.00    3.00    3.00    3.00    3.00    3.00    3.00    3.00    3.00    2.00    3.00    2.00    1.00    3.00    3.00    1.00    2.00    1.00    3.00    3.00    4.00    2.00    3.00    3.00    3.00    2.00    3.00    5.00    2.00    5.00    4.00    4.00    4.00    4.00    4.00    4.00    4.00    4.00    4.00    4.00    1.00    5.00    3.00    5.00    3.00    5.00    5.00    5.00
    2.00 1990.00    2.00   12.00   36.00    5.00    5.00    5.00    5.00    5.00    5.00    4.00    5.00    4.00    5.00    4.00    2.00    5.00    5.00    3.00    5.00    5.00    5.00    5.00    4.00    4.00    4.00    5.00    4.00    4.00    4.00    4.00    4.00    5.00    5.00    5.00    5.00    4.00    4.00    4.00    4.00    4.00    4.00    4.00    4.00    3.00    3.00    3.00    3.00    3.00    1.00    1.00    1.00    3.00    3.00    4.00    4.00    4.00    3.00    4.00    3.00    4.00    4.00    3.00    3.00    3.00    3.00    3.00    3.00    3.00    3.00    3.00    4.00    4.00    4.00    4.00    4.00    4.00    4.00    4.00    4.00    4.00    4.00    4.00    4.00    4.00    4.00    4.00    4.00    4.00    4.00    4.00    4.00    4.00    4.00    4.00    4.00    4.00    4.00    4.00    4.00    4.00    4.00    4.00    3.00    3.00    3.00    3.00    3.00    1.00    1.00    1.00
    1.00 1991.00    2.00   12.00   36.00    5.00    5.00    5.00    5.00    5.00    5.00    4.00    5.00    4.00    5.00    4.00    2.00    5.00    5.00    3.00    5.00    5.00    5.00    5.00    3.00    3.00    3.00    5.00    4.00    4.00    4.00    4.00    4.00    5.00    5.00    5.00    5.00    4.00    4.00    4.00    4.00    4.00    4.00    4.00    4.00    3.00    3.00    3.00    3.00    3.00    1.00    1.00    1.00    3.00    3.00    4.00    4.00    4.00    3.00    3.00    3.00    4.00    4.00    3.00    3.00    3.00    3.00    3.00    3.00    3.00    3.00    3.00    4.00    4.00    4.00    4.00    4.00    4.00    4.00    4.00    4.00    4.00    4.00    4.00    4.00    4.00    4.00    4.00    4.00    4.00    5.00    5.00    5.00    5.00    3.00    3.00    3.00    3.00    3.00    3.00    3.00    3.00    3.00    3.00    3.00    3.00    3.00    3.00    3.00    1.00    1.00    1.00
    1.00 1993.00    2.00   12.00   36.00    5.00    5.00    5.00    5.00    5.00    5.00    4.00    5.00    4.00    5.00    4.00    2.00    5.00    5.00    3.00    5.00    5.00    5.00    5.00    4.00    4.00    4.00    5.00    4.00    4.00    4.00    4.00    4.00    5.00    5.00    5.00    5.00    4.00    4.00    4.00    4.00    4.00    4.00    4.00    4.00    3.00    3.00    3.00    3.00    3.00    1.00    1.00    1.00    3.00    3.00    4.00    4.00    4.00    3.00    3.00    3.00    4.00    4.00    3.00    3.00    3.00    3.00    3.00    3.00    3.00    3.00    3.00    4.00    4.00    4.00    4.00    4.00    4.00    4.00    4.00    4.00    4.00    4.00    4.00    4.00    4.00    4.00    4.00    4.00    4.00    5.00    5.00    5.00    5.00    3.00    3.00    3.00    3.00    3.00    3.00    3.00    3.00    3.00    3.00    3.00    3.00    3.00    3.00    3.00    1.00    1.00    1.00
    1.00 1993.00    2.00   12.00   36.00    5.00    5.00    5.00    5.00    5.00    5.00    4.00    5.00    4.00    5.00    4.00    2.00    5.00    5.00    3.00    5.00    5.00    5.00    5.00    4.00    4.00    4.00    5.00    4.00    4.00    4.00    4.00    4.00    5.00    5.00    5.00    5.00    4.00    4.00    4.00    4.00    4.00    4.00    4.00    4.00    3.00    3.00    3.00    3.00    3.00    1.00    1.00    1.00    3.00    3.00    4.00    4.00    4.00    3.00    4.00    3.00    4.00    4.00    3.00    3.00    3.00    3.00    3.00    3.00    3.00    3.00    3.00    4.00    4.00    4.00    4.00    4.00    4.00    4.00    4.00    4.00    4.00    4.00    4.00    4.00    4.00    4.00    4.00    4.00    4.00    4.00    4.00    4.00    4.00    4.00    4.00    4.00    4.00    4.00    4.00    4.00    4.00    4.00    4.00    3.00    3.00    3.00    3.00    3.00    1.00    1.00    1.00
    1.00 1994.00    2.00   12.00   36.00    5.00    5.00    5.00    5.00    5.00    5.00    4.00    5.00    4.00    5.00    4.00    2.00    5.00    5.00    3.00    5.00    5.00    5.00    5.00    4.00    4.00    4.00    5.00    4.00    4.00    4.00    4.00    5.00    5.00    5.00    5.00    5.00    4.00    4.00    4.00    4.00    4.00    4.00    4.00    4.00    3.00    3.00    3.00    3.00    3.00    1.00    1.00    1.00    3.00    3.00    4.00    4.00    4.00    3.00    3.00    3.00    4.00    4.00    3.00    3.00    3.00    3.00    3.00    3.00    3.00    3.00    3.00    4.00    4.00    4.00    4.00    4.00    4.00    4.00    4.00    4.00    4.00    4.00    4.00    4.00    4.00    4.00    4.00    4.00    4.00    5.00    5.00    5.00    5.00    3.00    3.00    3.00    3.00    3.00    3.00    3.00    3.00    3.00    3.00    3.00    3.00    3.00    3.00    3.00    1.00    1.00    1.00
    2.00 1985.00    3.00   24.00   36.00    5.00    5.00    5.00    5.00    5.00    5.00    5.00    5.00    5.00    3.00    3.00    1.00    5.00    5.00    4.00    4.00    5.00    5.00    4.00    5.00    5.00    4.00    5.00    5.00    5.00    4.00    4.00    5.00    5.00    5.00    5.00    5.00    5.00    5.00    5.00    5.00    4.00    5.00    4.00    3.00    4.00    5.00    3.00    3.00    3.00    2.00    3.00    2.00    5.00    5.00    5.00    5.00    5.00    5.00    5.00    5.00    4.00    4.00    4.00    4.00    4.00    4.00    4.00    4.00    5.00    4.00    4.00    4.00    3.00    3.00    3.00    3.00    3.00    3.00    3.00    3.00    3.00    3.00    3.00    3.00    3.00    3.00    3.00    3.00    3.00    5.00    5.00    5.00    5.00    5.00    5.00    5.00    5.00    5.00    5.00    4.00    4.00    4.00    4.00    3.00    3.00    3.00    3.00    3.00    2.00    2.00    2.00
    2.00 1986.00    4.00   24.00   36.00    5.00    5.00    5.00    2.00    2.00    2.00    3.00    2.00    5.00    2.00    2.00    1.00    4.00    5.00    2.00    3.00    5.00    5.00    2.00    5.00    4.00    3.00    5.00    5.00    5.00    4.00    5.00    5.00    4.00    5.00    5.00    5.00    5.00    5.00    5.00    5.00    5.00    5.00    5.00    5.00    4.00    5.00    1.00    1.00    2.00    1.00    1.00    1.00    5.00    5.00    5.00    5.00    5.00    5.00    5.00    5.00    5.00    5.00    5.00    5.00    5.00    5.00    3.00    3.00    3.00    4.00    5.00    5.00    3.00    4.00    3.00    4.00    5.00    5.00    5.00    5.00    5.00    5.00    4.00    5.00    4.00    5.00    5.00    5.00    5.00    5.00    5.00    5.00    5.00    4.00    5.00    5.00    5.00    5.00    5.00    5.00    5.00    5.00    5.00    4.00    5.00    5.00    4.00    5.00    1.00    1.00    1.00
    1.00 1990.00    4.00   24.00   36.00    5.00    5.00    5.00    5.00    5.00    5.00    5.00    5.00    5.00    4.00    4.00    4.00    3.00    3.00    3.00    4.00    4.00    4.00    4.00    4.00    4.00    4.00    4.00    3.00    3.00    3.00    3.00    3.00    4.00    4.00    4.00    4.00    4.00    4.00    4.00    4.00    5.00    5.00    5.00    5.00    4.00    4.00    4.00    4.00    4.00    4.00    4.00    4.00    5.00    5.00    5.00    5.00    5.00    5.00    5.00    5.00    5.00    5.00    4.00    4.00    3.00    3.00    3.00    4.00    4.00    4.00    4.00    3.00    3.00    3.00    3.00    3.00    3.00    3.00    3.00    3.00    3.00    3.00    4.00    4.00    4.00    4.00    4.00    4.00    4.00    5.00    5.00    5.00    5.00    4.00    4.00    4.00    4.00    4.00    4.00    4.00    4.00    4.00    4.00    5.00    5.00    5.00    5.00    5.00    1.00    1.00    1.00
    1.00 1992.00    2.00   24.00   36.00    5.00    5.00    5.00    5.00    5.00    3.00    4.00    5.00    5.00    1.00    1.00    1.00    3.00    5.00    3.00    4.00    5.00    5.00    4.00    4.00    5.00    3.00    5.00    3.00    3.00    3.00    2.00    2.00    4.00    4.00    4.00    4.00    4.00    2.00    3.00    5.00    4.00    5.00    4.00    3.00    4.00    4.00    2.00    2.00    4.00    1.00    3.00    1.00    4.00    4.00    4.00    4.00    4.00    4.00    4.00    3.00    4.00    4.00    5.00    5.00    4.00    4.00    4.00    4.00    4.00    4.00    4.00    5.00    5.00    5.00    5.00    5.00    5.00    5.00    5.00    5.00    5.00    5.00    5.00    4.00    5.00    5.00    5.00    5.00    5.00    4.00    5.00    5.00    4.00    5.00    5.00    5.00    5.00    5.00    5.00    5.00    5.00    5.00    5.00    4.00    4.00    4.00    4.00    4.00    3.00    3.00    3.00
    2.00 1992.00    2.00   36.00   36.00    5.00    5.00    5.00    4.00    4.00    3.00    5.00    4.00    5.00    5.00    5.00    4.00    4.00    4.00    4.00    3.00    4.00    4.00    4.00    4.00    4.00    4.00    4.00    3.00    3.00    3.00    3.00    3.00    3.00    3.00    3.00    3.00    3.00    3.00    3.00    3.00    3.00    3.00    3.00    3.00    3.00    3.00    3.00    3.00    3.00    3.00    3.00    3.00    3.00    4.00    4.00    4.00    4.00    4.00    4.00    4.00    4.00    4.00    3.00    3.00    3.00    3.00    3.00    3.00    2.00    2.00    2.00    3.00    2.00    2.00    2.00    3.00    3.00    3.00    3.00    3.00    3.00    3.00    3.00    3.00    3.00    3.00    3.00    3.00    3.00    4.00    3.00    2.00    4.00    3.00    3.00    3.00    3.00    3.00    3.00    3.00    3.00    3.00    3.00    1.00    2.00    2.00    2.00    2.00    3.00    4.00    3.00
    1.00 1987.00    2.00   24.00   48.00    5.00    5.00    5.00    5.00    5.00    5.00    5.00    5.00    5.00    5.00    5.00    5.00    5.00    5.00    5.00    5.00    5.00    5.00    5.00    5.00    5.00    5.00    5.00    5.00    5.00    5.00    5.00    5.00    5.00    5.00    5.00    5.00    5.00    5.00    5.00    5.00    5.00    5.00    5.00    5.00    5.00    5.00    5.00    5.00    5.00    5.00    5.00    5.00    5.00    5.00    5.00    5.00    5.00    5.00    5.00    5.00    5.00    5.00    5.00    5.00    5.00    5.00    5.00    5.00    5.00    5.00    5.00    5.00    5.00    5.00    5.00    5.00    5.00    5.00    5.00    5.00    5.00    5.00    5.00    5.00    5.00    5.00    5.00    5.00    5.00    5.00    5.00    5.00    5.00    5.00    5.00    5.00    5.00    5.00    5.00    5.00    5.00    5.00    5.00    5.00    5.00    5.00    5.00    5.00    5.00    5.00    5.00
    2.00 1990.00    2.00   36.00   48.00    5.00    5.00    5.00    2.00    2.00    2.00    5.00    5.00    5.00    1.00    2.00    1.00    5.00    5.00    5.00    3.00    5.00    5.00    5.00    4.00    4.00    5.00    5.00    4.00    3.00    3.00    3.00    3.00    4.00    4.00    4.00    4.00    3.00    4.00    4.00    4.00    4.00    4.00    4.00    4.00    5.00    5.00    4.00    4.00    4.00    3.00    3.00    3.00    4.00    4.00    4.00    4.00    4.00    4.00    5.00    5.00    5.00    4.00    4.00    4.00    4.00    5.00    5.00    5.00    5.00    4.00    4.00    4.00    4.00    4.00    4.00    4.00    3.00    3.00    3.00    3.00    3.00    3.00    4.00    4.00    4.00    4.00    4.00    4.00    4.00    4.00    3.00    4.00    4.00    4.00    4.00    4.00    4.00    3.00    3.00    3.00    4.00    4.00    4.00    4.00    4.00    3.00    4.00    4.00    4.00    4.00    4.00
    1.00 1989.00    3.00   48.00   48.00    5.00    5.00    5.00    5.00    5.00    5.00    5.00    5.00    5.00    5.00    5.00    5.00    3.00    4.00    3.00    4.00    4.00    3.00    3.00    3.00    4.00    4.00    4.00    3.00    4.00    3.00    3.00    3.00    4.00    4.00    4.00    4.00    4.00    4.00    4.00    4.00    5.00    5.00    5.00    5.00    4.00    4.00    4.00    4.00    4.00    4.00    4.00    4.00    3.00    3.00    3.00    3.00    3.00    3.00     .00     .00     .00     .00    4.00    4.00    4.00    4.00    4.00    4.00    4.00    4.00    4.00    4.00    4.00    4.00    4.00    4.00    4.00    4.00    4.00    4.00    4.00    4.00    4.00    4.00    4.00    4.00    4.00    4.00    4.00    4.00    4.00    4.00    4.00    4.00    4.00    4.00    4.00    4.00    4.00    4.00    4.00    4.00    4.00    4.00    4.00    4.00    4.00    4.00    4.00    4.00    4.00
    2.00 1990.00    2.00   48.00   48.00    5.00    5.00    5.00    4.00    4.00    3.00    5.00    4.00    5.00    5.00    5.00    4.00    4.00    4.00    4.00    3.00    4.00    4.00    4.00    4.00    4.00    4.00    4.00    3.00    3.00    3.00    3.00    3.00    3.00    3.00    3.00    3.00    3.00    3.00    3.00    3.00    3.00    3.00    3.00    3.00    3.00    3.00    3.00    3.00    3.00    3.00    3.00    3.00    3.00    4.00    4.00    4.00    4.00    4.00    4.00    4.00    4.00    4.00    3.00    3.00    3.00    3.00    3.00    3.00    2.00    2.00    2.00    3.00    2.00    2.00    2.00    3.00    3.00    3.00    3.00    3.00    3.00    3.00    3.00    3.00    3.00    3.00    3.00    3.00    3.00    4.00    3.00    2.00    4.00    3.00    3.00    3.00    3.00    3.00    3.00    3.00    3.00    3.00    3.00    1.00    2.00    2.00    2.00    2.00    3.00    4.00    3.00
    2.00 1990.00    2.00   48.00   48.00    5.00    5.00    5.00    4.00    4.00    3.00    5.00    4.00    5.00    5.00    5.00    4.00    4.00    4.00    4.00    3.00    4.00    4.00    4.00    4.00    4.00    4.00    4.00    3.00    3.00    3.00    3.00    3.00    3.00    3.00    3.00    3.00    3.00    3.00    3.00    3.00    3.00    3.00    3.00    3.00    3.00    3.00    3.00    3.00    3.00    3.00    3.00    3.00    3.00    4.00    4.00    4.00    4.00    4.00    4.00    4.00    4.00    4.00    3.00    3.00    3.00    3.00    3.00    3.00    2.00    2.00    2.00    3.00    2.00    2.00    2.00    3.00    3.00    3.00    3.00    3.00    3.00    3.00    3.00    3.00    3.00    3.00    3.00    3.00    3.00    4.00    3.00    2.00    4.00    3.00    3.00    3.00    3.00    3.00    3.00    3.00    3.00    3.00    3.00    1.00    2.00    2.00    2.00    2.00    3.00    4.00    3.00
    2.00 1990.00    3.00   48.00   48.00    5.00    5.00    4.00    5.00    5.00    5.00    5.00    4.00    4.00    4.00    3.00    3.00    3.00    3.00    2.00    4.00    3.00    3.00    4.00    4.00    4.00    4.00    4.00    4.00    4.00    3.00    4.00    4.00    4.00    5.00    5.00    5.00    4.00    4.00    4.00    5.00    4.00    4.00    3.00    4.00    3.00    3.00    3.00    3.00    4.00    4.00    3.00    3.00    4.00    4.00    3.00    3.00    3.00    3.00    4.00    4.00    4.00    4.00    5.00    5.00    4.00    4.00    4.00    4.00    4.00    4.00    4.00    4.00    3.00    3.00    3.00    4.00    3.00    3.00    3.00    4.00    4.00    4.00    3.00    3.00    3.00    3.00    3.00    3.00    3.00    4.00    4.00    4.00    4.00    4.00    5.00    5.00    4.00    4.00    4.00    4.00    4.00    4.00    4.00    3.00    4.00    3.00    3.00    3.00    2.00    2.00    2.00
    2.00 1990.00    3.00   60.00   48.00    5.00    5.00    5.00    5.00    5.00    5.00    5.00    5.00    5.00    5.00    5.00    5.00    2.00    2.00    2.00    4.00    4.00    4.00    4.00    4.00    4.00    4.00    4.00    3.00    3.00    3.00    3.00    3.00    4.00    4.00    4.00    4.00    4.00    4.00    4.00    4.00     .00     .00     .00     .00     .00     .00     .00     .00     .00     .00     .00     .00     .00     .00     .00     .00     .00     .00     .00     .00     .00     .00    3.00    3.00    3.00    3.00    3.00    3.00    3.00    3.00    3.00    4.00    4.00    4.00    4.00    4.00    4.00    4.00    4.00    4.00    4.00    4.00    5.00    5.00    5.00    5.00    5.00    5.00    5.00    2.00    2.00    2.00    2.00    4.00    4.00    4.00    4.00    4.00    4.00    4.00    4.00    4.00    4.00    5.00    5.00    5.00    5.00    5.00    4.00    4.00    4.00
    1.00 1987.00    2.00   12.00   60.00    5.00    5.00    5.00    5.00    5.00    5.00    4.00    5.00    4.00    5.00    4.00    2.00    5.00    5.00    3.00    5.00    5.00    5.00    5.00    4.00    4.00    4.00    5.00    4.00    4.00    4.00    4.00    4.00    5.00    5.00    5.00    5.00    4.00    4.00    4.00    4.00    4.00    4.00    4.00    4.00    3.00    3.00    3.00    3.00    3.00    1.00    1.00    1.00    3.00    3.00    4.00    4.00    4.00    3.00    4.00    3.00    4.00    4.00    3.00    3.00    3.00    3.00    3.00    3.00    3.00    3.00    3.00    4.00    4.00    4.00    4.00    4.00    4.00    4.00    4.00    4.00    4.00    4.00    4.00    4.00    4.00    4.00    4.00    4.00    4.00    4.00    4.00    4.00    4.00    4.00    4.00    4.00    4.00    4.00    4.00    4.00    4.00    4.00    4.00    3.00    3.00    3.00    3.00    3.00    1.00    1.00    1.00
    1.00 1988.00    2.00   12.00   60.00    5.00    5.00    5.00    5.00    5.00    5.00    5.00    4.00    4.00    4.00    4.00    4.00    4.00    4.00    4.00    3.00    3.00    3.00    3.00    3.00    3.00    3.00    3.00    5.00    5.00    5.00    5.00    5.00    3.00    3.00    3.00    3.00    3.00    3.00    3.00    3.00    3.00    3.00    3.00    3.00    3.00    3.00    3.00    3.00    3.00    3.00    3.00    3.00    3.00    3.00    3.00    3.00    3.00    3.00    3.00    3.00    3.00    3.00    3.00    3.00    3.00    3.00    3.00    3.00    3.00    3.00    3.00    3.00    3.00    3.00    3.00    3.00    3.00    3.00    3.00    3.00    3.00    3.00    3.00    3.00    3.00    3.00    3.00    3.00    3.00    3.00    3.00    3.00    3.00    3.00    3.00    3.00    3.00    3.00    3.00    3.00    3.00    3.00    3.00    3.00    3.00    3.00    3.00    3.00    3.00    3.00    3.00
    2.00 1989.00    3.00   12.00   60.00    5.00    5.00    5.00    5.00    5.00    5.00    3.00    3.00    3.00    2.00    2.00    2.00    5.00    5.00    1.00    4.00    4.00    5.00    5.00    4.00    5.00    4.00    5.00    4.00    4.00    4.00    4.00    4.00    5.00    5.00    5.00    5.00    3.00    4.00    4.00    4.00    3.00    3.00    3.00    3.00    5.00    4.00    4.00    3.00    3.00    2.00    2.00    1.00    3.00    3.00     .00    4.00    4.00    3.00    3.00    3.00    3.00    3.00    3.00    3.00    3.00    3.00    3.00    3.00    3.00    3.00    3.00    4.00    4.00    4.00    4.00    4.00    4.00    4.00    4.00    4.00    4.00    4.00    4.00    4.00    4.00    4.00    4.00    4.00    4.00    5.00    5.00    5.00    5.00    3.00    3.00    3.00    3.00    3.00    3.00    3.00    3.00    3.00    3.00    3.00    3.00    3.00    3.00    3.00    1.00    1.00    1.00
    2.00 1989.00    3.00   12.00   60.00    5.00    5.00    5.00    5.00    5.00    5.00    3.00    3.00    3.00    2.00    2.00    2.00    5.00    5.00    1.00    4.00    4.00    5.00    5.00    4.00    5.00    4.00    5.00    4.00    4.00    4.00    4.00    4.00    5.00    5.00    5.00    5.00    3.00    4.00    4.00    4.00    3.00    3.00    3.00    3.00    5.00    4.00    4.00    3.00    3.00    2.00    2.00    1.00    3.00    3.00     .00    4.00    4.00    3.00    3.00    3.00    3.00    3.00    3.00    3.00    3.00    3.00    3.00    3.00    3.00    3.00    3.00    4.00    4.00    4.00    4.00    4.00    4.00    4.00    4.00    4.00    4.00    4.00    4.00    4.00    4.00    4.00    4.00    4.00    4.00    5.00    5.00    5.00    5.00    3.00    3.00    3.00    3.00    3.00    3.00    3.00    3.00    3.00    3.00    3.00    3.00    3.00    3.00    3.00    1.00    1.00    1.00
    2.00 1992.00    2.00   12.00   60.00    5.00    5.00    5.00    5.00    5.00    5.00    4.00    4.00    4.00    4.00    2.00    2.00    5.00    5.00    3.00    5.00    5.00    5.00    5.00    4.00    4.00    4.00    5.00    4.00    4.00    4.00    4.00    4.00    5.00    5.00    5.00    5.00    4.00    4.00    4.00    4.00    4.00    4.00    4.00    4.00    3.00    3.00    3.00    3.00    3.00    1.00    1.00    1.00    3.00    3.00    4.00    4.00    4.00    3.00    3.00    3.00    4.00    4.00    3.00    3.00    3.00    3.00    3.00    3.00    3.00    3.00    3.00    4.00    4.00    4.00    4.00    4.00    4.00    4.00    4.00    4.00    4.00    4.00    4.00    4.00    4.00    4.00    4.00    4.00    4.00    5.00    5.00    5.00    5.00    3.00    3.00    3.00    3.00    3.00    3.00    3.00    3.00    3.00    3.00    3.00    3.00    3.00    3.00    3.00    1.00    1.00    1.00
    2.00 1990.00    2.00   18.00   60.00    5.00    5.00    5.00    3.00    4.00    3.00    5.00    5.00    5.00    5.00    3.00    3.00    5.00    5.00    4.00    4.00    5.00    5.00    4.00    4.00    4.00    5.00    5.00    4.00    3.00    3.00    4.00    4.00    5.00    5.00    5.00    5.00    5.00    4.00    3.00    3.00    3.00    3.00    3.00    3.00    4.00    3.00    3.00    3.00    3.00    2.00    3.00    3.00    4.00    4.00    4.00    4.00    4.00    4.00    4.00    4.00    5.00    4.00    3.00    3.00    3.00    3.00    3.00    3.00    3.00    2.00    3.00    3.00    3.00    3.00    3.00    3.00    3.00    3.00    3.00    3.00    3.00    3.00    3.00    3.00    3.00    3.00    3.00    3.00    3.00    3.00    3.00    3.00    3.00    3.00    3.00    3.00    3.00    3.00    3.00    3.00    3.00    3.00    3.00    3.00    3.00    3.00    3.00    3.00    3.00    3.00    3.00
    2.00 1985.00    2.00   24.00   60.00    5.00    5.00    5.00    5.00    5.00    4.00    5.00    5.00    5.00    4.00    5.00    4.00    4.00    5.00    3.00    4.00    5.00    4.00    4.00    4.00    4.00    4.00    5.00    3.00    3.00    3.00    3.00    3.00    4.00    5.00    5.00    5.00    5.00    5.00    5.00    4.00    4.00    4.00    4.00    4.00    4.00    4.00    3.00    3.00    3.00    3.00    2.00    2.00    4.00    4.00    4.00    4.00    4.00    4.00    4.00    4.00    4.00    4.00    5.00    5.00    5.00    5.00    5.00    5.00    5.00    4.00    4.00    4.00    4.00    4.00    4.00    4.00    4.00    4.00    4.00    4.00    4.00    4.00    3.00    4.00    3.00    3.00    3.00    4.00    3.00    4.00    4.00    4.00    5.00    3.00    3.00    3.00    4.00    4.00    4.00    3.00    3.00    3.00    3.00    3.00    3.00    3.00    3.00    3.00    4.00    4.00    3.00
    1.00 1988.00    2.00   24.00   60.00    5.00    5.00    5.00    5.00    5.00    5.00    4.00    5.00    4.00    5.00    4.00    2.00    5.00    5.00    3.00    5.00    5.00    5.00    5.00    4.00    4.00    4.00    5.00    4.00    4.00    4.00    4.00    4.00    5.00    5.00    5.00    5.00    4.00    4.00    4.00    4.00    4.00    4.00    4.00    4.00    3.00    3.00    3.00    3.00    3.00    1.00    1.00    1.00    3.00    3.00    4.00    4.00    4.00    3.00    3.00    3.00    4.00    4.00    3.00    3.00    3.00    3.00    3.00    3.00    3.00    3.00    3.00    4.00    4.00    4.00    4.00    4.00    4.00    4.00    4.00    4.00    4.00    4.00    4.00    4.00    4.00    4.00    4.00    4.00    4.00    5.00    5.00    5.00    5.00    3.00    3.00    3.00    3.00    3.00    3.00    3.00    3.00    3.00    3.00    3.00    3.00    3.00    3.00    3.00    1.00    1.00    1.00
    2.00 1988.00    2.00   24.00   60.00    5.00    5.00    5.00    5.00    5.00    5.00    4.00    5.00    4.00    5.00    4.00    2.00    5.00    5.00    3.00    5.00    5.00    5.00    5.00    4.00    4.00    4.00    5.00    4.00    4.00    4.00    4.00    4.00    5.00    5.00    5.00    5.00    4.00    4.00    4.00    4.00    4.00    4.00    4.00    4.00    3.00    3.00    3.00    3.00    3.00    1.00    1.00    1.00    3.00    3.00    4.00    4.00    4.00    3.00    4.00    3.00    4.00    4.00    3.00    3.00    3.00    3.00    3.00    3.00    3.00    3.00    3.00    4.00    4.00    4.00    4.00    4.00    4.00    4.00    4.00    4.00    4.00    4.00    4.00    4.00    4.00    4.00    4.00    4.00    4.00    4.00    4.00    4.00    4.00    4.00    4.00    4.00    4.00    4.00    4.00    4.00    4.00    4.00    4.00    3.00    3.00    3.00    3.00    3.00    1.00    1.00    1.00
    1.00 1988.00    3.00   24.00   60.00    5.00    5.00    5.00    5.00    5.00    5.00    5.00    5.00    5.00    5.00    5.00    5.00    4.00    4.00    4.00    5.00    5.00    5.00    5.00    5.00    5.00    5.00    5.00    4.00    4.00    4.00    4.00    4.00    4.00    4.00    3.00    4.00    4.00    4.00    4.00    4.00    4.00    4.00    4.00    4.00    3.00    3.00    3.00    3.00    3.00    3.00    3.00    3.00    4.00    4.00    4.00    4.00    4.00    4.00    4.00    4.00    4.00    4.00    4.00    4.00    4.00    4.00    4.00    4.00    4.00    4.00    4.00    3.00    3.00    3.00    3.00    3.00    3.00    3.00    3.00    3.00    3.00    3.00    4.00    4.00    4.00    4.00    4.00    4.00    4.00    4.00    4.00    4.00    4.00    5.00    5.00    5.00    5.00    5.00    5.00    5.00    5.00    5.00    5.00    5.00    5.00    5.00    5.00    5.00    1.00    1.00    1.00
    1.00 1988.00    3.00   24.00   60.00    5.00    5.00    5.00    5.00    5.00    5.00    5.00    5.00    5.00    5.00    5.00    5.00    5.00    5.00    5.00    5.00    5.00    5.00    5.00    4.00    5.00    4.00    3.00    2.00    1.00    2.00    3.00    4.00    5.00    4.00    3.00    2.00    1.00    2.00    3.00    4.00    5.00    5.00    4.00    3.00    3.00    4.00    2.00    3.00    4.00    5.00    4.00    3.00    4.00    5.00    4.00    3.00    2.00    1.00    2.00    3.00    4.00    5.00    4.00    3.00    3.00    4.00    3.00    2.00    4.00    2.00    4.00    2.00    4.00    2.00    4.00    5.00    1.00    4.00    3.00    1.00    4.00    4.00    4.00    4.00    2.00    1.00    2.00    4.00    2.00    4.00    2.00    4.00    2.00    4.00    5.00    5.00    5.00    5.00    5.00    5.00    5.00    5.00    5.00    4.00    4.00    3.00    2.00    4.00    4.00    5.00    5.00
    1.00 1990.00    2.00   24.00   60.00    5.00    5.00    5.00    5.00    5.00    5.00    4.00    5.00    4.00    5.00    4.00    2.00    5.00    5.00    3.00    5.00    5.00    5.00    5.00    4.00    4.00    4.00    5.00    4.00    4.00    4.00    4.00    4.00    5.00    5.00    5.00    5.00    4.00    4.00    4.00    4.00    4.00    4.00    4.00    4.00    3.00    3.00    3.00    3.00    3.00    1.00    1.00    1.00    3.00    3.00    4.00    4.00    4.00    3.00    4.00    3.00    4.00    4.00    3.00    3.00    3.00    3.00    3.00    3.00    3.00    3.00    3.00    4.00    4.00    4.00    4.00    4.00    4.00    4.00    4.00    4.00    4.00    4.00    4.00    4.00    4.00    4.00    4.00    4.00    4.00    4.00    4.00    4.00    4.00    4.00    4.00    4.00    4.00    4.00    4.00    4.00    4.00    4.00    4.00    3.00    3.00    3.00    3.00    3.00    1.00    1.00    1.00
    1.00 1990.00    2.00   24.00   60.00    5.00    5.00    5.00    5.00    5.00    5.00    5.00    5.00    5.00    5.00    5.00    1.00    5.00    5.00    5.00    5.00    5.00    5.00    5.00    5.00    5.00    3.00    5.00    3.00    3.00    3.00    3.00    3.00    5.00    5.00    5.00    5.00    5.00    5.00    5.00    5.00    5.00    5.00    5.00    5.00    3.00    3.00    3.00    3.00    3.00    2.00    2.00    2.00    5.00    5.00    5.00    5.00    5.00    5.00    5.00    5.00    5.00    5.00    5.00    5.00    5.00    5.00    5.00    5.00    5.00    5.00    5.00    5.00    5.00    5.00    5.00    5.00    5.00    5.00    5.00    5.00    5.00    5.00    5.00    5.00    5.00    5.00    5.00    5.00    5.00    5.00    5.00    5.00    5.00    5.00    5.00    5.00    5.00    5.00    5.00    5.00    5.00    5.00    5.00    5.00    5.00    5.00    5.00    5.00    5.00    5.00    5.00
    1.00 1991.00    2.00   36.00   60.00    5.00    5.00    5.00    5.00    5.00    5.00    4.00    5.00    4.00    5.00    4.00    2.00    5.00    5.00    3.00    5.00    5.00    5.00    5.00    4.00    4.00    4.00    5.00    4.00    4.00    4.00    4.00    4.00    5.00    5.00    5.00    5.00    4.00    4.00    4.00    4.00    4.00    4.00    4.00    4.00    3.00    3.00    3.00    3.00    3.00    1.00    1.00    1.00    3.00    3.00    4.00    4.00    4.00    3.00    3.00    3.00    4.00    4.00    3.00    3.00    3.00    3.00    3.00    3.00    3.00    3.00    3.00    4.00    4.00    4.00    4.00    4.00    4.00    4.00    4.00    4.00    4.00    4.00    4.00    4.00    4.00    4.00    4.00    4.00    4.00    5.00    5.00    5.00    5.00    3.00    3.00    3.00    3.00    3.00    3.00    3.00    3.00    3.00    3.00    3.00    3.00    3.00    3.00    3.00    1.00    1.00    1.00
[truncated: 28,705 more chars]
