# Supplementary material for: A study of the psychological mechanisms of job burnout: implications of person–job fit and person–organization fit
Source: Front Psychol. 2024 Aug 2;15:1351032. doi: 10.3389/fpsyg.2024.1351032 (PMC11328536; doi:10.3389/fpsyg.2024.1351032)
Supplement: Supplementary file 1 [file Data_Sheet_1.ZIP › MPLUS 数据/新生代员工分析-人岗匹配 人组织.dgm]

VERSION 1.0.0
INPUT
TITLE:
 ÐÂÉú´úÔ±¹¤·ÖÎö-ÈË¸ÚÆ¥Åä ÈË×éÖ¯;
DATA:
file is C:\Users\Rita\Desktop\»¥ÁªÍøÐÂÉú´úÔ±¹¤ÂÛÎÄ\employee data.dat;
NOBSERVATIONS = 477;
VARIABLE:
 names are
    Gen Year Edu YrsOrg Yrslnd
    Value_a Value_b Value_c Value_d Value_e Value_f
    Value_g Value_h Value_i Value_j Value_k Value_l
    JobI_a JobI_b JobI_c Icm_a Icm_b Icm_c Icm_d Icm_e Icm_f Icm_g Icm_h
    Os_a Os_b Os_c Os_d Os_e Cc_a Cc_b Cc_c Cc_d Cc_e Cc_f Cc_g Cc_h
    Tp_a Tp_b Tp_c Tp_d Ws_a Ws_b Ws_c Bout_a Bout_b Bout_c Bout_d Bout_e
    Ib_a Ib_b Ib_c Ib_d Ib_e Ib_f Ocb_a Ocb_b Ocb_c Ocb_d
    Pcf_a Pcf_b Pcf_c Pcf_d Pcf_e Pcf_f Pcf_g Pcf_h Pcf_i
    Dj_a Dj_b Dj_c Dj_d Dj_e Ij_a Ij_b Ij_c Ij_d Ij_e Ij_f
    PO_a PO_b PO_c PO_d PO_e PO_f PO_g PJ_a PJ_b PJ_c PJ_d
    Oic_a Oic_b Oic_c Oic_d Oic_e Oic_f Oic_g Oic_h Oic_i Oic_j
    Is_a Is_b Is_c Is_d Is_e Cwc_a Cwc_b Cwc_c;
Usevariables are PJ_A-PJ_D PO_A-PO_G;
ANALYSIS:
Type=general;
OUTPUT:
STD;TECH4;MOD;
MODEL:
        PJ BY PJ_a-PJ_d;
        PO BY PO_a-PO_G;
        PJ ON PO;
INPUT_END
2
0
0
2
1
GENERAL
0
11
2
0
pj_a pj_b pj_c pj_d po_a po_b po_c po_d po_e po_f po_g pj po
2
-1 -1 -1 -1 -1 -1 -1 -1 -1 -1 -1 1 0
0
2
pj
pj_a pj_b pj_c pj_d
po
po_a po_b po_c po_d po_e po_f po_g
1 1 pj pj_a    1.000    0.000
1 1 pj pj_b    0.950    0.029
1 1 pj pj_c    0.921    0.033
1 1 pj pj_d    0.971    0.032
1 1 po po_a    1.000    0.000
1 1 po po_b    1.043    0.053
1 1 po po_c    1.026    0.046
1 1 po po_d    1.365    0.051
1 1 po po_e    1.310    0.051
1 1 po po_f    1.281    0.062
1 1 po po_g    1.327    0.053
1 1 po pj    0.737    0.054
4 1 pj_a    0.104    0.011
4 1 pj_b    0.143    0.013
4 1 pj_c    0.226    0.017
4 1 pj_d    0.186    0.015
4 1 po_a    0.211    0.015
4 1 po_b    0.342    0.024
4 1 po_c    0.220    0.016
4 1 po_d    0.117    0.011
4 1 po_e    0.161    0.013
4 1 po_f    0.426    0.030
4 1 po_g    0.193    0.015
4 1 pj    0.417    0.033
5 1 po    0.449    0.041
31 1 pj pj_a    0.813    0.031
31 1 pj pj_b    0.773    0.031
31 1 pj pj_c    0.749    0.033
31 1 pj pj_d    0.790    0.033
31 1 po po_a    0.670    0.031
31 1 po po_b    0.699    0.036
31 1 po po_c    0.688    0.031
31 1 po po_d    0.915    0.034
31 1 po po_e    0.878    0.034
31 1 po po_f    0.858    0.041
31 1 po po_g    0.889    0.035
31 1 po pj    0.608    0.031
34 1 pj_a    0.104    0.011
34 1 pj_b    0.143    0.013
34 1 pj_c    0.226    0.017
34 1 pj_d    0.186    0.015
34 1 po_a    0.211    0.015
34 1 po_b    0.342    0.024
34 1 po_c    0.220    0.016
34 1 po_d    0.117    0.011
34 1 po_e    0.161    0.013
34 1 po_f    0.426    0.030
34 1 po_g    0.193    0.015
34 1 pj    0.631    0.038
35 1 po    1.000    0.000
