# Supplementary material for: A study of the psychological mechanisms of job burnout: implications of person–job fit and person–organization fit
Source: Front Psychol. 2024 Aug 2;15:1351032. doi: 10.3389/fpsyg.2024.1351032 (PMC11328536; doi:10.3389/fpsyg.2024.1351032)
Supplement: Supplementary file 1 [file Data_Sheet_1.ZIP › MPLUS 数据/新生代员工分析-人岗匹配 人组织.out]

Mplus VERSION 7
MUTHEN & MUTHEN
04/20/2018  11:41 AM

INPUT INSTRUCTIONS

  Title: ÐÂÉú´úÔ±¹¤·ÖÎö-ÈË¸ÚÆ¥Åä ÈË×éÖ¯;
  Data:file is C:\Users\Rita\Desktop\»¥ÁªÍøÐÂÉú´úÔ±¹¤ÂÛÎÄ\employee data.dat;
  NOBSERVATIONS = 477;
  Variable: names are
      Gen Year Edu YrsOrg Yrslnd
      Value_a Value_b Value_c Value_d Value_e Value_f
      Value_g Value_h Value_i Value_j Value_k Value_l
      JobI_a JobI_b JobI_c Icm_a Icm_b Icm_c Icm_d Icm_e Icm_f Icm_g Icm_h
      Os_a Os_b Os_c Os_d Os_e Cc_a Cc_b Cc_c Cc_d Cc_e Cc_f Cc_g Cc_h
      Tp_a Tp_b Tp_c Tp_d Ws_a Ws_b Ws_c Bout_a Bout_b Bout_c Bout_d Bout_e
      Ib_a Ib_b Ib_c Ib_d Ib_e Ib_f Ocb_a Ocb_b Ocb_c Ocb_d
      Pcf_a Pcf_b Pcf_c Pcf_d Pcf_e Pcf_f Pcf_g Pcf_h Pcf_i
      Dj_a Dj_b Dj_c Dj_d Dj_e Ij_a Ij_b Ij_c Ij_d Ij_e Ij_f
      PO_a PO_b PO_c PO_d PO_e PO_f PO_g PJ_a PJ_b PJ_c PJ_d
      Oic_a Oic_b Oic_c Oic_d Oic_e Oic_f Oic_g Oic_h Oic_i Oic_j
      Is_a Is_b Is_c Is_d Is_e Cwc_a Cwc_b Cwc_c;
  Usevariables are PJ_A-PJ_D PO_A-PO_G;
  Analysis:Type=general;
  Model:
          PJ BY PJ_a-PJ_d;
          PO BY PO_a-PO_G;
          PJ ON PO;


  Output:STD;TECH4;MOD;


INPUT READING TERMINATED NORMALLY


ÐÂÉú´úÔ±¹¤·ÖÎö-ÈË¸ÚÆ¥Åä ÈË×éÖ¯;

SUMMARY OF ANALYSIS

Number of groups                                                 1
Number of observations                                         477

Number of dependent variables                                   11
Number of independent variables                                  0
Number of continuous latent variables                            2

Observed dependent variables

  Continuous
   PJ_A        PJ_B        PJ_C        PJ_D        PO_A        PO_B
   PO_C        PO_D        PO_E        PO_F        PO_G

Continuous latent variables
   PJ          PO


Estimator                                                       ML
Information matrix                                        OBSERVED
Maximum number of iterations                                  1000
Convergence criterion                                    0.500D-04
Maximum number of steepest descent iterations                   20

Input data file(s)
  C:\Users\Rita\Desktop\»¥ÁªÍøÐÂÉú´úÔ±¹¤ÂÛÎÄ\employee data.dat

Input data format  FREE


THE MODEL ESTIMATION TERMINATED NORMALLY


MODEL FIT INFORMATION

Number of Free Parameters                       34

Loglikelihood

          H0 Value                       -4502.042
          H1 Value                       -4380.669

Information Criteria

          Akaike (AIC)                    9072.085
          Bayesian (BIC)                  9213.780
          Sample-Size Adjusted BIC        9105.869
            (n* = (n + 2) / 24)

Chi-Square Test of Model Fit

          Value                            242.747
          Degrees of Freedom                    43
          P-Value                           0.0000

RMSEA (Root Mean Square Error Of Approximation)

          Estimate                           0.099
          90 Percent C.I.                    0.087  0.111
          Probability RMSEA <= .05           0.000

CFI/TLI

          CFI                                0.961
          TLI                                0.950

Chi-Square Test of Model Fit for the Baseline Model

          Value                           5191.169
          Degrees of Freedom                    55
          P-Value                           0.0000

SRMR (Standardized Root Mean Square Residual)

          Value                              0.035


MODEL RESULTS

                                                    Two-Tailed
                    Estimate       S.E.  Est./S.E.    P-Value

 PJ       BY
    PJ_A               1.000      0.000    999.000    999.000
    PJ_B               0.950      0.029     32.266      0.000
    PJ_C               0.921      0.033     27.704      0.000
    PJ_D               0.971      0.032     30.267      0.000

 PO       BY
    PO_A               1.000      0.000    999.000    999.000
    PO_B               1.043      0.053     19.827      0.000
    PO_C               1.026      0.046     22.190      0.000
    PO_D               1.365      0.051     26.958      0.000
    PO_E               1.310      0.051     25.599      0.000
    PO_F               1.281      0.062     20.811      0.000
    PO_G               1.327      0.053     24.925      0.000

 PJ       ON
    PO                 0.737      0.054     13.658      0.000

 Intercepts
    PJ_A               3.516      0.040     87.762      0.000
    PJ_B               3.564      0.039     90.443      0.000
    PJ_C               3.560      0.041     87.620      0.000
    PJ_D               3.545      0.041     86.038      0.000
    PO_A               3.518      0.037     94.530      0.000
    PO_B               3.421      0.042     81.980      0.000
    PO_C               3.465      0.038     90.901      0.000
    PO_D               3.340      0.045     74.683      0.000
    PO_E               3.367      0.044     76.149      0.000
    PO_F               3.304      0.049     66.902      0.000
    PO_G               3.388      0.045     74.600      0.000

 Variances
    PO                 0.449      0.041     10.937      0.000

 Residual Variances
    PJ_A               0.104      0.011      9.316      0.000
    PJ_B               0.143      0.013     11.393      0.000
    PJ_C               0.226      0.017     13.077      0.000
    PJ_D               0.186      0.015     12.174      0.000
    PO_A               0.211      0.015     13.891      0.000
    PO_B               0.342      0.024     14.440      0.000
    PO_C               0.220      0.016     13.935      0.000
    PO_D               0.117      0.011     10.713      0.000
    PO_E               0.161      0.013     12.253      0.000
    PO_F               0.426      0.030     14.295      0.000
    PO_G               0.193      0.015     12.683      0.000
    PJ                 0.417      0.033     12.598      0.000


STANDARDIZED MODEL RESULTS


STD Standardization

                                                    Two-Tailed
                    Estimate       S.E.  Est./S.E.    P-Value

 PJ       BY
    PJ_A               0.813      0.031     26.501      0.000
    PJ_B               0.773      0.031     24.987      0.000
    PJ_C               0.749      0.033     22.587      0.000
    PJ_D               0.790      0.033     24.046      0.000

 PO       BY
    PO_A               0.670      0.031     21.875      0.000
    PO_B               0.699      0.036     19.646      0.000
    PO_C               0.688      0.031     21.953      0.000
    PO_D               0.915      0.034     27.097      0.000
    PO_E               0.878      0.034     25.699      0.000
    PO_F               0.858      0.041     20.763      0.000
    PO_G               0.889      0.035     25.091      0.000

 PJ       ON
    PO                 0.608      0.031     19.375      0.000

 Intercepts
    PJ_A               3.516      0.040     87.762      0.000
    PJ_B               3.564      0.039     90.443      0.000
    PJ_C               3.560      0.041     87.620      0.000
    PJ_D               3.545      0.041     86.038      0.000
    PO_A               3.518      0.037     94.530      0.000
    PO_B               3.421      0.042     81.980      0.000
    PO_C               3.465      0.038     90.901      0.000
    PO_D               3.340      0.045     74.683      0.000
    PO_E               3.367      0.044     76.149      0.000
    PO_F               3.304      0.049     66.902      0.000
    PO_G               3.388      0.045     74.600      0.000

 Variances
    PO                 1.000      0.000    999.000    999.000

 Residual Variances
    PJ_A               0.104      0.011      9.316      0.000
    PJ_B               0.143      0.013     11.393      0.000
    PJ_C               0.226      0.017     13.077      0.000
    PJ_D               0.186      0.015     12.174      0.000
    PO_A               0.211      0.015     13.891      0.000
    PO_B               0.342      0.024     14.440      0.000
    PO_C               0.220      0.016     13.935      0.000
    PO_D               0.117      0.011     10.713      0.000
    PO_E               0.161      0.013     12.253      0.000
    PO_F               0.426      0.030     14.295      0.000
    PO_G               0.193      0.015     12.683      0.000
    PJ                 0.631      0.038     16.554      0.000


R-SQUARE

    Observed                                        Two-Tailed
    Variable        Estimate       S.E.  Est./S.E.    P-Value

    PJ_A               0.864      0.016     52.592      0.000
    PJ_B               0.807      0.020     41.119      0.000
    PJ_C               0.713      0.025     28.408      0.000
    PJ_D               0.770      0.022     35.352      0.000
    PO_A               0.680      0.026     25.971      0.000
    PO_B               0.588      0.031     19.189      0.000
    PO_C               0.683      0.026     26.305      0.000
    PO_D               0.878      0.013     65.903      0.000
    PO_E               0.827      0.017     49.266      0.000
    PO_F               0.634      0.028     22.291      0.000
    PO_G               0.804      0.018     43.881      0.000

     Latent                                         Two-Tailed
    Variable        Estimate       S.E.  Est./S.E.    P-Value

    PJ                 0.369      0.038      9.687      0.000


QUALITY OF NUMERICAL RESULTS

     Condition Number for the Information Matrix              0.665E-02
       (ratio of smallest to largest eigenvalue)


MODEL MODIFICATION INDICES

NOTE:  Modification indices for direct effects of observed dependent variables
regressed on covariates may not be included.  To include these, request
MODINDICES (ALL).

Minimum M.I. value for printing the modification index    10.000

                            M.I.     E.P.C.  Std E.P.C.  StdYX E.P.C.

WITH Statements

PO_A     WITH PJ_C         11.823     0.039      0.039        0.177
PO_B     WITH PO_A         32.087     0.076      0.076        0.283
PO_C     WITH PO_A         44.562     0.074      0.074        0.342
PO_C     WITH PO_B         16.253     0.055      0.055        0.202
PO_E     WITH PJ_B         10.709    -0.029     -0.029       -0.190
PO_E     WITH PJ_D         10.477     0.032      0.032        0.183
PO_E     WITH PO_B         20.362    -0.058     -0.058       -0.245
PO_F     WITH PO_C         28.149    -0.082     -0.082       -0.268
PO_G     WITH PO_A         19.205    -0.048     -0.048       -0.240
PO_G     WITH PO_B         10.333    -0.044     -0.044       -0.171
PO_G     WITH PO_C         10.134    -0.036     -0.036       -0.174
PO_G     WITH PO_E         19.684     0.049      0.049        0.276


TECHNICAL 4 OUTPUT


     ESTIMATES DERIVED FROM THE MODEL


           ESTIMATED MEANS FOR THE LATENT VARIABLES
              PJ            PO
              ________      ________
      1         0.000         0.000


           ESTIMATED COVARIANCE MATRIX FOR THE LATENT VARIABLES
              PJ            PO
              ________      ________
 PJ             0.661
 PO             0.331         0.449


           ESTIMATED CORRELATION MATRIX FOR THE LATENT VARIABLES
              PJ            PO
              ________      ________
 PJ             1.000
 PO             0.608         1.000


DIAGRAM INFORMATION

  Use View Diagram under the Diagram menu in the Mplus Editor to view the diagram.
  If running Mplus from the Mplus Diagrammer, the diagram opens automatically.

  Diagram output
    c:\users\rita\desktop\²©Ê¿Ñ§Ï°\003Ñ§Êõ½»Á÷\2018\180411-2018ÀÍ¶¯¹ØÏµÄê»á\180411-ÐÂÉú´úÔ±¹¤ÈË-¸ÚÆ¥

     Beginning Time:  11:41:02
        Ending Time:  11:41:02
       Elapsed Time:  00:00:00


MUTHEN & MUTHEN
3463 Stoner Ave.
Los Angeles, CA  90066

Tel: (310) 391-9971
Fax: (310) 391-8971
Web: www.StatModel.com
Support: Support@StatModel.com

Copyright (c) 1998-2012 Muthen & Muthen
