# Supplementary material for: A study of the psychological mechanisms of job burnout: implications of person–job fit and person–organization fit
Source: Front Psychol. 2024 Aug 2;15:1351032. doi: 10.3389/fpsyg.2024.1351032 (PMC11328536; doi:10.3389/fpsyg.2024.1351032)
Supplement: Supplementary file 1 [file Data_Sheet_1.ZIP › MPLUS 数据/新生代员工分析-人组织 压力 人岗 倦怠 efa.out]

Mplus VERSION 7
MUTHEN & MUTHEN
04/20/2018  10:09 AM

INPUT INSTRUCTIONS

  Title: ÐÂÉú´úÔ±¹¤·ÖÎö-ÈË×éÖ¯ ÈË¸ÚÆ¥Åä Ñ¹Á¦ ¾ëµ¡;
  Data:file is C:\Users\Rita\Desktop\»¥ÁªÍøÐÂÉú´úÔ±¹¤ÂÛÎÄ\employee data.dat;
  NOBSERVATIONS = 477;
  Variable: names are
      Gen Year Edu YrsOrg Yrslnd
      Value_a Value_b Value_c Value_d Value_e Value_f
      Value_g Value_h Value_i Value_j Value_k Value_l
      JobI_a JobI_b JobI_c Icm_a Icm_b Icm_c Icm_d Icm_e Icm_f Icm_g Icm_h
      Os_a Os_b Os_c Os_d Os_e Cc_a Cc_b Cc_c Cc_d Cc_e Cc_f Cc_g Cc_h
      Tp_a Tp_b Tp_c Tp_d Ws_a Ws_b Ws_c Bout_a Bout_b Bout_c Bout_d Bout_e
      Ib_a Ib_b Ib_c Ib_d Ib_e Ib_f Ocb_a Ocb_b Ocb_c Ocb_d
      Pcf_a Pcf_b Pcf_c Pcf_d Pcf_e Pcf_f Pcf_g Pcf_h Pcf_i
      Dj_a Dj_b Dj_c Dj_d Dj_e Ij_a Ij_b Ij_c Ij_d Ij_e Ij_f
      PO_a PO_b PO_c PO_d PO_e PO_f PO_g PJ_a PJ_b PJ_c PJ_d
      Oic_a Oic_b Oic_c Oic_d Oic_e Oic_f Oic_g Oic_h Oic_i Oic_j
      Is_a Is_b Is_c Is_d Is_e Cwc_a Cwc_b Cwc_c;
  Usevariables are PJ_A-PJ_D PO_A-PO_G WS_A-WS_C BOUT_A-BOUT_E;
  Analysis:Estimator=MLR;
           Type=EFA 1 4;

  Output:STD;MOD;


*** WARNING in OUTPUT command
  STANDARDIZED (STD, STDY, STDYX) options are not available for TYPE=EFA.
  Request for STANDARDIZED options will be ignored.  Note that STANDARDIZED options
  are available with the use of EFA factors (ESEM) declared in the MODEL command.
   1 WARNING(S) FOUND IN THE INPUT INSTRUCTIONS


ÐÂÉú´úÔ±¹¤·ÖÎö-ÈË×éÖ¯ ÈË¸ÚÆ¥Åä Ñ¹Á¦ ¾ëµ¡;

SUMMARY OF ANALYSIS

Number of groups                                                 1
Number of observations                                         477

Number of dependent variables                                   19
Number of independent variables                                  0
Number of continuous latent variables                            0

Observed dependent variables

  Continuous
   PJ_A        PJ_B        PJ_C        PJ_D        PO_A        PO_B
   PO_C        PO_D        PO_E        PO_F        PO_G        WS_A
   WS_B        WS_C        BOUT_A      BOUT_B      BOUT_C      BOUT_D
   BOUT_E


Estimator                                                      MLR
Rotation                                                    GEOMIN
Row standardization                                    CORRELATION
Type of rotation                                           OBLIQUE
Epsilon value                                               Varies
Information matrix                                        OBSERVED
Maximum number of iterations                                  1000
Convergence criterion                                    0.500D-04
Maximum number of steepest descent iterations                   20
Optimization Specifications for the Exploratory Factor Analysis
Rotation Algorithm
  Number of random starts                                       30
  Maximum number of iterations                               10000
  Derivative convergence criterion                       0.100D-04

Input data file(s)
  C:\Users\Rita\Desktop\»¥ÁªÍøÐÂÉú´úÔ±¹¤ÂÛÎÄ\employee data.dat

Input data format  FREE


RESULTS FOR EXPLORATORY FACTOR ANALYSIS


           EIGENVALUES FOR SAMPLE CORRELATION MATRIX
                  1             2             3             4             5
              ________      ________      ________      ________      ________
      1         7.412         5.055         1.678         0.850         0.629


           EIGENVALUES FOR SAMPLE CORRELATION MATRIX
                  6             7             8             9            10
              ________      ________      ________      ________      ________
      1         0.517         0.442         0.364         0.305         0.267


           EIGENVALUES FOR SAMPLE CORRELATION MATRIX
                 11            12            13            14            15
              ________      ________      ________      ________      ________
      1         0.245         0.218         0.200         0.173         0.153


           EIGENVALUES FOR SAMPLE CORRELATION MATRIX
                 16            17            18            19
              ________      ________      ________      ________
      1         0.134         0.127         0.121         0.113


EXPLORATORY FACTOR ANALYSIS WITH 1 FACTOR(S):


MODEL FIT INFORMATION

Number of Free Parameters                       57

Loglikelihood

          H0 Value                      -10381.069
          H0 Scaling Correction Factor      1.5822
            for MLR
          H1 Value                       -8039.532
          H1 Scaling Correction Factor      1.5250
            for MLR

Information Criteria

          Akaike (AIC)                   20876.137
          Bayesian (BIC)                 21113.686
          Sample-Size Adjusted BIC       20932.775
            (n* = (n + 2) / 24)

Chi-Square Test of Model Fit

          Value                           3114.664*
          Degrees of Freedom                   152
          P-Value                           0.0000
          Scaling Correction Factor         1.5036
            for MLR

*   The chi-square value for MLM, MLMV, MLR, ULSMV, WLSM and WLSMV cannot be used
    for chi-square difference testing in the regular way.  MLM, MLR and WLSM
    chi-square difference testing is described on the Mplus website.  MLMV, WLSMV,
    and ULSMV difference testing is done using the DIFFTEST option.

RMSEA (Root Mean Square Error Of Approximation)

          Estimate                           0.202
          90 Percent C.I.                    0.196  0.208
          Probability RMSEA <= .05           0.000

CFI/TLI

          CFI                                0.425
          TLI                                0.353

Chi-Square Test of Model Fit for the Baseline Model

          Value                           5326.051
          Degrees of Freedom                   171
          P-Value                           0.0000

SRMR (Standardized Root Mean Square Residual)

          Value                              0.233


MINIMUM ROTATION FUNCTION VALUE       6.77240


           GEOMIN ROTATED LOADINGS (* significant at 5% level)
                  1
              ________
 PJ_A           0.619*
 PJ_B           0.589*
 PJ_C           0.619*
 PJ_D           0.581*
 PO_A           0.831*
 PO_B           0.768*
 PO_C           0.832*
 PO_D           0.926*
 PO_E           0.900*
 PO_F           0.797*
 PO_G           0.879*
 WS_A          -0.005
 WS_B          -0.042
 WS_C          -0.118
 BOUT_A        -0.218*
 BOUT_B        -0.090
 BOUT_C        -0.280*
 BOUT_D        -0.280*
 BOUT_E        -0.207*


           GEOMIN FACTOR CORRELATIONS (* significant at 5% level)
                  1
              ________
      1         1.000


           ESTIMATED RESIDUAL VARIANCES
              PJ_A          PJ_B          PJ_C          PJ_D          PO_A
              ________      ________      ________      ________      ________
      1         0.617         0.653         0.617         0.662         0.309


           ESTIMATED RESIDUAL VARIANCES
              PO_B          PO_C          PO_D          PO_E          PO_F
              ________      ________      ________      ________      ________
      1         0.410         0.307         0.143         0.190         0.365


           ESTIMATED RESIDUAL VARIANCES
              PO_G          WS_A          WS_B          WS_C          BOUT_A
              ________      ________      ________      ________      ________
      1         0.227         1.000         0.998         0.986         0.953


           ESTIMATED RESIDUAL VARIANCES
              BOUT_B        BOUT_C        BOUT_D        BOUT_E
              ________      ________      ________      ________
      1         0.992         0.922         0.922         0.957


           S.E. GEOMIN ROTATED LOADINGS
                  1
              ________
 PJ_A           0.051
 PJ_B           0.054
 PJ_C           0.052
 PJ_D           0.052
 PO_A           0.022
 PO_B           0.030
 PO_C           0.023
 PO_D           0.011
 PO_E           0.014
 PO_F           0.030
 PO_G           0.017
 WS_A           0.066
 WS_B           0.064
 WS_C           0.062
 BOUT_A         0.059
 BOUT_B         0.057
 BOUT_C         0.056
 BOUT_D         0.057
 BOUT_E         0.059


           S.E. GEOMIN FACTOR CORRELATIONS
                  1
              ________
      1         0.000


           S.E. ESTIMATED RESIDUAL VARIANCES
              PJ_A          PJ_B          PJ_C          PJ_D          PO_A
              ________      ________      ________      ________      ________
      1         0.064         0.064         0.065         0.060         0.036


           S.E. ESTIMATED RESIDUAL VARIANCES
              PO_B          PO_C          PO_D          PO_E          PO_F
              ________      ________      ________      ________      ________
      1         0.046         0.038         0.021         0.025         0.048


           S.E. ESTIMATED RESIDUAL VARIANCES
              PO_G          WS_A          WS_B          WS_C          BOUT_A
              ________      ________      ________      ________      ________
      1         0.031         0.001         0.005         0.015         0.026


           S.E. ESTIMATED RESIDUAL VARIANCES
              BOUT_B        BOUT_C        BOUT_D        BOUT_E
              ________      ________      ________      ________
      1         0.010         0.032         0.032         0.024


           Est./S.E. GEOMIN ROTATED LOADINGS
                  1
              ________
 PJ_A          12.042
 PJ_B          10.921
 PJ_C          11.851
 PJ_D          11.277
 PO_A          38.511
 PO_B          25.822
 PO_C          36.448
 PO_D          81.093
 PO_E          64.401
 PO_F          26.574
 PO_G          50.326
 WS_A          -0.075
 WS_B          -0.664
 WS_C          -1.921
 BOUT_A        -3.697
 BOUT_B        -1.592
 BOUT_C        -4.960
 BOUT_D        -4.907
 BOUT_E        -3.519


           Est./S.E. GEOMIN FACTOR CORRELATIONS
                  1
              ________
      1         0.000


           Est./S.E. ESTIMATED RESIDUAL VARIANCES
              PJ_A          PJ_B          PJ_C          PJ_D          PO_A
              ________      ________      ________      ________      ________
      1         9.686        10.270         9.559        11.038         8.615


           Est./S.E. ESTIMATED RESIDUAL VARIANCES
              PO_B          PO_C          PO_D          PO_E          PO_F
              ________      ________      ________      ________      ________
      1         8.961         8.086         6.757         7.573         7.643


           Est./S.E. ESTIMATED RESIDUAL VARIANCES
              PO_G          WS_A          WS_B          WS_C          BOUT_A
              ________      ________      ________      ________      ________
      1         7.394      1542.270       185.307        67.512        37.122


           Est./S.E. ESTIMATED RESIDUAL VARIANCES
              BOUT_B        BOUT_C        BOUT_D        BOUT_E
              ________      ________      ________      ________
      1        96.663        29.177        28.881        39.310


EXPLORATORY FACTOR ANALYSIS WITH 2 FACTOR(S):


MODEL FIT INFORMATION

Number of Free Parameters                       75

Loglikelihood

          H0 Value                       -9125.648
          H0 Scaling Correction Factor      1.5911
            for MLR
          H1 Value                       -8039.532
          H1 Scaling Correction Factor      1.5250
            for MLR

Information Criteria

          Akaike (AIC)                   18401.296
          Bayesian (BIC)                 18713.859
          Sample-Size Adjusted BIC       18475.819
            (n* = (n + 2) / 24)

Chi-Square Test of Model Fit

          Value                           1459.780*
          Degrees of Freedom                   134
          P-Value                           0.0000
          Scaling Correction Factor         1.4881
            for MLR

*   The chi-square value for MLM, MLMV, MLR, ULSMV, WLSM and WLSMV cannot be used
    for chi-square difference testing in the regular way.  MLM, MLR and WLSM
    chi-square difference testing is described on the Mplus website.  MLMV, WLSMV,
    and ULSMV difference testing is done using the DIFFTEST option.

RMSEA (Root Mean Square Error Of Approximation)

          Estimate                           0.144
          90 Percent C.I.                    0.137  0.151
          Probability RMSEA <= .05           0.000

CFI/TLI

          CFI                                0.743
          TLI                                0.672

Chi-Square Test of Model Fit for the Baseline Model

          Value                           5326.051
          Degrees of Freedom                   171
          P-Value                           0.0000

SRMR (Standardized Root Mean Square Residual)

          Value                              0.088


MINIMUM ROTATION FUNCTION VALUE       0.92923


           GEOMIN ROTATED LOADINGS (* significant at 5% level)
                  1             2
              ________      ________
 PJ_A           0.650*        0.086
 PJ_B           0.622*        0.095
 PJ_C           0.646*        0.077
 PJ_D           0.606*        0.053
 PO_A           0.813*       -0.076*
 PO_B           0.765*       -0.008
 PO_C           0.818*       -0.048
 PO_D           0.914*       -0.040
 PO_E           0.894*       -0.024
 PO_F           0.806*        0.034
 PO_G           0.897*        0.073*
 WS_A           0.169*        0.684*
 WS_B           0.102*        0.568*
 WS_C           0.065         0.734*
 BOUT_A        -0.040         0.743*
 BOUT_B         0.087*        0.718*
 BOUT_C        -0.076*        0.893*
 BOUT_D        -0.079*        0.876*
 BOUT_E         0.001         0.901*


           GEOMIN FACTOR CORRELATIONS (* significant at 5% level)
                  1             2
              ________      ________
      1         1.000
      2        -0.196*        1.000


           ESTIMATED RESIDUAL VARIANCES
              PJ_A          PJ_B          PJ_C          PJ_D          PO_A
              ________      ________      ________      ________      ________
      1         0.592         0.627         0.597         0.643         0.309


           ESTIMATED RESIDUAL VARIANCES
              PO_B          PO_C          PO_D          PO_E          PO_F
              ________      ________      ________      ________      ________
      1         0.413         0.313         0.149         0.192         0.360


           ESTIMATED RESIDUAL VARIANCES
              PO_G          WS_A          WS_B          WS_C          BOUT_A
              ________      ________      ________      ________      ________
      1         0.217         0.549         0.689         0.475         0.434


           ESTIMATED RESIDUAL VARIANCES
              BOUT_B        BOUT_C        BOUT_D        BOUT_E
              ________      ________      ________      ________
      1         0.502         0.170         0.199         0.188


           S.E. GEOMIN ROTATED LOADINGS
                  1             2
              ________      ________
 PJ_A           0.041         0.080
 PJ_B           0.043         0.080
 PJ_C           0.042         0.080
 PJ_D           0.043         0.081
 PO_A           0.024         0.027
 PO_B           0.029         0.010
 PO_C           0.025         0.029
 PO_D           0.016         0.027
 PO_E           0.017         0.028
 PO_F           0.031         0.026
 PO_G           0.018         0.027
 WS_A           0.042         0.053
 WS_B           0.044         0.056
 WS_C           0.040         0.044
 BOUT_A         0.045         0.033
 BOUT_B         0.032         0.041
 BOUT_C         0.024         0.023
 BOUT_D         0.024         0.019
 BOUT_E         0.004         0.017


           S.E. GEOMIN FACTOR CORRELATIONS
                  1             2
              ________      ________
      1         0.000
      2         0.062         0.000


           S.E. ESTIMATED RESIDUAL VARIANCES
              PJ_A          PJ_B          PJ_C          PJ_D          PO_A
              ________      ________      ________      ________      ________
      1         0.054         0.054         0.056         0.054         0.035


           S.E. ESTIMATED RESIDUAL VARIANCES
              PO_B          PO_C          PO_D          PO_E          PO_F
              ________      ________      ________      ________      ________
      1         0.045         0.038         0.022         0.026         0.048


           S.E. ESTIMATED RESIDUAL VARIANCES
              PO_G          WS_A          WS_B          WS_C          BOUT_A
              ________      ________      ________      ________      ________
      1         0.030         0.064         0.059         0.064         0.053


           S.E. ESTIMATED RESIDUAL VARIANCES
              BOUT_B        BOUT_C        BOUT_D        BOUT_E
              ________      ________      ________      ________
      1         0.056         0.038         0.031         0.030


           Est./S.E. GEOMIN ROTATED LOADINGS
                  1             2
              ________      ________
 PJ_A          16.005         1.070
 PJ_B          14.515         1.176
 PJ_C          15.267         0.961
 PJ_D          13.981         0.659
 PO_A          34.197        -2.761
 PO_B          26.321        -0.800
 PO_C          33.398        -1.624
 PO_D          58.953        -1.487
 PO_E          53.360        -0.879
 PO_F          25.772         1.303
 PO_G          50.679         2.686
 WS_A           3.981        12.925
 WS_B           2.347        10.222
 WS_C           1.607        16.506
 BOUT_A        -0.878        22.551
 BOUT_B         2.706        17.612
 BOUT_C        -3.193        39.192
 BOUT_D        -3.249        46.261
 BOUT_E         0.165        52.015


           Est./S.E. GEOMIN FACTOR CORRELATIONS
                  1             2
              ________      ________
      1         0.000
      2        -3.178         0.000


           Est./S.E. ESTIMATED RESIDUAL VARIANCES
              PJ_A          PJ_B          PJ_C          PJ_D          PO_A
              ________      ________      ________      ________      ________
      1        11.018        11.670        10.676        11.905         8.744


           Est./S.E. ESTIMATED RESIDUAL VARIANCES
              PO_B          PO_C          PO_D          PO_E          PO_F
              ________      ________      ________      ________      ________
      1         9.141         8.239         6.739         7.506         7.475


           Est./S.E. ESTIMATED RESIDUAL VARIANCES
              PO_G          WS_A          WS_B          WS_C          BOUT_A
              ________      ________      ________      ________      ________
      1         7.299         8.512        11.610         7.421         8.175


           Est./S.E. ESTIMATED RESIDUAL VARIANCES
              BOUT_B        BOUT_C        BOUT_D        BOUT_E
              ________      ________      ________      ________
      1         8.888         4.495         6.512         6.177


           FACTOR STRUCTURE
                  1             2
              ________      ________
 PJ_A           0.633        -0.042
 PJ_B           0.603        -0.028
 PJ_C           0.631        -0.050
 PJ_D           0.595        -0.066
 PO_A           0.828        -0.235
 PO_B           0.766        -0.158
 PO_C           0.828        -0.208
 PO_D           0.922        -0.220
 PO_E           0.898        -0.200
 PO_F           0.799        -0.124
 PO_G           0.882        -0.102
 WS_A           0.035         0.651
 WS_B          -0.009         0.548
 WS_C          -0.079         0.722
 BOUT_A        -0.186         0.751
 BOUT_B        -0.054         0.701
 BOUT_C        -0.251         0.908
 BOUT_D        -0.251         0.892
 BOUT_E        -0.176         0.901


EXPLORATORY FACTOR ANALYSIS WITH 3 FACTOR(S):


MODEL FIT INFORMATION

Number of Free Parameters                       92

Loglikelihood

          H0 Value                       -8466.394
          H0 Scaling Correction Factor      1.4417
            for MLR
          H1 Value                       -8039.532
          H1 Scaling Correction Factor      1.5250
            for MLR

Information Criteria

          Akaike (AIC)                   17116.788
          Bayesian (BIC)                 17500.199
          Sample-Size Adjusted BIC       17208.203
            (n* = (n + 2) / 24)

Chi-Square Test of Model Fit

          Value                            536.764*
          Degrees of Freedom                   117
          P-Value                           0.0000
          Scaling Correction Factor         1.5905
            for MLR

*   The chi-square value for MLM, MLMV, MLR, ULSMV, WLSM and WLSMV cannot be used
    for chi-square difference testing in the regular way.  MLM, MLR and WLSM
    chi-square difference testing is described on the Mplus website.  MLMV, WLSMV,
    and ULSMV difference testing is done using the DIFFTEST option.

RMSEA (Root Mean Square Error Of Approximation)

          Estimate                           0.087
          90 Percent C.I.                    0.079  0.094
          Probability RMSEA <= .05           0.000

CFI/TLI

          CFI                                0.919
          TLI                                0.881

Chi-Square Test of Model Fit for the Baseline Model

          Value                           5326.051
          Degrees of Freedom                   171
          P-Value                           0.0000

SRMR (Standardized Root Mean Square Residual)

          Value                              0.038


MINIMUM ROTATION FUNCTION VALUE       0.50708


           GEOMIN ROTATED LOADINGS (* significant at 5% level)
                  1             2             3
              ________      ________      ________
 PJ_A           0.903*        0.039        -0.003
 PJ_B           0.880*        0.029         0.009
 PJ_C           0.777*        0.115*       -0.001
 PJ_D           0.868*        0.010        -0.036
 PO_A           0.087*        0.742*       -0.073*
 PO_B           0.068         0.722*        0.001
 PO_C           0.104*        0.748*       -0.041
 PO_D           0.004         0.931*       -0.015
 PO_E           0.003         0.911*        0.000
 PO_F           0.115*        0.745*        0.044
 PO_G          -0.028         0.957*        0.109*
 WS_A           0.379*       -0.002         0.667*
 WS_B           0.286*       -0.018         0.557*
 WS_C           0.275*       -0.027         0.730*
 BOUT_A         0.227*       -0.093         0.746*
 BOUT_B         0.219*        0.040         0.724*
 BOUT_C        -0.009         0.075         0.940*
 BOUT_D         0.027         0.044         0.915*
 BOUT_E        -0.047         0.188*        0.961*


           GEOMIN FACTOR CORRELATIONS (* significant at 5% level)
                  1             2             3
              ________      ________      ________
      1         1.000
      2         0.553*        1.000
      3        -0.183*       -0.348*        1.000


           ESTIMATED RESIDUAL VARIANCES
              PJ_A          PJ_B          PJ_C          PJ_D          PO_A
              ________      ________      ________      ________      ________
      1         0.143         0.200         0.284         0.224         0.324


           ESTIMATED RESIDUAL VARIANCES
              PO_B          PO_C          PO_D          PO_E          PO_F
              ________      ________      ________      ________      ________
      1         0.420         0.319         0.118         0.168         0.360


           ESTIMATED RESIDUAL VARIANCES
              PO_G          WS_A          WS_B          WS_C          BOUT_A
              ________      ________      ________      ________      ________
      1         0.172         0.504         0.665         0.459         0.421


           ESTIMATED RESIDUAL VARIANCES
              BOUT_B        BOUT_C        BOUT_D        BOUT_E
              ________      ________      ________      ________
      1         0.494         0.157         0.195         0.157


           S.E. GEOMIN ROTATED LOADINGS
                  1             2             3
              ________      ________      ________
 PJ_A           0.024         0.032         0.018
 PJ_B           0.028         0.032         0.020
 PJ_C           0.037         0.041         0.017
 PJ_D           0.023         0.016         0.024
 PO_A           0.042         0.041         0.027
 PO_B           0.043         0.046         0.020
 PO_C           0.043         0.046         0.028
 PO_D           0.017         0.015         0.018
 PO_E           0.018         0.022         0.018
 PO_F           0.035         0.053         0.025
 PO_G           0.024         0.023         0.025
 WS_A           0.054         0.014         0.041
 WS_B           0.068         0.034         0.047
 WS_C           0.061         0.032         0.039
 BOUT_A         0.042         0.064         0.034
 BOUT_B         0.045         0.046         0.040
 BOUT_C         0.011         0.067         0.032
 BOUT_D         0.028         0.069         0.031
 BOUT_E         0.025         0.073         0.034


           S.E. GEOMIN FACTOR CORRELATIONS
                  1             2             3
              ________      ________      ________
      1         0.000
      2         0.047         0.000
      3         0.067         0.087         0.000


           S.E. ESTIMATED RESIDUAL VARIANCES
              PJ_A          PJ_B          PJ_C          PJ_D          PO_A
              ________      ________      ________      ________      ________
      1         0.024         0.032         0.033         0.034         0.037


           S.E. ESTIMATED RESIDUAL VARIANCES
              PO_B          PO_C          PO_D          PO_E          PO_F
              ________      ________      ________      ________      ________
      1         0.046         0.039         0.016         0.025         0.050


           S.E. ESTIMATED RESIDUAL VARIANCES
              PO_G          WS_A          WS_B          WS_C          BOUT_A
              ________      ________      ________      ________      ________
      1         0.027         0.056         0.056         0.056         0.046


           S.E. ESTIMATED RESIDUAL VARIANCES
              BOUT_B        BOUT_C        BOUT_D        BOUT_E
              ________      ________      ________      ________
      1         0.050         0.031         0.030         0.022


           Est./S.E. GEOMIN ROTATED LOADINGS
                  1             2             3
              ________      ________      ________
 PJ_A          37.341         1.210        -0.167
 PJ_B          31.726         0.909         0.440
 PJ_C          21.162         2.794        -0.042
 PJ_D          37.398         0.671        -1.512
 PO_A           2.064        17.900        -2.666
 PO_B           1.564        15.614         0.059
 PO_C           2.405        16.301        -1.482
 PO_D           0.239        63.968        -0.859
 PO_E           0.181        41.406         0.023
 PO_F           3.284        13.986         1.750
 PO_G          -1.183        41.570         4.325
 WS_A           6.999        -0.160        16.246
 WS_B           4.238        -0.518        11.850
 WS_C           4.495        -0.836        18.934
 BOUT_A         5.347        -1.468        21.826
 BOUT_B         4.828         0.858        18.336
 BOUT_C        -0.834         1.116        29.198
 BOUT_D         0.939         0.638        29.395
 BOUT_E        -1.887         2.582        28.585


           Est./S.E. GEOMIN FACTOR CORRELATIONS
                  1             2             3
              ________      ________      ________
      1         0.000
      2        11.648         0.000
      3        -2.718        -3.984         0.000


           Est./S.E. ESTIMATED RESIDUAL VARIANCES
              PJ_A          PJ_B          PJ_C          PJ_D          PO_A
              ________      ________      ________      ________      ________
      1         5.936         6.282         8.666         6.651         8.801


           Est./S.E. ESTIMATED RESIDUAL VARIANCES
              PO_B          PO_C          PO_D          PO_E          PO_F
              ________      ________      ________      ________      ________
      1         9.107         8.072         7.352         6.757         7.198


           Est./S.E. ESTIMATED RESIDUAL VARIANCES
              PO_G          WS_A          WS_B          WS_C          BOUT_A
              ________      ________      ________      ________      ________
      1         6.294         8.986        11.830         8.263         9.108


           Est./S.E. ESTIMATED RESIDUAL VARIANCES
              BOUT_B        BOUT_C        BOUT_D        BOUT_E
              ________      ________      ________      ________
      1         9.859         4.997         6.585         7.272


           FACTOR STRUCTURE
                  1             2             3
              ________      ________      ________
 PJ_A           0.925         0.539        -0.182
 PJ_B           0.894         0.512        -0.163
 PJ_C           0.841         0.544        -0.183
 PJ_D           0.880         0.502        -0.198
 PO_A           0.511         0.816        -0.347
 PO_B           0.467         0.759        -0.263
 PO_C           0.525         0.820        -0.321
 PO_D           0.522         0.939        -0.340
 PO_E           0.506         0.912        -0.317
 PO_F           0.518         0.793        -0.236
 PO_G           0.481         0.904        -0.219
 WS_A           0.256        -0.025         0.599
 WS_B           0.174        -0.053         0.511
 WS_C           0.126        -0.129         0.689
 BOUT_A         0.039        -0.227         0.737
 BOUT_B         0.108        -0.091         0.671
 BOUT_C        -0.140        -0.257         0.916
 BOUT_D        -0.117        -0.260         0.895
 BOUT_E        -0.120        -0.173         0.905


EXPLORATORY FACTOR ANALYSIS WITH 4 FACTOR(S):


MODEL FIT INFORMATION

Number of Free Parameters                      108

Loglikelihood

          H0 Value                       -8292.654
          H0 Scaling Correction Factor      1.4643
            for MLR
          H1 Value                       -8039.532
          H1 Scaling Correction Factor      1.5250
            for MLR

Information Criteria

          Akaike (AIC)                   16801.309
          Bayesian (BIC)                 17251.400
          Sample-Size Adjusted BIC       16908.623
            (n* = (n + 2) / 24)

Chi-Square Test of Model Fit

          Value                            318.404*
          Degrees of Freedom                   101
          P-Value                           0.0000
          Scaling Correction Factor         1.5899
            for MLR

*   The chi-square value for MLM, MLMV, MLR, ULSMV, WLSM and WLSMV cannot be used
    for chi-square difference testing in the regular way.  MLM, MLR and WLSM
    chi-square difference testing is described on the Mplus website.  MLMV, WLSMV,
    and ULSMV difference testing is done using the DIFFTEST option.

RMSEA (Root Mean Square Error Of Approximation)

          Estimate                           0.067
          90 Percent C.I.                    0.059  0.076
          Probability RMSEA <= .05           0.000

CFI/TLI

          CFI                                0.958
          TLI                                0.929

Chi-Square Test of Model Fit for the Baseline Model

          Value                           5326.051
          Degrees of Freedom                   171
          P-Value                           0.0000

SRMR (Standardized Root Mean Square Residual)

          Value                              0.023


MINIMUM ROTATION FUNCTION VALUE       0.70272


           GEOMIN ROTATED LOADINGS (* significant at 5% level)
                  1             2             3             4
              ________      ________      ________      ________
 PJ_A           0.927*        0.014         0.009        -0.013
 PJ_B           0.905*        0.003         0.029        -0.024
 PJ_C           0.785*        0.098*       -0.001         0.000
 PJ_D           0.846*        0.005        -0.089*        0.078
 PO_A           0.057         0.755*       -0.123*        0.041
 PO_B           0.079         0.716*        0.024        -0.061
 PO_C           0.147*        0.739*        0.039        -0.134*
 PO_D          -0.006         0.934*       -0.029        -0.020
 PO_E          -0.040*        0.924*       -0.067         0.054
 PO_F           0.083*        0.747*       -0.010         0.044
 PO_G          -0.054         0.953*        0.070         0.009
 WS_A           0.011         0.028        -0.007         0.912*
 WS_B           0.010         0.001         0.057         0.664*
 WS_C          -0.028        -0.016         0.192         0.717*
 BOUT_A         0.145*       -0.143*        0.601*        0.173
 BOUT_B         0.058         0.014         0.441*        0.358*
 BOUT_C        -0.016        -0.008         0.946*       -0.024
 BOUT_D        -0.014        -0.031         0.847*        0.067
 BOUT_E        -0.067*        0.107*        0.944*       -0.006


           GEOMIN FACTOR CORRELATIONS (* significant at 5% level)
                  1             2             3             4
              ________      ________      ________      ________
      1         1.000
      2         0.581*        1.000
      3        -0.120*       -0.229*        1.000
      4         0.217*       -0.035         0.629*        1.000


           ESTIMATED RESIDUAL VARIANCES
              PJ_A          PJ_B          PJ_C          PJ_D          PO_A
              ________      ________      ________      ________      ________
      1         0.133         0.193         0.284         0.228         0.322


           ESTIMATED RESIDUAL VARIANCES
              PO_B          PO_C          PO_D          PO_E          PO_F
              ________      ________      ________      ________      ________
      1         0.420         0.310         0.119         0.163         0.359


           ESTIMATED RESIDUAL VARIANCES
              PO_G          WS_A          WS_B          WS_C          BOUT_A
              ________      ________      ________      ________      ________
      1         0.173         0.173         0.506         0.280         0.428


           ESTIMATED RESIDUAL VARIANCES
              BOUT_B        BOUT_C        BOUT_D        BOUT_E
              ________      ________      ________      ________
      1         0.474         0.126         0.190         0.140


           S.E. GEOMIN ROTATED LOADINGS
                  1             2             3             4
              ________      ________      ________      ________
 PJ_A           0.022         0.020         0.025         0.026
 PJ_B           0.030         0.023         0.034         0.036
 PJ_C           0.038         0.036         0.035         0.045
 PJ_D           0.032         0.023         0.041         0.042
 PO_A           0.050         0.041         0.050         0.053
 PO_B           0.052         0.048         0.046         0.053
 PO_C           0.044         0.046         0.033         0.043
 PO_D           0.018         0.015         0.025         0.025
 PO_E           0.020         0.020         0.034         0.032
 PO_F           0.035         0.051         0.034         0.039
 PO_G           0.030         0.023         0.041         0.035
 WS_A           0.036         0.028         0.028         0.044
 WS_B           0.046         0.036         0.063         0.068
 WS_C           0.052         0.026         0.137         0.138
 BOUT_A         0.061         0.042         0.104         0.132
 BOUT_B         0.046         0.027         0.110         0.113
 BOUT_C         0.020         0.016         0.030         0.033
 BOUT_D         0.024         0.021         0.041         0.043
 BOUT_E         0.026         0.027         0.031         0.033


           S.E. GEOMIN FACTOR CORRELATIONS
                  1             2             3             4
              ________      ________      ________      ________
      1         0.000
      2         0.043         0.000
      3         0.058         0.053         0.000
      4         0.056         0.060         0.053         0.000


           S.E. ESTIMATED RESIDUAL VARIANCES
              PJ_A          PJ_B          PJ_C          PJ_D          PO_A
              ________      ________      ________      ________      ________
      1         0.024         0.032         0.032         0.034         0.037


           S.E. ESTIMATED RESIDUAL VARIANCES
              PO_B          PO_C          PO_D          PO_E          PO_F
              ________      ________      ________      ________      ________
      1         0.045         0.038         0.016         0.024         0.050


           S.E. ESTIMATED RESIDUAL VARIANCES
              PO_G          WS_A          WS_B          WS_C          BOUT_A
              ________      ________      ________      ________      ________
      1         0.028         0.077         0.060         0.063         0.046


           S.E. ESTIMATED RESIDUAL VARIANCES
              BOUT_B        BOUT_C        BOUT_D        BOUT_E
              ________      ________      ________      ________
      1         0.045         0.032         0.032         0.025


           Est./S.E. GEOMIN ROTATED LOADINGS
                  1             2             3             4
              ________      ________      ________      ________
 PJ_A          41.962         0.733         0.384        -0.505
 PJ_B          29.844         0.150         0.846        -0.685
 PJ_C          20.721         2.729        -0.039        -0.009
 PJ_D          26.550         0.227        -2.149         1.836
 PO_A           1.157        18.203        -2.474         0.768
 PO_B           1.526        14.897         0.532        -1.148
 PO_C           3.294        16.039         1.195        -3.146
 PO_D          -0.338        61.220        -1.153        -0.776
 PO_E          -2.057        45.157        -1.953         1.670
 PO_F           2.362        14.772        -0.293         1.138
 PO_G          -1.823        41.087         1.706         0.249
 WS_A           0.304         1.022        -0.253        20.905
 WS_B           0.220         0.021         0.902         9.756
 WS_C          -0.537        -0.595         1.403         5.194
 BOUT_A         2.361        -3.392         5.786         1.315
 BOUT_B         1.265         0.498         4.024         3.177
 BOUT_C        -0.812        -0.500        31.862        -0.727
 BOUT_D        -0.575        -1.456        20.768         1.571
 BOUT_E        -2.593         3.933        30.222        -0.197


           Est./S.E. GEOMIN FACTOR CORRELATIONS
                  1             2             3             4
              ________      ________      ________      ________
      1         0.000
      2        13.518         0.000
      3        -2.056        -4.356         0.000
      4         3.894        -0.585        11.823         0.000


           Est./S.E. ESTIMATED RESIDUAL VARIANCES
              PJ_A          PJ_B          PJ_C          PJ_D          PO_A
              ________      ________      ________      ________      ________
      1         5.523         6.023         8.766         6.618         8.772


           Est./S.E. ESTIMATED RESIDUAL VARIANCES
              PO_B          PO_C          PO_D          PO_E          PO_F
              ________      ________      ________      ________      ________
      1         9.226         8.088         7.335         6.778         7.174


           Est./S.E. ESTIMATED RESIDUAL VARIANCES
              PO_G          WS_A          WS_B          WS_C          BOUT_A
              ________      ________      ________      ________      ________
      1         6.262         2.241         8.383         4.420         9.216


           Est./S.E. ESTIMATED RESIDUAL VARIANCES
              BOUT_B        BOUT_C        BOUT_D        BOUT_E
              ________      ________      ________      ________
      1        10.615         3.891         6.007         5.529


           FACTOR STRUCTURE
                  1             2             3             4
              ________      ________      ________      ________
 PJ_A           0.931         0.551        -0.113         0.193
 PJ_B           0.898         0.524        -0.096         0.190
 PJ_C           0.843         0.555        -0.118         0.165
 PJ_D           0.876         0.514        -0.142         0.205
 PO_A           0.520         0.815        -0.277        -0.051
 PO_B           0.480         0.759        -0.188        -0.054
 PO_C           0.542         0.820        -0.232        -0.104
 PO_D           0.536         0.938        -0.255        -0.072
 PO_E           0.516         0.914        -0.240        -0.029
 PO_F           0.528         0.796        -0.163         0.029
 PO_G           0.494         0.906        -0.136         0.008
 WS_A           0.226         0.004         0.559         0.909
 WS_B           0.147        -0.030         0.473         0.702
 WS_C           0.095        -0.101         0.650         0.832
 BOUT_A         0.027        -0.203         0.726         0.588
 BOUT_B         0.091        -0.066         0.656         0.648
 BOUT_C        -0.139        -0.233         0.934         0.568
 BOUT_D        -0.119        -0.235         0.898         0.598
 BOUT_E        -0.119        -0.148         0.924         0.569


MODIFICATION INDICES


     MODIFICATION INDICES FOR ANALYSIS WITH 1 FACTOR(S)


     MODIFICATION INDICES


           THETA
              PJ_A          PJ_B          PJ_C          PJ_D          PO_A
              ________      ________      ________      ________      ________
 PJ_A           0.000
 PJ_B         184.130         0.000
 PJ_C         145.404       120.032         0.000
 PJ_D         166.846       160.495       115.794         0.000
 PO_A           1.322         5.612         0.240         1.832         0.000
 PO_B           1.517         0.420         0.032         2.813        19.231
 PO_C           0.034         0.355         0.613         1.987        24.827
 PO_D          20.996        10.770        29.367        22.435         3.261
 PO_E          14.062        22.170        13.329         4.890         3.235
 PO_F           0.207         0.001         0.111         0.082         0.960
 PO_G          17.205         8.419        13.916        14.822         6.835
 WS_A          23.414        20.405        14.112        23.137         0.020
 WS_B          13.128        14.635        13.153         9.662         2.914
 WS_C          11.296         9.873        15.131        12.406         0.021
 BOUT_A        12.583        11.794        14.832         6.795         1.949
 BOUT_B        10.792        10.977         2.928         8.103         0.081
 BOUT_C         1.315         0.873         1.214         0.000         0.825
 BOUT_D         2.320         3.031         3.507         0.000         2.869
 BOUT_E         0.065         0.583         0.018         0.032         6.042


           THETA
              PO_B          PO_C          PO_D          PO_E          PO_F
              ________      ________      ________      ________      ________
 PO_B           0.000
 PO_C           9.225         0.000
 PO_D           0.625         0.006         0.000
 PO_E           9.054         0.375        14.008         0.000
 PO_F           0.016        22.530         0.046         1.500         0.000
 PO_G           2.478         2.779        28.234        31.984         5.151
 WS_A           0.283         4.742         2.509         0.103         5.939
 WS_B           0.057         2.346         0.137         0.186         0.093
 WS_C           0.094         1.011         1.141         0.529         2.296
 BOUT_A         3.148         0.429         1.737         2.779         0.075
 BOUT_B         1.123         1.165         0.291         0.470         0.110
 BOUT_C         0.945         0.747         0.014         0.134         2.753
 BOUT_D         1.116         0.294         0.025         0.003         4.070
 BOUT_E         0.004         0.327         1.263         2.935         5.243


           THETA
              PO_G          WS_A          WS_B          WS_C          BOUT_A
              ________      ________      ________      ________      ________
 PO_G           0.000
 WS_A           2.865         0.000
 WS_B           6.916       136.853         0.000
 WS_C           2.785       179.648       103.871         0.000
 BOUT_A         1.701        80.949        43.208       127.616         0.000
 BOUT_B         6.461       104.262        61.046       121.703       133.528
 BOUT_C        15.416        88.084        59.723       109.840       134.086
 BOUT_D        20.253       102.792        76.106       107.353       123.839
 BOUT_E        26.777        83.336        56.792       106.726       129.015


           THETA
              BOUT_B        BOUT_C        BOUT_D        BOUT_E
              ________      ________      ________      ________
 BOUT_B         0.000
 BOUT_C       114.137         0.000
 BOUT_D        87.823       222.224         0.000
 BOUT_E       125.438       232.671       214.887         0.000


     EXPECTED PARAMETER CHANGE


           THETA
              PJ_A          PJ_B          PJ_C          PJ_D          PO_A
              ________      ________      ________      ________      ________
 PJ_A           0.000
 PJ_B           0.373         0.000
 PJ_C           0.333         0.306         0.000
 PJ_D           0.374         0.371         0.316         0.000
 PO_A          -0.021        -0.045         0.009        -0.027         0.000
 PO_B          -0.029        -0.015        -0.004        -0.042         0.071
 PO_C           0.004        -0.011         0.015        -0.029         0.066
 PO_D          -0.078        -0.056        -0.093        -0.085        -0.022
 PO_E          -0.069        -0.087        -0.068        -0.043        -0.023
 PO_F           0.012         0.001         0.009         0.008         0.018
 PO_G          -0.083        -0.059        -0.076        -0.082        -0.037
 WS_A           0.169         0.159         0.133         0.178        -0.003
 WS_B           0.140         0.150         0.142         0.128        -0.045
 WS_C           0.116         0.110         0.136         0.129        -0.003
 BOUT_A         0.127         0.124         0.139         0.099         0.034
 BOUT_B         0.129         0.131         0.068         0.118        -0.008
 BOUT_C         0.045         0.037         0.044         0.000        -0.024
 BOUT_D         0.062         0.071         0.077         0.000        -0.047
 BOUT_E         0.011         0.032        -0.006         0.008        -0.070


           THETA
              PO_B          PO_C          PO_D          PO_E          PO_F
              ________      ________      ________      ________      ________
 PO_B           0.000
 PO_C           0.050         0.000
 PO_D           0.012        -0.001         0.000
 PO_E          -0.048        -0.008         0.047         0.000
 PO_F          -0.003        -0.089         0.004         0.022         0.000
 PO_G          -0.028        -0.024         0.071         0.080         0.045
 WS_A          -0.016        -0.053        -0.034         0.007         0.083
 WS_B          -0.008        -0.041        -0.009         0.011        -0.011
 WS_C          -0.009        -0.024        -0.023         0.017         0.051
 BOUT_A         0.055         0.016        -0.029        -0.040         0.009
 BOUT_B         0.036        -0.029        -0.013         0.018         0.013
 BOUT_C         0.033         0.023        -0.003         0.010         0.063
 BOUT_D         0.037        -0.015         0.004        -0.001         0.079
 BOUT_E         0.002        -0.017         0.029         0.048         0.093


           THETA
              PO_G          WS_A          WS_B          WS_C          BOUT_A
              ________      ________      ________      ________      ________
 PO_G           0.000
 WS_A           0.043         0.000
 WS_B           0.075         0.581         0.000
 WS_C           0.042         0.593         0.500         0.000
 BOUT_A         0.034         0.412         0.333         0.511         0.000
 BOUT_B         0.073         0.513         0.435         0.548         0.593
 BOUT_C         0.112         0.470         0.429         0.518         0.592
 BOUT_D         0.133         0.525         0.501         0.531         0.589
 BOUT_E         0.158         0.488         0.447         0.546         0.620


           THETA
              BOUT_B        BOUT_C        BOUT_D        BOUT_E
              ________      ________      ________      ________
 BOUT_B         0.000
 BOUT_C         0.600         0.000
 BOUT_D         0.545         0.863         0.000
 BOUT_E         0.672         0.911         0.907         0.000


     MODIFICATION INDICES FOR ANALYSIS WITH 2 FACTOR(S)


     MODIFICATION INDICES


           THETA
              PJ_A          PJ_B          PJ_C          PJ_D          PO_A
              ________      ________      ________      ________      ________
 PJ_A           0.000
 PJ_B         182.740         0.000
 PJ_C         142.667       116.395         0.000
 PJ_D         165.587       159.144       112.850         0.000
 PO_A           1.770         6.614         0.153         2.672         0.000
 PO_B           2.540         0.998         0.216         4.156        20.916
 PO_C           0.000         0.659         0.403         2.880        26.300
 PO_D          25.773        14.250        33.630        27.854         2.007
 PO_E          19.464        29.027        17.736         8.111         2.590
 PO_F           0.028         0.371         0.049         0.074         1.339
 PO_G          30.757        17.913        24.599        25.233         5.149
 WS_A          17.860        13.692         8.224        24.749         0.350
 WS_B           6.805         7.912         7.526         6.491         2.295
 WS_C           4.771         3.116        10.241        11.255         0.710
 BOUT_A         7.162         5.739        11.345         4.687        12.856
 BOUT_B         4.485         4.311         0.000         5.485         0.454
 BOUT_C         7.137        12.364         5.332        13.937         2.027
 BOUT_D         1.932         1.131         0.009        10.946         0.628
 BOUT_E        25.269        15.204        31.167        10.324         8.174


           THETA
              PO_B          PO_C          PO_D          PO_E          PO_F
              ________      ________      ________      ________      ________
 PO_B           0.000
 PO_C          10.690         0.000
 PO_D           1.373         0.277         0.000
 PO_E           7.815         0.058        17.325         0.000
 PO_F           0.018        20.970         0.168         1.426         0.000
 PO_G           2.673         1.736        34.298        34.578         3.432
 WS_A           3.073         9.459         8.372         0.623         1.171
 WS_B           1.070         3.676         0.986         0.141         4.357
 WS_C           2.318         2.093         4.764         0.018         0.079
 BOUT_A         3.386         1.797         4.452        11.489         4.024
 BOUT_B         0.351         2.045         1.470         0.002         3.540
 BOUT_C         1.840        14.927         0.624         0.120         0.001
 BOUT_D         1.897         0.002         1.456         0.663         0.840
 BOUT_E         1.376         0.024        13.364        13.024         2.486


           THETA
              PO_G          WS_A          WS_B          WS_C          BOUT_A
              ________      ________      ________      ________      ________
 PO_G           0.000
 WS_A           5.829         0.000
 WS_B           0.042        73.801         0.000
 WS_C           7.972       100.199        31.475         0.000
 BOUT_A        10.341         0.193         1.831        18.291         0.000
 BOUT_B         1.431        13.475         2.304        19.433        27.448
 BOUT_C         0.476        27.650        15.836        21.061         1.945
 BOUT_D         4.572         1.788         0.000        13.461         4.356
 BOUT_E        15.211        33.143        18.160        21.974         3.563


           THETA
              BOUT_B        BOUT_C        BOUT_D        BOUT_E
              ________      ________      ________      ________
 BOUT_B         0.000
 BOUT_C         6.152         0.000
 BOUT_D        38.393        24.270         0.000
 BOUT_E         0.003        49.054        13.308         0.000


     EXPECTED PARAMETER CHANGE


           THETA
              PJ_A          PJ_B          PJ_C          PJ_D          PO_A
              ________      ________      ________      ________      ________
 PJ_A           0.000
 PJ_B           0.357         0.000
 PJ_C           0.318         0.290         0.000
 PJ_D           0.360         0.356         0.302         0.000
 PO_A          -0.024        -0.047         0.007        -0.032         0.000
 PO_B          -0.037        -0.023        -0.011        -0.050         0.074
 PO_C           0.000        -0.015         0.012        -0.034         0.067
 PO_D          -0.085        -0.064        -0.099        -0.094        -0.017
 PO_E          -0.079        -0.098        -0.077        -0.055        -0.021
 PO_F          -0.004        -0.016        -0.006        -0.008         0.021
 PO_G          -0.108        -0.083        -0.098        -0.104        -0.031
 WS_A           0.110         0.097         0.076         0.138         0.011
 WS_B           0.083         0.091         0.089         0.087        -0.033
 WS_C           0.053         0.043         0.079         0.087         0.014
 BOUT_A         0.065         0.059         0.084         0.056         0.061
 BOUT_B         0.059         0.059        -0.001         0.070         0.013
 BOUT_C        -0.051        -0.068        -0.045        -0.076         0.019
 BOUT_D        -0.029        -0.022        -0.002        -0.073        -0.011
 BOUT_E        -0.104        -0.082        -0.118        -0.071        -0.041


           THETA
              PO_B          PO_C          PO_D          PO_E          PO_F
              ________      ________      ________      ________      ________
 PO_B           0.000
 PO_C           0.054         0.000
 PO_D           0.018         0.007         0.000
 PO_E          -0.045        -0.003         0.052         0.000
 PO_F          -0.003        -0.085         0.007         0.022         0.000
 PO_G          -0.028        -0.019         0.078         0.083         0.036
 WS_A          -0.040        -0.057        -0.047        -0.014         0.028
 WS_B          -0.029        -0.044        -0.020        -0.008        -0.065
 WS_C          -0.033        -0.025        -0.033        -0.002        -0.007
 BOUT_A         0.040         0.023        -0.032        -0.056        -0.048
 BOUT_B         0.015        -0.029        -0.021        -0.001        -0.052
 BOUT_C         0.023         0.053         0.010         0.005         0.001
 BOUT_D         0.025        -0.001         0.016        -0.012         0.019
 BOUT_E        -0.021        -0.002         0.048         0.051         0.032


           THETA
              PO_G          WS_A          WS_B          WS_C          BOUT_A
              ________      ________      ________      ________      ________
 PO_G           0.000
 WS_A          -0.046         0.000
 WS_B          -0.005         0.273         0.000
 WS_C          -0.050         0.242         0.166         0.000
 BOUT_A        -0.058         0.011        -0.040         0.098         0.000
 BOUT_B        -0.025         0.103         0.052         0.115         0.138
 BOUT_C         0.010        -0.103        -0.094        -0.085        -0.026
 BOUT_D         0.033        -0.028         0.000        -0.073        -0.042
 BOUT_E         0.060        -0.122        -0.110        -0.094        -0.038


           THETA
              BOUT_B        BOUT_C        BOUT_D        BOUT_E
              ________      ________      ________      ________
 BOUT_B         0.000
 BOUT_C        -0.053         0.000
 BOUT_D        -0.142         0.091         0.000
 BOUT_E        -0.001         0.132         0.072         0.000


     MODIFICATION INDICES FOR ANALYSIS WITH 3 FACTOR(S)


     MODIFICATION INDICES


           THETA
              PJ_A          PJ_B          PJ_C          PJ_D          PO_A
              ________      ________      ________      ________      ________
 PJ_A           0.000
 PJ_B           3.269         0.000
 PJ_C           1.381         0.763         0.000
 PJ_D           0.277         2.922         0.241         0.000
 PO_A           0.394         8.647         4.843         0.969         0.000
 PO_B           0.709         0.106         1.288         2.119        23.014
 PO_C           1.773         0.251         3.888         3.555        28.383
 PO_D           0.004         5.559         4.116         0.563         2.904
 PO_E           0.012         6.974         0.152         7.294         2.365
 PO_F           0.253         0.242         0.196         0.101         2.339
 PO_G           0.565         2.881         0.201         0.005         7.872
 WS_A           2.969         3.760         3.154         0.740         2.110
 WS_B           2.570         0.297         0.013         0.747         0.901
 WS_C           9.277         8.614         0.429         0.130         2.449
 BOUT_A         0.579         0.767         1.983         1.256        15.819
 BOUT_B         0.239         0.064         7.922         0.145         1.218
 BOUT_C         5.515         0.087         1.504         0.490         1.190
 BOUT_D         1.627         1.997         5.506         7.617         0.970
 BOUT_E         0.004         3.514         4.455        10.095        13.218


           THETA
              PO_B          PO_C          PO_D          PO_E          PO_F
              ________      ________      ________      ________      ________
 PO_B           0.000
 PO_C          11.737         0.000
 PO_D           0.492         0.017         0.000
 PO_E          10.503         0.346         0.005         0.000
 PO_F           0.011        17.126         0.252         0.514         0.000
 PO_G           6.516         4.998         1.632         7.963         1.349
 WS_A           0.786         5.707         0.032         2.848         2.778
 WS_B           0.252         2.224         0.685         1.309         2.989
 WS_C           0.551         0.613         0.015         3.652         0.073
 BOUT_A         5.530         3.056         0.044         3.730         2.414
 BOUT_B         1.022         1.070         0.020         1.316         2.373
 BOUT_C         0.886        11.906         1.524         1.862         0.125
 BOUT_D         1.063         0.143         0.000         3.844         0.324
 BOUT_E         4.219         0.832         0.571         1.467         0.911


           THETA
              PO_G          WS_A          WS_B          WS_C          BOUT_A
              ________      ________      ________      ________      ________
 PO_G           0.000
 WS_A           0.054         0.000
 WS_B           2.732        61.180         0.000
 WS_C           0.653        85.665        24.634         0.000
 BOUT_A         2.706         0.288         3.860        13.234         0.000
 BOUT_B         0.001         9.317         1.163        15.575        22.587
 BOUT_C         2.270        16.164         9.474        12.855         0.358
 BOUT_D         1.022         0.192         0.374         8.250         2.254
 BOUT_E         0.908        19.195        11.018        13.438         0.871


           THETA
              BOUT_B        BOUT_C        BOUT_D        BOUT_E
              ________      ________      ________      ________
 BOUT_B         0.000
 BOUT_C         3.819         0.000
 BOUT_D        31.820        14.491         0.000
 BOUT_E         0.453        19.382         3.682         0.000


     EXPECTED PARAMETER CHANGE


           THETA
              PJ_A          PJ_B          PJ_C          PJ_D          PO_A
              ________      ________      ________      ________      ________
 PJ_A           0.000
 PJ_B           0.028         0.000
 PJ_C           0.017        -0.013         0.000
 PJ_D          -0.008         0.027        -0.008         0.000
 PO_A          -0.007        -0.036         0.031        -0.013         0.000
 PO_B          -0.012         0.005         0.020        -0.025         0.081
 PO_C           0.016        -0.006         0.028        -0.026         0.073
 PO_D           0.001         0.024        -0.024        -0.008        -0.020
 PO_E          -0.001        -0.030        -0.005         0.033        -0.020
 PO_F           0.008        -0.008         0.009         0.006         0.029
 PO_G          -0.008         0.020        -0.006         0.001        -0.038
 WS_A          -0.027        -0.033        -0.034         0.016         0.026
 WS_B          -0.032        -0.011         0.003        -0.020        -0.022
 WS_C          -0.046        -0.047         0.012         0.006         0.027
 BOUT_A        -0.011        -0.014         0.026        -0.020         0.069
 BOUT_B        -0.009        -0.005        -0.060         0.008         0.022
 BOUT_C         0.027        -0.004         0.017        -0.009         0.015
 BOUT_D         0.016         0.019         0.037        -0.041        -0.015
 BOUT_E         0.001         0.025        -0.032         0.046        -0.052


           THETA
              PO_B          PO_C          PO_D          PO_E          PO_F
              ________      ________      ________      ________      ________
 PO_B           0.000
 PO_C           0.059         0.000
 PO_D           0.010        -0.002         0.000
 PO_E          -0.052        -0.008         0.001         0.000
 PO_F           0.002        -0.079        -0.008         0.013         0.000
 PO_G          -0.043        -0.031         0.018         0.040         0.022
 WS_A          -0.020        -0.044        -0.003         0.028         0.042
 WS_B          -0.014        -0.035         0.016         0.024        -0.055
 WS_C          -0.016        -0.014         0.002         0.031         0.007
 BOUT_A         0.052         0.031        -0.003        -0.031        -0.038
 BOUT_B         0.026        -0.021         0.002         0.021        -0.043
 BOUT_C         0.016         0.047        -0.014        -0.017        -0.007
 BOUT_D         0.019        -0.006         0.000        -0.027         0.012
 BOUT_E        -0.037        -0.013         0.009         0.016         0.019


           THETA
              PO_G          WS_A          WS_B          WS_C          BOUT_A
              ________      ________      ________      ________      ________
 PO_G           0.000
 WS_A           0.004         0.000
 WS_B           0.037         0.242         0.000
 WS_C          -0.014         0.219         0.147         0.000
 BOUT_A        -0.028        -0.013        -0.059         0.083         0.000
 BOUT_B         0.001         0.084         0.037         0.104         0.126
 BOUT_C        -0.020        -0.075        -0.071        -0.065        -0.011
 BOUT_D         0.015        -0.009         0.016        -0.057        -0.030
 BOUT_E         0.013        -0.087        -0.082        -0.070        -0.018


           THETA
              BOUT_B        BOUT_C        BOUT_D        BOUT_E
              ________      ________      ________      ________
 BOUT_B         0.000
 BOUT_C        -0.041         0.000
 BOUT_D        -0.130         0.070         0.000
 BOUT_E         0.015         0.084         0.038         0.000


     MODIFICATION INDICES FOR ANALYSIS WITH 4 FACTOR(S)


     MODIFICATION INDICES


           THETA
              PJ_A          PJ_B          PJ_C          PJ_D          PO_A
              ________      ________      ________      ________      ________
 PJ_A           0.000
 PJ_B           0.022         0.000
 PJ_C           0.370         1.628         0.000
 PJ_D           0.474         4.000         0.038         0.000
 PO_A           0.138         7.661         5.512         0.988         0.000
 PO_B           1.325         0.023         1.100         2.016        24.140
 PO_C           0.507         1.252         2.949         3.510        32.028
 PO_D           0.005         5.991         4.097         0.659         2.873
 PO_E           0.376         4.731         0.012         7.329         3.627
 PO_F           0.416         0.141         0.254         0.062         2.145
 PO_G           0.414         3.621         0.153         0.000         8.270
 WS_A           1.298         0.073         4.619         0.166         0.815
 WS_B           0.000         1.307         1.045         1.663         3.964
 WS_C           1.869         1.978         5.486         0.032         0.945
 BOUT_A         0.296         0.365         2.501         0.892        14.716
 BOUT_B         0.224         0.423         5.657         0.166         0.549
 BOUT_C         1.309         3.442         0.627         0.527         4.024
 BOUT_D         0.225         0.690         4.201         8.136         0.648
 BOUT_E         1.547         1.204         7.851        13.061        12.891


           THETA
              PO_B          PO_C          PO_D          PO_E          PO_F
              ________      ________      ________      ________      ________
 PO_B           0.000
 PO_C          11.009         0.000
 PO_D           0.571         0.014         0.000
 PO_E          10.319         0.081         0.012         0.000
 PO_F           0.029        16.695         0.206         0.292         0.000
 PO_G           6.203         5.008         1.838         7.069         1.323
 WS_A           0.021         0.356         0.204         0.454         4.985
 WS_B           0.000         0.046         0.875         0.006         7.098
 WS_C           0.013         1.759         0.018         0.305         0.261
 BOUT_A         5.541         3.065         0.060         4.067         2.559
 BOUT_B         1.614         0.249         0.004         0.314         3.404
 BOUT_C         0.515         7.702         1.695         0.155         0.016
 BOUT_D         0.835         0.968         0.017         2.318         0.424
 BOUT_E         7.049         5.447         0.738         5.339         1.626


           THETA
              PO_G          WS_A          WS_B          WS_C          BOUT_A
              ________      ________      ________      ________      ________
 PO_G           0.000
 WS_A           0.063         0.000
 WS_B           3.064        10.886         0.000
 WS_C           2.212         3.056         2.043         0.000
 BOUT_A         2.424        11.736         6.629        20.824         0.000
 BOUT_B         0.001         2.416         1.221         4.192        23.931
 BOUT_C         2.243         0.696         0.015         0.008         0.305
 BOUT_D         1.630         7.399         5.060         4.176         1.242
 BOUT_E         1.716         1.299         0.391         0.178         0.252


           THETA
              BOUT_B        BOUT_C        BOUT_D        BOUT_E
              ________      ________      ________      ________
 BOUT_B         0.000
 BOUT_C         0.390         0.000
 BOUT_D        23.832         5.269         0.000
 BOUT_E         6.228         1.687         0.293         0.000


     EXPECTED PARAMETER CHANGE


           THETA
              PJ_A          PJ_B          PJ_C          PJ_D          PO_A
              ________      ________      ________      ________      ________
 PJ_A           0.000
 PJ_B          -0.003         0.000
 PJ_C           0.009        -0.019         0.000
 PJ_D          -0.012         0.032        -0.003         0.000
 PO_A          -0.004        -0.034         0.033        -0.013         0.000
 PO_B          -0.017         0.002         0.019        -0.024         0.083
 PO_C           0.008        -0.014         0.024        -0.025         0.077
 PO_D           0.001         0.025        -0.024        -0.009        -0.020
 PO_E           0.006        -0.024        -0.001         0.033        -0.024
 PO_F           0.010        -0.006         0.010         0.005         0.027
 PO_G          -0.007         0.023        -0.005         0.000        -0.039
 WS_A           0.016         0.004        -0.037         0.007         0.015
 WS_B           0.000         0.022         0.022        -0.027        -0.041
 WS_C          -0.017        -0.019         0.037         0.003         0.014
 BOUT_A        -0.008        -0.010         0.029        -0.016         0.067
 BOUT_B         0.008         0.012        -0.050         0.008         0.015
 BOUT_C         0.013        -0.022         0.011        -0.009         0.026
 BOUT_D         0.006         0.011         0.032        -0.041        -0.012
 BOUT_E        -0.015         0.014        -0.041         0.051        -0.050


           THETA
              PO_B          PO_C          PO_D          PO_E          PO_F
              ________      ________      ________      ________      ________
 PO_B           0.000
 PO_C           0.057         0.000
 PO_D           0.011        -0.001         0.000
 PO_E          -0.051        -0.004        -0.001         0.000
 PO_F           0.004        -0.077        -0.007         0.010         0.000
 PO_G          -0.042        -0.030         0.019         0.037         0.022
 WS_A          -0.003        -0.010        -0.006        -0.010         0.051
 WS_B           0.000        -0.005         0.016        -0.002        -0.077
 WS_C          -0.002         0.020         0.002         0.008        -0.011
 BOUT_A         0.052         0.031        -0.004        -0.032        -0.039
 BOUT_B         0.032        -0.010         0.001         0.010        -0.051
 BOUT_C         0.012         0.036        -0.014        -0.005        -0.002
 BOUT_D         0.017        -0.014         0.002        -0.020         0.013
 BOUT_E        -0.047        -0.033         0.010         0.030         0.025


           THETA
              PO_G          WS_A          WS_B          WS_C          BOUT_A
              ________      ________      ________      ________      ________
 PO_G           0.000
 WS_A          -0.004         0.000
 WS_B           0.035         0.147         0.000
 WS_C          -0.022        -0.087        -0.048         0.000
 BOUT_A        -0.026        -0.075        -0.070         0.090         0.000
 BOUT_B        -0.001        -0.043        -0.035         0.048         0.127
 BOUT_C        -0.019         0.014        -0.003        -0.001        -0.010
 BOUT_D         0.018         0.049         0.051        -0.033        -0.022
 BOUT_E         0.018        -0.020        -0.014        -0.007        -0.010


           THETA
              BOUT_B        BOUT_C        BOUT_D        BOUT_E
              ________      ________      ________      ________
 BOUT_B         0.000
 BOUT_C        -0.012         0.000
 BOUT_D        -0.107         0.057         0.000
 BOUT_E         0.053        -0.040         0.014         0.000


DIAGRAM INFORMATION

  Mplus diagrams are currently not available for EFA.
  No diagram output was produced.


     Beginning Time:  10:09:35
        Ending Time:  10:09:37
       Elapsed Time:  00:00:02


MUTHEN & MUTHEN
3463 Stoner Ave.
Los Angeles, CA  90066

Tel: (310) 391-9971
Fax: (310) 391-8971
Web: www.StatModel.com
Support: Support@StatModel.com

Copyright (c) 1998-2012 Muthen & Muthen
