# Supplementary material for: A study of the psychological mechanisms of job burnout: implications of person–job fit and person–organization fit
Source: Front Psychol. 2024 Aug 2;15:1351032. doi: 10.3389/fpsyg.2024.1351032 (PMC11328536; doi:10.3389/fpsyg.2024.1351032)
Supplement: Supplementary file 1 [file Data_Sheet_1.ZIP › MPLUS 数据/新生代员工分析-人组织 压力 人岗中介 倦怠.dgm]

VERSION 1.0.0
INPUT
TITLE:
 ÐÂÉú´úÔ±¹¤·ÖÎö-ÈË×éÖ¯ ÈË¸ÚÆ¥Åä Ñ¹Á¦ ¾ëµ¡;
DATA:
file is C:\Users\Rita\Desktop\»¥ÁªÍøÐÂÉú´úÔ±¹¤ÂÛÎÄ\employee data.dat;
NOBSERVATIONS = 477;
VARIABLE:
 names are
    Gen Year Edu YrsOrg Yrslnd
    Value_a Value_b Value_c Value_d Value_e Value_f
    Value_g Value_h Value_i Value_j Value_k Value_l
    JobI_a JobI_b JobI_c Icm_a Icm_b Icm_c Icm_d Icm_e Icm_f Icm_g Icm_h
    Os_a Os_b Os_c Os_d Os_e Cc_a Cc_b Cc_c Cc_d Cc_e Cc_f Cc_g Cc_h
    Tp_a Tp_b Tp_c Tp_d Ws_a Ws_b Ws_c Bout_a Bout_b Bout_c Bout_d Bout_e
    Ib_a Ib_b Ib_c Ib_d Ib_e Ib_f Ocb_a Ocb_b Ocb_c Ocb_d
    Pcf_a Pcf_b Pcf_c Pcf_d Pcf_e Pcf_f Pcf_g Pcf_h Pcf_i
    Dj_a Dj_b Dj_c Dj_d Dj_e Ij_a Ij_b Ij_c Ij_d Ij_e Ij_f
    PO_a PO_b PO_c PO_d PO_e PO_f PO_g PJ_a PJ_b PJ_c PJ_d
    Oic_a Oic_b Oic_c Oic_d Oic_e Oic_f Oic_g Oic_h Oic_i Oic_j
    Is_a Is_b Is_c Is_d Is_e Cwc_a Cwc_b Cwc_c;
Usevariables are PJ_A-PJ_D PO_A-PO_G WS_A-WS_C BOUT_A-BOUT_E;
ANALYSIS:
Type=general;
OUTPUT:
STD;MOD;
MODEL:
        PJ BY PJ_a-PJ_d;
        PO BY PO_a-PO_G;
        WS BY WS_A-WS_C;
        BOUT BY BOUT_A-BOUT_E;
        BOUT ON WS
                PO
                PJ;
        WS ON PO
              PJ;
INPUT_END
2
0
0
2
1
GENERAL
0
19
4
0
pj_a pj_b pj_c pj_d po_a po_b po_c po_d po_e po_f po_g ws_a ws_b ws_c bout_a bout_b bout_c bout_d bout_e pj po ws bout
3
-1 -1 -1 -1 -1 -1 -1 -1 -1 -1 -1 -1 -1 -1 -1 -1 -1 -1 -1 0 0 1 2
0
4
pj
pj_a pj_b pj_c pj_d
po
po_a po_b po_c po_d po_e po_f po_g
ws
ws_a ws_b ws_c
bout
bout_a bout_b bout_c bout_d bout_e
1 1 pj pj_a    1.000    0.000
1 1 pj pj_b    0.951    0.030
1 1 pj pj_c    0.923    0.033
1 1 pj pj_d    0.974    0.032
1 1 po po_a    1.000    0.000
1 1 po po_b    1.042    0.052
1 1 po po_c    1.026    0.046
1 1 po po_d    1.365    0.050
1 1 po po_e    1.308    0.051
1 1 po po_f    1.278    0.061
1 1 po po_g    1.323    0.053
1 1 ws ws_a    1.000    0.000
1 1 ws ws_b    0.897    0.050
1 1 ws ws_c    0.966    0.045
1 1 bout bout_a    1.000    0.000
1 1 bout bout_b    0.983    0.066
1 1 bout bout_c    1.408    0.067
1 1 bout bout_d    1.411    0.070
1 1 bout bout_e    1.457    0.071
1 1 ws bout    0.658    0.048
1 1 po bout   -0.055    0.048
1 1 pj bout   -0.198    0.042
1 1 po ws   -0.329    0.074
1 1 pj ws    0.349    0.062
2 1 po pj    0.331    0.032
4 1 pj_a    0.106    0.011
4 1 pj_b    0.144    0.013
4 1 pj_c    0.226    0.017
4 1 pj_d    0.183    0.015
4 1 po_a    0.210    0.015
4 1 po_b    0.342    0.024
4 1 po_c    0.219    0.016
4 1 po_d    0.116    0.011
4 1 po_e    0.162    0.013
4 1 po_f    0.428    0.030
4 1 po_g    0.195    0.015
4 1 ws_a    0.181    0.022
4 1 ws_b    0.487    0.036
4 1 ws_c    0.215    0.023
4 1 bout_a    0.402    0.028
4 1 bout_b    0.558    0.038
4 1 bout_c    0.145    0.014
4 1 bout_d    0.219    0.019
4 1 bout_e    0.188    0.017
4 1 ws    0.563    0.050
4 1 bout    0.198    0.024
5 1 pj    0.660    0.050
5 1 po    0.450    0.041
31 1 pj pj_a    0.812    0.031
31 1 pj pj_b    0.772    0.031
31 1 pj pj_c    0.749    0.033
31 1 pj pj_d    0.792    0.033
31 1 po po_a    0.671    0.031
31 1 po po_b    0.699    0.036
31 1 po po_c    0.689    0.031
31 1 po po_d    0.916    0.034
31 1 po po_e    0.878    0.034
31 1 po po_f    0.858    0.041
31 1 po po_g    0.888    0.035
31 1 ws ws_a    0.785    0.034
31 1 ws ws_b    0.704    0.041
31 1 ws ws_c    0.758    0.035
31 1 bout bout_a    0.686    0.037
31 1 bout bout_b    0.674    0.042
31 1 bout bout_c    0.965    0.036
31 1 bout bout_d    0.967    0.038
31 1 bout bout_e    0.999    0.038
31 1 ws bout    0.754    0.030
31 1 po bout   -0.054    0.047
31 1 pj bout   -0.234    0.049
31 1 po ws   -0.281    0.061
31 1 pj ws    0.361    0.061
32 1 po pj    0.608    0.031
34 1 pj_a    0.106    0.011
34 1 pj_b    0.144    0.013
34 1 pj_c    0.226    0.017
34 1 pj_d    0.183    0.015
34 1 po_a    0.210    0.015
34 1 po_b    0.342    0.024
34 1 po_c    0.219    0.016
34 1 po_d    0.116    0.011
34 1 po_e    0.162    0.013
34 1 po_f    0.428    0.030
34 1 po_g    0.195    0.015
34 1 ws_a    0.181    0.022
34 1 ws_b    0.487    0.036
34 1 ws_c    0.215    0.023
34 1 bout_a    0.402    0.028
34 1 bout_b    0.558    0.038
34 1 bout_c    0.145    0.014
34 1 bout_d    0.219    0.019
34 1 bout_e    0.188    0.017
34 1 ws    0.914    0.028
34 1 bout    0.421    0.038
35 1 pj    1.000    0.000
35 1 po    1.000    0.000
