# Supplementary material for: A study of the psychological mechanisms of job burnout: implications of person–job fit and person–organization fit
Source: Front Psychol. 2024 Aug 2;15:1351032. doi: 10.3389/fpsyg.2024.1351032 (PMC11328536; doi:10.3389/fpsyg.2024.1351032)
Supplement: Supplementary file 1 [file Data_Sheet_1.ZIP › MPLUS 数据/新生代员工分析-人组织 压力 人岗中介 倦怠.inp]

Title: ÐÂÉú´úÔ±¹¤·ÖÎö-ÈË×éÖ¯ ÈË¸ÚÆ¥Åä Ñ¹Á¦ ¾ëµ¡;
Data:file is C:\Users\Rita\Desktop\»¥ÁªÍøÐÂÉú´úÔ±¹¤ÂÛÎÄ\employee data.dat;
NOBSERVATIONS = 477;
Variable: names are
    Gen Year Edu YrsOrg Yrslnd 
    Value_a Value_b Value_c Value_d Value_e Value_f 
    Value_g Value_h Value_i Value_j Value_k Value_l 
    JobI_a JobI_b JobI_c Icm_a Icm_b Icm_c Icm_d Icm_e Icm_f Icm_g Icm_h 
    Os_a Os_b Os_c Os_d Os_e Cc_a Cc_b Cc_c Cc_d Cc_e Cc_f Cc_g Cc_h 
    Tp_a Tp_b Tp_c Tp_d Ws_a Ws_b Ws_c Bout_a Bout_b Bout_c Bout_d Bout_e 
    Ib_a Ib_b Ib_c Ib_d Ib_e Ib_f Ocb_a Ocb_b Ocb_c Ocb_d 
    Pcf_a Pcf_b Pcf_c Pcf_d Pcf_e Pcf_f Pcf_g Pcf_h Pcf_i 
    Dj_a Dj_b Dj_c Dj_d Dj_e Ij_a Ij_b Ij_c Ij_d Ij_e Ij_f 
    PO_a PO_b PO_c PO_d PO_e PO_f PO_g PJ_a PJ_b PJ_c PJ_d 
    Oic_a Oic_b Oic_c Oic_d Oic_e Oic_f Oic_g Oic_h Oic_i Oic_j 
    Is_a Is_b Is_c Is_d Is_e Cwc_a Cwc_b Cwc_c;
Usevariables are PJ_A-PJ_D PO_A-PO_G WS_A-WS_C BOUT_A-BOUT_E;
Analysis:Type=general;
Model: 
        PJ BY PJ_a-PJ_d;
        PO BY PO_a-PO_G;
        WS BY WS_A-WS_C;
        BOUT BY BOUT_A-BOUT_E;
        BOUT ON WS;
        WS ON PO
              PJ;

MODEL INDIRECT:
BOUT IND PO;
                 
Output:STD;MOD;
