# Supplementary material for: A study of the psychological mechanisms of job burnout: implications of person–job fit and person–organization fit
Source: Front Psychol. 2024 Aug 2;15:1351032. doi: 10.3389/fpsyg.2024.1351032 (PMC11328536; doi:10.3389/fpsyg.2024.1351032)
Supplement: Supplementary file 1 [file Data_Sheet_1.ZIP › MPLUS 数据/新生代员工分析-人组织匹配 压力中介 人岗中介 倦怠.dgm]

VERSION 1.0.0
INPUT
TITLE:
 ÐÂÉú´úÔ±¹¤·ÖÎö-ÈË×éÖ¯Æ¥Åä ¾ëµ¡ Ñ¹Á¦ÖÐ½é ÈË¸ÚÖÐ½é ;
DATA:
file is C:\Users\Rita\Desktop\»¥ÁªÍøÐÂÉú´úÔ±¹¤ÂÛÎÄ\employee data.dat;
NOBSERVATIONS = 477;
VARIABLE:
 names are
    Gen Year Edu YrsOrg Yrslnd
    Value_a Value_b Value_c Value_d Value_e Value_f
    Value_g Value_h Value_i Value_j Value_k Value_l
    JobI_a JobI_b JobI_c Icm_a Icm_b Icm_c Icm_d Icm_e Icm_f Icm_g Icm_h
    Os_a Os_b Os_c Os_d Os_e Cc_a Cc_b Cc_c Cc_d Cc_e Cc_f Cc_g Cc_h
    Tp_a Tp_b Tp_c Tp_d Ws_a Ws_b Ws_c Bout_a Bout_b Bout_c Bout_d Bout_e
    Ib_a Ib_b Ib_c Ib_d Ib_e Ib_f Ocb_a Ocb_b Ocb_c Ocb_d
    Pcf_a Pcf_b Pcf_c Pcf_d Pcf_e Pcf_f Pcf_g Pcf_h Pcf_i
    Dj_a Dj_b Dj_c Dj_d Dj_e Ij_a Ij_b Ij_c Ij_d Ij_e Ij_f
    PO_a PO_b PO_c PO_d PO_e PO_f PO_g PJ_a PJ_b PJ_c PJ_d
    Oic_a Oic_b Oic_c Oic_d Oic_e Oic_f Oic_g Oic_h Oic_i Oic_j
    Is_a Is_b Is_c Is_d Is_e Cwc_a Cwc_b Cwc_c;
Usevariables are PJ_A-PJ_D PO_A-PO_G WS_A-WS_C BOUT_A-BOUT_E;
ANALYSIS:
Type=general;
OUTPUT:
STD;CINTERVAL;
MODEL:
        PJ BY PJ_a-PJ_d;
        PO BY PO_a-PO_G;
        WS BY WS_A-WS_C;
        BOUT BY BOUT_A-BOUT_E;
        BOUT ON WS
                PJ
                PO;
        WS ON PO
              PJ;
        BOUT_D WITH BOUT_B;
        BOUT_B WITH BOUT_A;
        PO_C WITH PO_A;
        PO_B WITH PO_A;
        PO_F WITH PO_C;
        PO_E WITH PO_B;
INPUT_END
3
0
0
3
1
GENERAL
0
19
4
0
pj_a pj_b pj_c pj_d po_a po_b po_c po_d po_e po_f po_g ws_a ws_b ws_c bout_a bout_b bout_c bout_d bout_e pj po ws bout
3
-1 -1 -1 -1 -1 -1 -1 -1 -1 -1 -1 -1 -1 -1 -1 -1 -1 -1 -1 0 0 1 2
0
4
pj
pj_a pj_b pj_c pj_d
po
po_a po_b po_c po_d po_e po_f po_g
ws
ws_a ws_b ws_c
bout
bout_a bout_b bout_c bout_d bout_e
1 1 pj pj_a    1.000    0.000    1.000    1.000
1 1 pj pj_b    0.951    0.030    0.893    1.009
1 1 pj pj_c    0.923    0.033    0.857    0.988
1 1 pj pj_d    0.975    0.032    0.912    1.037
1 1 po po_a    1.000    0.000    1.000    1.000
1 1 po po_b    1.071    0.050    0.974    1.168
1 1 po po_c    1.047    0.041    0.966    1.128
1 1 po po_d    1.395    0.054    1.289    1.500
1 1 po po_e    1.350    0.054    1.244    1.456
1 1 po po_f    1.322    0.064    1.196    1.448
1 1 po po_g    1.358    0.056    1.248    1.468
1 1 ws ws_a    1.000    0.000    1.000    1.000
1 1 ws ws_b    0.897    0.050    0.798    0.995
1 1 ws ws_c    0.962    0.044    0.876    1.049
1 1 bout bout_a    1.000    0.000    1.000    1.000
1 1 bout bout_b    1.015    0.058    0.901    1.129
1 1 bout bout_c    1.424    0.071    1.286    1.562
1 1 bout bout_d    1.450    0.073    1.307    1.594
1 1 bout bout_e    1.480    0.074    1.335    1.625
1 1 ws bout    0.652    0.048    0.558    0.747
1 1 pj bout   -0.198    0.041   -0.279   -0.118
1 1 po bout   -0.045    0.048   -0.140    0.050
1 1 po ws   -0.331    0.076   -0.480   -0.182
1 1 pj ws    0.347    0.062    0.225    0.469
2 1 bout_d bout_b   -0.095    0.018   -0.130   -0.060
2 1 bout_b bout_a    0.143    0.026    0.093    0.193
2 1 po_c po_a    0.068    0.012    0.046    0.091
2 1 po_b po_a    0.056    0.013    0.030    0.082
2 1 po_f po_c   -0.081    0.015   -0.110   -0.052
2 1 po_e po_b   -0.047    0.012   -0.070   -0.023
2 1 po pj    0.323    0.032    0.261    0.386
4 1 pj_a    0.106    0.011    0.084    0.127
4 1 pj_b    0.144    0.013    0.120    0.169
4 1 pj_c    0.226    0.017    0.192    0.259
4 1 pj_d    0.183    0.015    0.153    0.213
4 1 po_a    0.226    0.016    0.196    0.257
4 1 po_b    0.337    0.024    0.291    0.384
4 1 po_c    0.226    0.016    0.194    0.258
4 1 po_d    0.118    0.011    0.097    0.139
4 1 po_e    0.149    0.013    0.124    0.174
4 1 po_f    0.412    0.029    0.355    0.469
4 1 po_g    0.191    0.015    0.162    0.221
4 1 ws_a    0.179    0.022    0.137    0.222
4 1 ws_b    0.485    0.036    0.414    0.556
4 1 ws_c    0.218    0.022    0.174    0.262
4 1 bout_a    0.417    0.029    0.361    0.474
4 1 bout_b    0.539    0.038    0.465    0.613
4 1 bout_c    0.155    0.015    0.125    0.184
4 1 bout_d    0.199    0.018    0.163    0.234
4 1 bout_e    0.190    0.017    0.157    0.224
4 1 ws    0.566    0.050    0.469    0.663
4 1 bout    0.189    0.023    0.143    0.235
5 1 pj    0.660    0.050    0.562    0.758
5 1 po    0.430    0.040    0.350    0.509
31 1 pj pj_a    0.812    0.031    0.752    0.872
31 1 pj pj_b    0.772    0.031    0.712    0.833
31 1 pj pj_c    0.749    0.033    0.684    0.814
31 1 pj pj_d    0.792    0.033    0.727    0.856
31 1 po po_a    0.656    0.031    0.595    0.716
31 1 po po_b    0.702    0.036    0.632    0.772
31 1 po po_c    0.686    0.032    0.624    0.748
31 1 po po_d    0.914    0.034    0.848    0.980
31 1 po po_e    0.885    0.034    0.818    0.952
31 1 po po_f    0.867    0.041    0.786    0.948
31 1 po po_g    0.890    0.035    0.821    0.960
31 1 ws ws_a    0.786    0.034    0.719    0.853
31 1 ws ws_b    0.705    0.041    0.624    0.786
31 1 ws ws_c    0.757    0.034    0.689    0.824
31 1 bout bout_a    0.674    0.038    0.601    0.748
31 1 bout bout_b    0.684    0.042    0.603    0.766
31 1 bout bout_c    0.960    0.036    0.889    1.031
31 1 bout bout_d    0.978    0.038    0.903    1.053
31 1 bout bout_e    0.998    0.038    0.922    1.073
31 1 ws bout    0.761    0.029    0.703    0.818
31 1 pj bout   -0.239    0.048   -0.334   -0.144
31 1 po bout   -0.044    0.047   -0.136    0.048
31 1 po ws   -0.276    0.061   -0.396   -0.156
31 1 pj ws    0.358    0.061    0.239    0.478
32 1 bout_d bout_b   -0.095    0.018   -0.130   -0.060
32 1 bout_b bout_a    0.143    0.026    0.093    0.193
32 1 po_c po_a    0.068    0.012    0.046    0.091
32 1 po_b po_a    0.056    0.013    0.030    0.082
32 1 po_f po_c   -0.081    0.015   -0.110   -0.052
32 1 po_e po_b   -0.047    0.012   -0.070   -0.023
32 1 po pj    0.607    0.031    0.546    0.669
34 1 pj_a    0.106    0.011    0.084    0.127
34 1 pj_b    0.144    0.013    0.120    0.169
34 1 pj_c    0.226    0.017    0.192    0.259
34 1 pj_d    0.183    0.015    0.153    0.213
34 1 po_a    0.226    0.016    0.196    0.257
34 1 po_b    0.337    0.024    0.291    0.384
34 1 po_c    0.226    0.016    0.194    0.258
34 1 po_d    0.118    0.011    0.097    0.139
34 1 po_e    0.149    0.013    0.124    0.174
34 1 po_f    0.412    0.029    0.355    0.469
34 1 po_g    0.191    0.015    0.162    0.221
34 1 ws_a    0.179    0.022    0.137    0.222
34 1 ws_b    0.485    0.036    0.414    0.556
34 1 ws_c    0.218    0.022    0.174    0.262
34 1 bout_a    0.417    0.029    0.361    0.474
34 1 bout_b    0.539    0.038    0.465    0.613
34 1 bout_c    0.155    0.015    0.125    0.184
34 1 bout_d    0.199    0.018    0.163    0.234
34 1 bout_e    0.190    0.017    0.157    0.224
34 1 ws    0.916    0.028    0.861    0.971
34 1 bout    0.415    0.038    0.341    0.489
35 1 pj    1.000    0.000    1.000    1.000
35 1 po    1.000    0.000    1.000    1.000
