# Supplementary material for: A study of the psychological mechanisms of job burnout: implications of person–job fit and person–organization fit
Source: Front Psychol. 2024 Aug 2;15:1351032. doi: 10.3389/fpsyg.2024.1351032 (PMC11328536; doi:10.3389/fpsyg.2024.1351032)
Supplement: Supplementary file 1 [file Data_Sheet_1.ZIP › MPLUS 数据/新生代员工分析-人组织匹配 压力中介 人岗中介 倦怠.out]

Mplus VERSION 7
MUTHEN & MUTHEN
05/09/2018   9:06 PM

INPUT INSTRUCTIONS

  Title: ÐÂÉú´úÔ±¹¤·ÖÎö-ÈË×éÖ¯Æ¥Åä ¾ëµ¡ Ñ¹Á¦ÖÐ½é ÈË¸ÚÖÐ½é ;
  Data:file is C:\Users\Rita\Desktop\»¥ÁªÍøÐÂÉú´úÔ±¹¤ÂÛÎÄ\employee data.dat;
  NOBSERVATIONS = 477;
  Variable: names are
      Gen Year Edu YrsOrg Yrslnd
      Value_a Value_b Value_c Value_d Value_e Value_f
      Value_g Value_h Value_i Value_j Value_k Value_l
      JobI_a JobI_b JobI_c Icm_a Icm_b Icm_c Icm_d Icm_e Icm_f Icm_g Icm_h
      Os_a Os_b Os_c Os_d Os_e Cc_a Cc_b Cc_c Cc_d Cc_e Cc_f Cc_g Cc_h
      Tp_a Tp_b Tp_c Tp_d Ws_a Ws_b Ws_c Bout_a Bout_b Bout_c Bout_d Bout_e
      Ib_a Ib_b Ib_c Ib_d Ib_e Ib_f Ocb_a Ocb_b Ocb_c Ocb_d
      Pcf_a Pcf_b Pcf_c Pcf_d Pcf_e Pcf_f Pcf_g Pcf_h Pcf_i
      Dj_a Dj_b Dj_c Dj_d Dj_e Ij_a Ij_b Ij_c Ij_d Ij_e Ij_f
      PO_a PO_b PO_c PO_d PO_e PO_f PO_g PJ_a PJ_b PJ_c PJ_d
      Oic_a Oic_b Oic_c Oic_d Oic_e Oic_f Oic_g Oic_h Oic_i Oic_j
      Is_a Is_b Is_c Is_d Is_e Cwc_a Cwc_b Cwc_c;
  Usevariables are PJ_A-PJ_D PO_A-PO_G WS_A-WS_C BOUT_A-BOUT_E;
  Analysis:Type=general;
  Model:
          PJ BY PJ_a-PJ_d;
          PO BY PO_a-PO_G;
          WS BY WS_A-WS_C;
          BOUT BY BOUT_A-BOUT_E;
          BOUT ON WS
                  PJ
                  PO;
          WS ON PO
                PJ;
          BOUT_D WITH BOUT_B;
          BOUT_B WITH BOUT_A;
          PO_C WITH PO_A;
          PO_B WITH PO_A;
          PO_F WITH PO_C;
          PO_E WITH PO_B;
  MODEL INDIRECT:
  BOUT IND PO;

  Output:STD;CINTERVAL;


INPUT READING TERMINATED NORMALLY


ÐÂÉú´úÔ±¹¤·ÖÎö-ÈË×éÖ¯Æ¥Åä ¾ëµ¡ Ñ¹Á¦ÖÐ½é ÈË¸ÚÖÐ½é ;

SUMMARY OF ANALYSIS

Number of groups                                                 1
Number of observations                                         477

Number of dependent variables                                   19
Number of independent variables                                  0
Number of continuous latent variables                            4

Observed dependent variables

  Continuous
   PJ_A        PJ_B        PJ_C        PJ_D        PO_A        PO_B
   PO_C        PO_D        PO_E        PO_F        PO_G        WS_A
   WS_B        WS_C        BOUT_A      BOUT_B      BOUT_C      BOUT_D
   BOUT_E

Continuous latent variables
   PJ          PO          WS          BOUT


Estimator                                                       ML
Information matrix                                        OBSERVED
Maximum number of iterations                                  1000
Convergence criterion                                    0.500D-04
Maximum number of steepest descent iterations                   20

Input data file(s)
  C:\Users\Rita\Desktop\»¥ÁªÍøÐÂÉú´úÔ±¹¤ÂÛÎÄ\employee data.dat

Input data format  FREE


THE MODEL ESTIMATION TERMINATED NORMALLY


MODEL FIT INFORMATION

Number of Free Parameters                       69

Loglikelihood

          H0 Value                       -8324.327
          H1 Value                       -8039.532

Information Criteria

          Akaike (AIC)                   16786.654
          Bayesian (BIC)                 17074.213
          Sample-Size Adjusted BIC       16855.216
            (n* = (n + 2) / 24)

Chi-Square Test of Model Fit

          Value                            569.591
          Degrees of Freedom                   140
          P-Value                           0.0000

RMSEA (Root Mean Square Error Of Approximation)

          Estimate                           0.080
          90 Percent C.I.                    0.073  0.087
          Probability RMSEA <= .05           0.000

CFI/TLI

          CFI                                0.949
          TLI                                0.938

Chi-Square Test of Model Fit for the Baseline Model

          Value                           8599.353
          Degrees of Freedom                   171
          P-Value                           0.0000

SRMR (Standardized Root Mean Square Residual)

          Value                              0.051


MODEL RESULTS

                                                    Two-Tailed
                    Estimate       S.E.  Est./S.E.    P-Value

 PJ       BY
    PJ_A               1.000      0.000    999.000    999.000
    PJ_B               0.951      0.030     32.216      0.000
    PJ_C               0.923      0.033     27.703      0.000
    PJ_D               0.975      0.032     30.391      0.000

 PO       BY
    PO_A               1.000      0.000    999.000    999.000
    PO_B               1.071      0.050     21.622      0.000
    PO_C               1.047      0.041     25.425      0.000
    PO_D               1.395      0.054     25.897      0.000
    PO_E               1.350      0.054     24.951      0.000
    PO_F               1.322      0.064     20.574      0.000
    PO_G               1.358      0.056     24.115      0.000

 WS       BY
    WS_A               1.000      0.000    999.000    999.000
    WS_B               0.897      0.050     17.854      0.000
    WS_C               0.962      0.044     21.755      0.000

 BOUT     BY
    BOUT_A             1.000      0.000    999.000    999.000
    BOUT_B             1.015      0.058     17.459      0.000
    BOUT_C             1.424      0.071     20.183      0.000
    BOUT_D             1.450      0.073     19.827      0.000
    BOUT_E             1.480      0.074     19.984      0.000

 BOUT     ON
    WS                 0.652      0.048     13.547      0.000
    PJ                -0.198      0.041     -4.842      0.000
    PO                -0.045      0.048     -0.931      0.352

 WS       ON
    PO                -0.331      0.076     -4.358      0.000
    PJ                 0.347      0.062      5.562      0.000

 PO       WITH
    PJ                 0.323      0.032     10.142      0.000

 BOUT_D   WITH
    BOUT_B            -0.095      0.018     -5.266      0.000

 BOUT_B   WITH
    BOUT_A             0.143      0.026      5.601      0.000

 PO_C     WITH
    PO_A               0.068      0.012      5.898      0.000

 PO_B     WITH
    PO_A               0.056      0.013      4.239      0.000

 PO_F     WITH
    PO_C              -0.081      0.015     -5.535      0.000

 PO_E     WITH
    PO_B              -0.047      0.012     -3.892      0.000

 Intercepts
    PJ_A               3.516      0.040     87.762      0.000
    PJ_B               3.564      0.039     90.443      0.000
    PJ_C               3.560      0.041     87.620      0.000
    PJ_D               3.545      0.041     86.038      0.000
    PO_A               3.518      0.037     94.858      0.000
    PO_B               3.421      0.042     82.025      0.000
    PO_C               3.465      0.038     90.668      0.000
    PO_D               3.340      0.045     74.683      0.000
    PO_E               3.367      0.044     76.149      0.000
    PO_F               3.304      0.049     66.902      0.000
    PO_G               3.388      0.045     74.600      0.000
    WS_A               3.222      0.041     78.800      0.000
    WS_B               3.291      0.045     72.535      0.000
    WS_C               3.046      0.041     74.835      0.000
    BOUT_A             2.987      0.043     69.873      0.000
    BOUT_B             2.832      0.046     61.621      0.000
    BOUT_C             2.644      0.048     55.652      0.000
    BOUT_D             2.761      0.049     56.119      0.000
    BOUT_E             2.444      0.050     49.020      0.000

 Variances
    PJ                 0.660      0.050     13.230      0.000
    PO                 0.430      0.040     10.629      0.000

 Residual Variances
    PJ_A               0.106      0.011      9.484      0.000
    PJ_B               0.144      0.013     11.498      0.000
    PJ_C               0.226      0.017     13.091      0.000
    PJ_D               0.183      0.015     12.123      0.000
    PO_A               0.226      0.016     14.583      0.000
    PO_B               0.337      0.024     14.171      0.000
    PO_C               0.226      0.016     13.779      0.000
    PO_D               0.118      0.011     10.889      0.000
    PO_E               0.149      0.013     11.754      0.000
    PO_F               0.412      0.029     14.160      0.000
    PO_G               0.191      0.015     12.787      0.000
    WS_A               0.179      0.022      8.212      0.000
    WS_B               0.485      0.036     13.410      0.000
    WS_C               0.218      0.022      9.721      0.000
    BOUT_A             0.417      0.029     14.473      0.000
    BOUT_B             0.539      0.038     14.294      0.000
    BOUT_C             0.155      0.015     10.222      0.000
    BOUT_D             0.199      0.018     11.020      0.000
    BOUT_E             0.190      0.017     11.104      0.000
    WS                 0.566      0.050     11.401      0.000
    BOUT               0.189      0.023      8.055      0.000


STANDARDIZED MODEL RESULTS


STD Standardization

                                                    Two-Tailed
                    Estimate       S.E.  Est./S.E.    P-Value

 PJ       BY
    PJ_A               0.812      0.031     26.460      0.000
    PJ_B               0.772      0.031     24.962      0.000
    PJ_C               0.749      0.033     22.605      0.000
    PJ_D               0.792      0.033     24.138      0.000

 PO       BY
    PO_A               0.656      0.031     21.258      0.000
    PO_B               0.702      0.036     19.702      0.000
    PO_C               0.686      0.032     21.777      0.000
    PO_D               0.914      0.034     27.065      0.000
    PO_E               0.885      0.034     26.033      0.000
    PO_F               0.867      0.041     21.051      0.000
    PO_G               0.890      0.035     25.137      0.000

 WS       BY
    WS_A               0.786      0.034     23.064      0.000
    WS_B               0.705      0.041     17.109      0.000
    WS_C               0.757      0.034     21.938      0.000

 BOUT     BY
    BOUT_A             0.674      0.038     17.971      0.000
    BOUT_B             0.684      0.042     16.439      0.000
    BOUT_C             0.960      0.036     26.374      0.000
    BOUT_D             0.978      0.038     25.585      0.000
    BOUT_E             0.998      0.038     25.949      0.000

 BOUT     ON
    WS                 0.761      0.029     25.849      0.000
    PJ                -0.239      0.048     -4.951      0.000
    PO                -0.044      0.047     -0.933      0.351

 WS       ON
    PO                -0.276      0.061     -4.499      0.000
    PJ                 0.358      0.061      5.877      0.000

 PO       WITH
    PJ                 0.607      0.031     19.393      0.000

 BOUT_D   WITH
    BOUT_B            -0.095      0.018     -5.266      0.000

 BOUT_B   WITH
    BOUT_A             0.143      0.026      5.601      0.000

 PO_C     WITH
    PO_A               0.068      0.012      5.898      0.000

 PO_B     WITH
    PO_A               0.056      0.013      4.239      0.000

 PO_F     WITH
    PO_C              -0.081      0.015     -5.535      0.000

 PO_E     WITH
    PO_B              -0.047      0.012     -3.892      0.000

 Intercepts
    PJ_A               3.516      0.040     87.762      0.000
    PJ_B               3.564      0.039     90.443      0.000
    PJ_C               3.560      0.041     87.620      0.000
    PJ_D               3.545      0.041     86.038      0.000
    PO_A               3.518      0.037     94.858      0.000
    PO_B               3.421      0.042     82.025      0.000
    PO_C               3.465      0.038     90.668      0.000
    PO_D               3.340      0.045     74.683      0.000
    PO_E               3.367      0.044     76.149      0.000
    PO_F               3.304      0.049     66.902      0.000
    PO_G               3.388      0.045     74.600      0.000
    WS_A               3.222      0.041     78.800      0.000
    WS_B               3.291      0.045     72.535      0.000
    WS_C               3.046      0.041     74.835      0.000
    BOUT_A             2.987      0.043     69.873      0.000
    BOUT_B             2.832      0.046     61.621      0.000
    BOUT_C             2.644      0.048     55.652      0.000
    BOUT_D             2.761      0.049     56.119      0.000
    BOUT_E             2.444      0.050     49.020      0.000

 Variances
    PJ                 1.000      0.000    999.000    999.000
    PO                 1.000      0.000    999.000    999.000

 Residual Variances
    PJ_A               0.106      0.011      9.484      0.000
    PJ_B               0.144      0.013     11.498      0.000
    PJ_C               0.226      0.017     13.091      0.000
    PJ_D               0.183      0.015     12.123      0.000
    PO_A               0.226      0.016     14.583      0.000
    PO_B               0.337      0.024     14.171      0.000
    PO_C               0.226      0.016     13.779      0.000
    PO_D               0.118      0.011     10.889      0.000
    PO_E               0.149      0.013     11.754      0.000
    PO_F               0.412      0.029     14.160      0.000
    PO_G               0.191      0.015     12.787      0.000
    WS_A               0.179      0.022      8.212      0.000
    WS_B               0.485      0.036     13.410      0.000
    WS_C               0.218      0.022      9.721      0.000
    BOUT_A             0.417      0.029     14.473      0.000
    BOUT_B             0.539      0.038     14.294      0.000
    BOUT_C             0.155      0.015     10.222      0.000
    BOUT_D             0.199      0.018     11.020      0.000
    BOUT_E             0.190      0.017     11.104      0.000
    WS                 0.916      0.028     32.654      0.000
    BOUT               0.415      0.038     10.990      0.000


R-SQUARE

    Observed                                        Two-Tailed
    Variable        Estimate       S.E.  Est./S.E.    P-Value

    PJ_A               0.862      0.016     52.492      0.000
    PJ_B               0.805      0.020     41.075      0.000
    PJ_C               0.713      0.025     28.499      0.000
    PJ_D               0.774      0.022     35.887      0.000
    PO_A               0.655      0.027     24.198      0.000
    PO_B               0.594      0.031     19.222      0.000
    PO_C               0.676      0.027     25.499      0.000
    PO_D               0.876      0.013     65.827      0.000
    PO_E               0.840      0.016     52.231      0.000
    PO_F               0.646      0.028     23.155      0.000
    PO_G               0.805      0.018     44.445      0.000
    WS_A               0.775      0.029     26.341      0.000
    WS_B               0.506      0.037     13.692      0.000
    WS_C               0.724      0.031     23.528      0.000
    BOUT_A             0.521      0.034     15.471      0.000
    BOUT_B             0.465      0.036     12.761      0.000
    BOUT_C             0.856      0.016     53.200      0.000
    BOUT_D             0.828      0.018     45.903      0.000
    BOUT_E             0.839      0.017     49.935      0.000

     Latent                                         Two-Tailed
    Variable        Estimate       S.E.  Est./S.E.    P-Value

    WS                 0.084      0.028      3.011      0.003
    BOUT               0.585      0.038     15.486      0.000


QUALITY OF NUMERICAL RESULTS

     Condition Number for the Information Matrix              0.347E-02
       (ratio of smallest to largest eigenvalue)


TOTAL, TOTAL INDIRECT, SPECIFIC INDIRECT, AND DIRECT EFFECTS


                                                    Two-Tailed
                    Estimate       S.E.  Est./S.E.    P-Value

Effects from PO to BOUT

  Total               -0.261      0.064     -4.072      0.000
  Total indirect      -0.216      0.052     -4.161      0.000

  Specific indirect

    BOUT
    WS
    PO                -0.216      0.052     -4.161      0.000

  Direct
    BOUT
    PO                -0.045      0.048     -0.931      0.352


STANDARDIZED TOTAL, TOTAL INDIRECT, SPECIFIC INDIRECT, AND DIRECT EFFECTS


STD Standardization

                                                    Two-Tailed
                    Estimate       S.E.  Est./S.E.    P-Value

Effects from PO to BOUT

  Total               -0.254      0.059     -4.264      0.000
  Total indirect      -0.210      0.048     -4.381      0.000

  Specific indirect

    BOUT
    WS
    PO                -0.210      0.048     -4.381      0.000

  Direct
    BOUT
    PO                -0.044      0.047     -0.933      0.351


CONFIDENCE INTERVALS OF MODEL RESULTS

                  Lower .5%  Lower 2.5%    Lower 5%    Estimate    Upper 5%  Upper 2.5%   Upper .5%

 PJ       BY
    PJ_A             1.000       1.000       1.000       1.000       1.000       1.000       1.000
    PJ_B             0.875       0.893       0.902       0.951       0.999       1.009       1.027
    PJ_C             0.837       0.857       0.868       0.923       0.977       0.988       1.008
    PJ_D             0.892       0.912       0.922       0.975       1.027       1.037       1.057

 PO       BY
    PO_A             1.000       1.000       1.000       1.000       1.000       1.000       1.000
    PO_B             0.943       0.974       0.989       1.071       1.152       1.168       1.198
    PO_C             0.941       0.966       0.979       1.047       1.115       1.128       1.153
    PO_D             1.256       1.289       1.306       1.395       1.483       1.500       1.533
    PO_E             1.211       1.244       1.261       1.350       1.439       1.456       1.489
    PO_F             1.157       1.196       1.217       1.322       1.428       1.448       1.488
    PO_G             1.213       1.248       1.265       1.358       1.451       1.468       1.503

 WS       BY
    WS_A             1.000       1.000       1.000       1.000       1.000       1.000       1.000
    WS_B             0.768       0.798       0.814       0.897       0.980       0.995       1.026
    WS_C             0.848       0.876       0.889       0.962       1.035       1.049       1.076

 BOUT     BY
    BOUT_A           1.000       1.000       1.000       1.000       1.000       1.000       1.000
    BOUT_B           0.865       0.901       0.919       1.015       1.111       1.129       1.165
    BOUT_C           1.242       1.286       1.308       1.424       1.540       1.562       1.606
    BOUT_D           1.262       1.307       1.330       1.450       1.571       1.594       1.639
    BOUT_E           1.289       1.335       1.358       1.480       1.602       1.625       1.671

 BOUT     ON
    WS               0.528       0.558       0.573       0.652       0.731       0.747       0.776
    PJ              -0.304      -0.279      -0.266      -0.198      -0.131      -0.118      -0.093
    PO              -0.169      -0.140      -0.124      -0.045       0.034       0.050       0.079

 WS       ON
    PO              -0.527      -0.480      -0.456      -0.331      -0.206      -0.182      -0.135
    PJ               0.186       0.225       0.244       0.347       0.450       0.469       0.508

 PO       WITH
    PJ               0.241       0.261       0.271       0.323       0.376       0.386       0.406

 BOUT_D   WITH
    BOUT_B          -0.141      -0.130      -0.125      -0.095      -0.065      -0.060      -0.048

 BOUT_B   WITH
    BOUT_A           0.077       0.093       0.101       0.143       0.185       0.193       0.209

 PO_C     WITH
    PO_A             0.039       0.046       0.049       0.068       0.088       0.091       0.098

 PO_B     WITH
    PO_A             0.022       0.030       0.034       0.056       0.078       0.082       0.091

 PO_F     WITH
    PO_C            -0.119      -0.110      -0.105      -0.081      -0.057      -0.052      -0.043

 PO_E     WITH
    PO_B            -0.078      -0.070      -0.067      -0.047      -0.027      -0.023      -0.016

 Intercepts
    PJ_A             3.413       3.437       3.450       3.516       3.582       3.594       3.619
    PJ_B             3.462       3.487       3.499       3.564       3.629       3.641       3.665
    PJ_C             3.455       3.480       3.493       3.560       3.627       3.639       3.664
    PJ_D             3.439       3.464       3.477       3.545       3.613       3.626       3.651
    PO_A             3.422       3.445       3.457       3.518       3.579       3.591       3.613
    PO_B             3.314       3.340       3.353       3.421       3.490       3.503       3.529
    PO_C             3.367       3.390       3.403       3.465       3.528       3.540       3.564
    PO_D             3.224       3.252       3.266       3.340       3.413       3.427       3.455
    PO_E             3.253       3.280       3.294       3.367       3.440       3.454       3.481
    PO_F             3.177       3.207       3.223       3.304       3.385       3.401       3.431
    PO_G             3.271       3.299       3.313       3.388       3.463       3.477       3.505
    WS_A             3.117       3.142       3.155       3.222       3.289       3.302       3.328
    WS_B             3.175       3.202       3.217       3.291       3.366       3.380       3.408
    WS_C             2.941       2.966       2.979       3.046       3.113       3.126       3.151
    BOUT_A           2.877       2.904       2.917       2.987       3.058       3.071       3.098
    BOUT_B           2.714       2.742       2.757       2.832       2.908       2.922       2.951
    BOUT_C           2.521       2.551       2.565       2.644       2.722       2.737       2.766
    BOUT_D           2.634       2.665       2.680       2.761       2.842       2.857       2.888
    BOUT_E           2.316       2.347       2.362       2.444       2.526       2.542       2.573

 Variances
    PJ               0.531       0.562       0.578       0.660       0.742       0.758       0.788
    PO               0.326       0.350       0.363       0.430       0.496       0.509       0.534

 Residual Variances
    PJ_A             0.077       0.084       0.087       0.106       0.124       0.127       0.134
    PJ_B             0.112       0.120       0.124       0.144       0.165       0.169       0.177
    PJ_C             0.181       0.192       0.197       0.226       0.254       0.259       0.270
    PJ_D             0.144       0.153       0.158       0.183       0.208       0.213       0.222
    PO_A             0.186       0.196       0.201       0.226       0.252       0.257       0.266
    PO_B             0.276       0.291       0.298       0.337       0.376       0.384       0.399
    PO_C             0.184       0.194       0.199       0.226       0.253       0.258       0.268
    PO_D             0.090       0.097       0.100       0.118       0.136       0.139       0.146
    PO_E             0.117       0.124       0.128       0.149       0.170       0.174       0.182
    PO_F             0.337       0.355       0.364       0.412       0.460       0.469       0.487
    PO_G             0.153       0.162       0.167       0.191       0.216       0.221       0.230
    WS_A             0.123       0.137       0.143       0.179       0.215       0.222       0.236
    WS_B             0.392       0.414       0.425       0.485       0.544       0.556       0.578
    WS_C             0.160       0.174       0.181       0.218       0.255       0.262       0.276
    BOUT_A           0.343       0.361       0.370       0.417       0.465       0.474       0.492
    BOUT_B           0.442       0.465       0.477       0.539       0.602       0.613       0.637
    BOUT_C           0.116       0.125       0.130       0.155       0.179       0.184       0.194
    BOUT_D           0.152       0.163       0.169       0.199       0.228       0.234       0.245
    BOUT_E           0.146       0.157       0.162       0.190       0.219       0.224       0.235
    WS               0.438       0.469       0.484       0.566       0.648       0.663       0.694
    BOUT             0.128       0.143       0.150       0.189       0.227       0.235       0.249


CONFIDENCE INTERVALS OF STANDARDIZED MODEL RESULTS


STD Standardization

                  Lower .5%  Lower 2.5%    Lower 5%    Estimate    Upper 5%  Upper 2.5%   Upper .5%

 PJ       BY
    PJ_A             0.733       0.752       0.762       0.812       0.863       0.872       0.891
    PJ_B             0.693       0.712       0.721       0.772       0.823       0.833       0.852
    PJ_C             0.664       0.684       0.695       0.749       0.804       0.814       0.835
    PJ_D             0.707       0.727       0.738       0.792       0.846       0.856       0.876

 PO       BY
    PO_A             0.576       0.595       0.605       0.656       0.706       0.716       0.735
    PO_B             0.610       0.632       0.643       0.702       0.760       0.772       0.794
    PO_C             0.605       0.624       0.634       0.686       0.738       0.748       0.767
    PO_D             0.827       0.848       0.859       0.914       0.970       0.980       1.001
    PO_E             0.797       0.818       0.829       0.885       0.941       0.952       0.973
    PO_F             0.761       0.786       0.799       0.867       0.935       0.948       0.973
    PO_G             0.799       0.821       0.832       0.890       0.948       0.960       0.981

 WS       BY
    WS_A             0.698       0.719       0.730       0.786       0.842       0.853       0.874
    WS_B             0.599       0.624       0.637       0.705       0.773       0.786       0.811
    WS_C             0.668       0.689       0.700       0.757       0.813       0.824       0.845

 BOUT     BY
    BOUT_A           0.578       0.601       0.612       0.674       0.736       0.748       0.771
    BOUT_B           0.577       0.603       0.616       0.684       0.753       0.766       0.792
    BOUT_C           0.866       0.889       0.900       0.960       1.020       1.031       1.054
    BOUT_D           0.879       0.903       0.915       0.978       1.041       1.053       1.076
    BOUT_E           0.899       0.922       0.935       0.998       1.061       1.073       1.097

 BOUT     ON
    WS               0.685       0.703       0.712       0.761       0.809       0.818       0.837
    PJ              -0.363      -0.334      -0.318      -0.239      -0.160      -0.144      -0.115
    PO              -0.164      -0.136      -0.121      -0.044       0.033       0.048       0.077

 WS       ON
    PO              -0.434      -0.396      -0.377      -0.276      -0.175      -0.156      -0.118
    PJ               0.201       0.239       0.258       0.358       0.459       0.478       0.515

 PO       WITH
    PJ               0.527       0.546       0.556       0.607       0.659       0.669       0.688

 BOUT_D   WITH
    BOUT_B          -0.141      -0.130      -0.125      -0.095      -0.065      -0.060      -0.048

 BOUT_B   WITH
    BOUT_A           0.077       0.093       0.101       0.143       0.185       0.193       0.209

 PO_C     WITH
    PO_A             0.039       0.046       0.049       0.068       0.088       0.091       0.098

 PO_B     WITH
    PO_A             0.022       0.030       0.034       0.056       0.078       0.082       0.091

 PO_F     WITH
    PO_C            -0.119      -0.110      -0.105      -0.081      -0.057      -0.052      -0.043

 PO_E     WITH
    PO_B            -0.078      -0.070      -0.067      -0.047      -0.027      -0.023      -0.016

 Intercepts
    PJ_A             3.413       3.437       3.450       3.516       3.582       3.594       3.619
    PJ_B             3.462       3.487       3.499       3.564       3.629       3.641       3.665
    PJ_C             3.455       3.480       3.493       3.560       3.627       3.639       3.664
    PJ_D             3.439       3.464       3.477       3.545       3.613       3.626       3.651
    PO_A             3.422       3.445       3.457       3.518       3.579       3.591       3.613
    PO_B             3.314       3.340       3.353       3.421       3.490       3.503       3.529
    PO_C             3.367       3.390       3.403       3.465       3.528       3.540       3.564
    PO_D             3.224       3.252       3.266       3.340       3.413       3.427       3.455
    PO_E             3.253       3.280       3.294       3.367       3.440       3.454       3.481
    PO_F             3.177       3.207       3.223       3.304       3.385       3.401       3.431
    PO_G             3.271       3.299       3.313       3.388       3.463       3.477       3.505
    WS_A             3.117       3.142       3.155       3.222       3.289       3.302       3.328
    WS_B             3.175       3.202       3.217       3.291       3.366       3.380       3.408
    WS_C             2.941       2.966       2.979       3.046       3.113       3.126       3.151
    BOUT_A           2.877       2.904       2.917       2.987       3.058       3.071       3.098
    BOUT_B           2.714       2.742       2.757       2.832       2.908       2.922       2.951
    BOUT_C           2.521       2.551       2.565       2.644       2.722       2.737       2.766
    BOUT_D           2.634       2.665       2.680       2.761       2.842       2.857       2.888
    BOUT_E           2.316       2.347       2.362       2.444       2.526       2.542       2.573

 Variances
    PJ               1.000       1.000       1.000       1.000       1.000       1.000       1.000
    PO               1.000       1.000       1.000       1.000       1.000       1.000       1.000

 Residual Variances
    PJ_A             0.077       0.084       0.087       0.106       0.124       0.127       0.134
    PJ_B             0.112       0.120       0.124       0.144       0.165       0.169       0.177
    PJ_C             0.181       0.192       0.197       0.226       0.254       0.259       0.270
    PJ_D             0.144       0.153       0.158       0.183       0.208       0.213       0.222
    PO_A             0.186       0.196       0.201       0.226       0.252       0.257       0.266
    PO_B             0.276       0.291       0.298       0.337       0.376       0.384       0.399
    PO_C             0.184       0.194       0.199       0.226       0.253       0.258       0.268
    PO_D             0.090       0.097       0.100       0.118       0.136       0.139       0.146
    PO_E             0.117       0.124       0.128       0.149       0.170       0.174       0.182
    PO_F             0.337       0.355       0.364       0.412       0.460       0.469       0.487
    PO_G             0.153       0.162       0.167       0.191       0.216       0.221       0.230
    WS_A             0.123       0.137       0.143       0.179       0.215       0.222       0.236
    WS_B             0.392       0.414       0.425       0.485       0.544       0.556       0.578
    WS_C             0.160       0.174       0.181       0.218       0.255       0.262       0.276
    BOUT_A           0.343       0.361       0.370       0.417       0.465       0.474       0.492
    BOUT_B           0.442       0.465       0.477       0.539       0.602       0.613       0.637
    BOUT_C           0.116       0.125       0.130       0.155       0.179       0.184       0.194
    BOUT_D           0.152       0.163       0.169       0.199       0.228       0.234       0.245
    BOUT_E           0.146       0.157       0.162       0.190       0.219       0.224       0.235
    WS               0.843       0.861       0.869       0.916       0.962       0.971       0.988
    BOUT             0.318       0.341       0.353       0.415       0.477       0.489       0.512


CONFIDENCE INTERVALS OF TOTAL, TOTAL INDIRECT, SPECIFIC INDIRECT, AND DIRECT EFFECTS


                  Lower .5%  Lower 2.5%    Lower 5%    Estimate    Upper 5%  Upper 2.5%   Upper .5%

Effects from PO to BOUT

  Total             -0.426      -0.386      -0.366      -0.261      -0.155      -0.135      -0.096
  Total indirect    -0.350      -0.318      -0.301      -0.216      -0.131      -0.114      -0.082

  Specific indirect

    BOUT
    WS
    PO              -0.350      -0.318      -0.301      -0.216      -0.131      -0.114      -0.082

  Direct
    BOUT
    PO              -0.169      -0.140      -0.124      -0.045       0.034       0.050       0.079


CONFIDENCE INTERVALS OF STANDARDIZED TOTAL, TOTAL INDIRECT, SPECIFIC INDIRECT,
AND DIRECT EFFECTS


STD Standardization

                  Lower .5%  Lower 2.5%    Lower 5%    Estimate    Upper 5%  Upper 2.5%   Upper .5%

Effects from PO to BOUT

  Total             -0.407      -0.370      -0.351      -0.254      -0.156      -0.137      -0.100
  Total indirect    -0.333      -0.304      -0.289      -0.210      -0.131      -0.116      -0.086

  Specific indirect

    BOUT
    WS
    PO              -0.333      -0.304      -0.289      -0.210      -0.131      -0.116      -0.086

  Direct
    BOUT
    PO              -0.164      -0.136      -0.121      -0.044       0.033       0.048       0.077


DIAGRAM INFORMATION

  Use View Diagram under the Diagram menu in the Mplus Editor to view the diagram.
  If running Mplus from the Mplus Diagrammer, the diagram opens automatically.

  Diagram output
    c:\users\rita\desktop\²©Ê¿Ñ§Ï°\003Ñ§Êõ½»Á÷\2018\180411-2018ÀÍ¶¯¹ØÏµÄê»á\180411-ÐÂÉú´úÔ±¹¤ÈË-¸ÚÆ¥

     Beginning Time:  21:06:56
        Ending Time:  21:06:56
       Elapsed Time:  00:00:00


MUTHEN & MUTHEN
3463 Stoner Ave.
Los Angeles, CA  90066

Tel: (310) 391-9971
Fax: (310) 391-8971
Web: www.StatModel.com
Support: Support@StatModel.com

Copyright (c) 1998-2012 Muthen & Muthen
