# Supplementary material for: A study of the psychological mechanisms of job burnout: implications of person–job fit and person–organization fit
Source: Front Psychol. 2024 Aug 2;15:1351032. doi: 10.3389/fpsyg.2024.1351032 (PMC11328536; doi:10.3389/fpsyg.2024.1351032)
Supplement: Supplementary file 2 [file Table_1.XLS]

## Sheet: 小论文原始数据
Gen	Year	Edu	YrsOrg	Yrslnd	Value_a	Value_b	Value_c	Value_d	Value_e	Value_f	Value_g	Value_h	Value_i	Value_j	Value_k	Value_l	JobI_a	JobI_b	JobI_c	Icm_a	Icm_b	Icm_c	Icm_d	Icm_e	Icm_f	Icm_g	Icm_h	Os_a	Os_b	Os_c	Os_d	Os_e	Cc_a	Cc_b	Cc_c	Cc_d	Cc_e	Cc_f	Cc_g	Cc_h	Tp_a	Tp_b	Tp_c	Tp_d	Ws_a	Ws_b	Ws_c	Bout_a	Bout_b
1	1993	2	6	0	3	3	4	4	2	2	5	5	5	5	4	3	4	4	4	5	5	5	5	5	5	4	5	3	3	3	3	3	4	3	3	3	2	2	3	2	3	5	3	4	2	4	2	3	2
1	1986	3	12	12	1	1	3	3	4	3	4	5	4	4	3	4	3	5	1	5	5	3	3	3	3	3	5	2	4	2	4	2	4	4	3	3	3	2	2	4	5	5	3	3	4	4	4	3	2
2	1987	3	12	12	1	1	3	3	4	3	4	5	4	4	3	4	3	5	1	5	5	3	3	3	3	3	5	2	4	2	4	2	4	4	3	3	3	2	2	4	5	5	3	3	4	4	4	3	2
2	1992	3	12	12	1	1	3	3	4	3	4	5	4	4	1	4	3	5	1	5	5	3	3	3	3	3	5	2	4	2	4	2	4	4	3	3	3	2	2	4	3	3	3	3	4	4	4	3	2
1	1993	3	12	12	1	2	3	2	2	2	3	3	3	3	3	3	3	3	3	3	4	4	4	4	4	4	4	3	3	3	3	3	3	3	3	3	3	3	3	3	2	2	2	2	3	3	3	2	2
2	1984	3	30	30	1	2	2	5	5	5	1	5	3	1	1	1	1	4	1	3	3	5	3	1	1	3	3	3	3	3	3	3	3	3	3	3	3	3	3	3	3	3	3	3	1	1	1	1	1
2	1990	3	12	0	2	2	2	4	4	3	3	3	3	4	3	3	3	3	1	3	3	3	3	3	3	3	3	3	3	3	3	3	3	2	2	2	2	2	3	3	3	3	3	3	3	3	3	2	2
1	1992	4	24	24	2	2	2	2	2	2	2	2	2	5	5	5	2	2	2	5	5	5	5	5	5	5	5	2	2	2	2	2	2	2	2	2	2	2	2	2	4	4	4	4	3	3	3	3	3
1	1990	3	12	48	2	2	2	4	4	3	5	3	5	3	4	2	1	4	1	5	4	4	3	5	5	3	5	3	3	2	2	3	3	3	3	3	2	1	3	4	4	4	4	4	3	3	3	2	2
2	1981	3	24	72	2	2	3	5	5	5	4	4	4	2	2	2	2	3	3	4	4	4	4	3	3	3	3	4	3	3	4	4	4	4	4	4	4	4	4	4	4	4	3	4	2	3	3	3	2
2	1985	3	36	72	2	2	2	2	2	2	3	3	3	4	4	4	2	2	2	4	4	4	4	3	3	3	3	3	3	3	3	3	2	2	2	2	2	2	2	2	3	3	3	3	2	2	3	3	3
2	1980	2	180	180	2	2	5	5	5	5	5	5	5	5	5	3	5	5	4	5	5	5	5	5	5	3	5	2	2	2	2	1	5	5	5	5	4	4	4	4	4	4	5	4	4	4	4	1	1
1	1982	3	12	12	3	2	2	3	2	3	2	5	4	4	1	1	3	3	1	5	5	3	3	3	3	3	3	3	3	3	3	3	4	4	3	3	3	2	2	4	3	3	3	3	4	4	4	3	2
2	1988	3	12	12	3	2	2	3	4	3	4	5	4	4	1	4	3	5	1	5	5	3	3	3	3	3	5	3	3	3	3	3	4	4	3	3	3	2	2	4	3	3	3	3	4	4	4	3	2
2	1990	3	12	12	3	2	2	3	4	3	4	5	4	4	1	4	3	5	1	5	5	3	3	3	3	3	5	2	4	2	4	2	4	4	3	3	3	2	2	4	3	3	3	3	4	4	4	3	2
1	1991	3	12	12	3	2	2	3	2	3	2	5	4	4	1	1	3	3	1	5	5	3	3	3	3	3	5	3	3	3	3	3	4	4	3	3	3	2	2	4	3	3	3	3	4	4	4	3	2
2	1994	3	12	12	3	2	2	3	2	3	2	5	4	4	1	1	3	3	1	5	5	3	3	3	3	3	5	3	3	3	3	3	4	4	3	3	3	2	2	4	3	3	3	3	4	4	4	3	2
1	1995	3	12	12	3	2	2	3	2	3	2	5	4	4	1	1	3	3	1	5	5	3	3	3	3	3	5	3	3	3	3	3	4	4	3	3	3	2	2	4	3	3	3	3	4	4	4	3	2
2	1986	2	12	36	3	2	2	3	3	3	3	2	2	3	3	5	3	4	3	4	4	3	3	3	3	3	3	2	2	2	2	2	4	4	4	4	3	3	3	3	3	4	3	3	2	3	3	3	3
2	1985	3	12	48	3	2	2	3	3	3	3	2	2	3	3	3	3	3	3	4	4	3	3	3	2	3	3	2	2	2	2	2	3	3	3	3	3	3	3	3	3	2	3	3	3	3	3	3	3
2	1989	3	36	72	3	2	4	3	3	3	4	4	4	4	3	2	3	3	3	3	2	2	4	4	4	4	3	2	2	3	3	4	3	3	3	3	3	2	2	2	3	3	3	3	3	3	3	3	4
1	1985	3	48	24	4	2	3	3	4	4	4	4	4	4	4	4	3	4	4	3	4	4	4	4	4	4	4	4	4	4	4	4	4	4	4	3	3	5	4	5	4	5	4	4	4	4	4	4	4
2	1995	2	0	0	5	2	4	4	5	5	5	3	5	5	4	2	5	5	3	5	5	5	4	4	5	4	3	3	3	2	3	2	4	4	4	4	3	4	4	4	2	3	3	3	3	3	3	3	4
1	1993	3	12	12	1	3	3	5	5	4	2	5	3	2	3	2	3	3	1	4	5	3	3	3	3	3	2	3	2	2	2	2	4	3	2	2	2	2	1	1	2	1	1	1	3	1	4	3	3
2	1991	3	24	24	1	3	3	5	5	3	4	5	5	5	5	5	1	4	1	5	3	3	3	5	4	4	5	3	4	3	2	2	3	4	4	3	4	4	4	2	3	4	4	3	4	4	3	3	3
2	1994	1	24	24	1	3	1	3	3	3	4	5	5	5	3	3	5	3	2	5	4	4	3	3	4	5	5	3	3	3	3	3	1	4	4	2	1	1	2	3	3	4	3	3	3	3	3	3	2
2	1988	3	12	12	2	3	4	5	4	5	4	4	3	2	3	4	2	3	3	3	5	3	3	3	4	3	4	5	4	3	3	3	3	4	4	3	4	3	3	4	3	4	3	3	3	4	3	3	4
1	1994	2	12	24	2	3	4	5	4	5	4	4	3	2	3	4	2	3	3	3	5	3	3	3	4	3	4	5	4	3	3	3	3	4	4	3	4	3	3	4	5	4	5	3	3	4	2	3	1
1	1993	3	24	24	2	3	4	4	4	3	4	5	4	3	4	4	3	4	5	4	3	3	3	4	4	4	3	4	3	4	3	3	4	4	3	3	4	4	4	5	5	4	3	4	4	3	4	4	3
1	1993	3	24	24	2	3	4	4	4	3	4	5	4	3	4	4	3	4	5	4	3	3	3	4	4	4	3	4	3	4	3	3	4	4	3	3	4	4	4	5	5	4	3	4	4	3	4	4	3
2	1984	3	24	72	2	3	4	5	4	3	4	4	3	4	3	4	3	4	3	3	4	3	4	3	4	3	4	5	4	3	3	3	3	4	4	3	4	3	3	4	3	4	3	3	3	4	3	3	4
1	1990	4	48	84	2	3	4	5	4	5	4	4	3	2	3	4	2	3	3	3	5	3	3	3	4	3	4	5	4	3	3	3	3	4	4	3	4	3	3	4	5	4	5	3	3	4	2	3	1
1	1981	3	12	144	2	3	3	5	5	4	4	4	3	3	3	3	3	3	3	3	3	3	3	3	3	3	3	3	3	3	3	3	3	3	3	3	3	3	3	3	3	3	3	3	3	3	3	3	3
2	1987	2	0	0	3	3	3	3	3	3	3	3	3	3	3	3	5	4	3	4	5	3	2	3	4	3	5	3	2	1	2	1	3	3	3	3	3	3	3	4	4	4	5	4	3	5	3	2	2
2	1987	2	0	0	3	3	3	3	3	3	3	3	3	3	3	3	5	4	3	4	5	3	2	3	4	3	5	3	2	1	2	1	3	3	3	3	3	3	3	4	4	4	5	4	3	5	3	2	2
2	1995	3	0	0	3	3	3	3	2	2	2	2	2	2	2	2	2	2	2	3	3	3	3	3	3	3	3	3	3	3	3	3	3	3	3	3	3	3	3	3	3	3	3	3	3	3	3	3	3
1	1996	2	0	0	3	3	2	3	3	3	3	2	2	2	4	4	3	2	4	3	1	1	1	1	1	1	1	3	3	3	3	3	3	3	3	3	3	3	3	3	3	3	3	3	3	3	3	3	3
2	1996	2	0	0	3	3	5	2	2	2	4	3	3	3	3	3	5	4	3	5	5	3	3	3	3	3	5	3	2	4	3	3	3	4	4	4	4	4	3	3	2	2	2	2	3	3	3	3	3
2	1997	2	0	0	3	3	3	3	4	3	4	5	4	5	5	3	2	4	2	3	4	3	3	3	4	3	4	4	4	4	4	4	4	4	4	4	4	3	4	4	2	3	2	3	2	2	2	2	2
1	1992	3	2	2	3	3	3	3	3	3	5	5	5	5	5	1	4	5	5	5	5	5	5	3	5	5	5	5	5	5	5	5	5	5	5	3	5	5	5	5	4	4	4	4	5	5	1	1	1
2	1993	2	2	2	3	3	3	3	3	3	5	5	5	5	3	1	5	3	3	3	3	3	3	3	3	3	3	1	5	3	3	3	2	2	2	2	2	2	2	2	3	3	3	1	3	3	3	3	3
1	1994	4	2	2	3	3	3	5	4	5	4	4	5	5	3	2	3	4	2	3	3	3	4	3	4	3	4	3	4	3	3	3	4	4	5	4	4	4	4	3	3	4	3	3	2	4	3	2	2
2	1995	2	2	2	3	3	3	3	3	3	5	5	5	5	3	1	5	3	3	3	3	3	3	3	3	3	3	1	5	3	3	3	2	2	2	2	2	2	2	2	3	3	3	1	3	3	3	3	3
1	1995	3	3	3	3	3	3	4	4	4	4	4	4	4	4	4	3	3	3	4	4	4	4	4	4	3	4	2	2	2	2	2	3	3	3	3	3	3	4	3	3	3	3	3	2	3	3	3	3
2	1994	3	6	6	3	3	4	4	4	4	4	4	4	4	4	4	4	4	3	3	3	3	3	3	3	3	3	3	3	3	3	3	3	3	3	3	3	3	3	3	3	3	3	3	3	3	3	3	3
2	1995	1	6	6	3	3	4	4	4	5	4	5	5	5	5	5	3	3	3	4	5	4	4	2	2	2	2	1	1	1	1	1	2	2	1	1	1	1	1	1	3	4	3	3	3	3	3	3	3
2	1996	3	6	6	3	3	4	3	5	3	2	5	3	3	3	3	4	3	2	4	3	3	4	2	3	3	5	3	2	2	2	4	2	2	2	2	2	2	2	2	3	3	3	3	3	3	3	3	3
2	1992	1	72	6	3	3	4	4	4	4	3	4	4	4	3	3	4	4	3	3	4	4	3	3	3	3	3	3	3	2	2	2	3	3	3	4	3	3	3	3	2	2	2	2	3	3	3	2	2
1	1994	3	2	12	3	3	4	3	3	3	3	4	4	3	2	1	4	4	2	3	3	3	4	4	4	4	4	2	2	2	2	2	4	4	4	4	4	4	4	5	1	4	2	3	3	3	3	3	3
2	1989	2	12	12	3	3	4	3	4	3	4	5	4	4	4	3	4	4	3	4	4	4	3	3	4	4	3	3	3	3	3	3	4	4	4	4	4	3	4	3	3	4	3	3	3	4	3	3	3
2	1990	2	12	12	3	3	4	3	2	4	4	5	4	4	5	4	4	3	2	4	5	4	3	2	4	2	5	3	3	4	2	0	5	5	3	4	5	5	4	3	2	3	3	3	4	5	3	2	3
1	1990	2	12	12	3	3	3	3	3	3	3	3	3	3	3	3	2	2	2	3	4	1	3	3	3	3	3	5	5	3	3	2	3	3	3	3	3	3	3	3	1	1	1	4	3	3	3	4	3
1	1990	2	12	12	3	3	3	3	3	3	3	3	3	3	3	3	2	2	2	3	4	1	3	3	3	3	3	5	5	3	3	2	3	3	3	3	3	3	3	3	1	1	1	4	3	3	3	4	3
1	1990	2	12	12	3	3	3	3	3	3	3	3	3	3	3	3	2	2	2	3	4	1	3	3	3	3	3	5	5	3	3	2	3	3	3	3	3	3	3	3	1	1	1	4	3	3	3	4	3
1	1990	2	12	12	3	3	3	3	3	3	3	3	3	3	3	3	2	2	2	3	4	1	3	3	3	3	3	5	5	3	3	2	3	3	3	3	3	3	3	3	1	1	1	4	3	3	3	4	3
1	1990	2	12	12	3	3	3	3	3	3	3	3	3	3	3	3	2	2	2	3	4	1	3	3	3	3	3	5	5	3	3	2	3	3	3	3	3	3	3	3	1	1	1	4	3	3	3	4	3
2	1990	2	12	12	3	3	3	3	3	3	3	3	3	5	3	3	0	0	0	0	0	0	0	0	0	0	0	0	0	0	0	0	0	0	0	0	0	0	0	0	4	4	4	4	5	5	5	5	5
1	1990	3	12	12	3	3	3	4	4	0	3	3	3	0	3	3	2	2	2	3	4	1	3	3	3	3	3	5	5	3	3	2	4	4	2	2	2	4	4	4	1	1	1	4	3	3	3	4	3
1	1990	3	12	12	3	3	3	3	3	3	3	3	3	3	3	3	3	3	3	3	3	3	3	3	3	3	3	3	3	3	3	3	3	3	3	3	3	3	3	3	3	3	3	3	3	3	3	3	3
2	1990	3	12	12	3	3	4	3	2	2	4	5	4	3	5	4	4	4	2	5	5	4	5	5	4	3	5	3	2	2	2	2	5	5	5	3	3	3	2	3	3	3	3	3	3	3	3	3	3
1	1991	3	12	12	3	3	4	3	3	4	3	4	4	3	2	1	4	4	2	3	3	3	4	4	4	4	4	2	1	2	2	2	4	4	4	4	4	4	4	5	1	4	2	3	3	3	3	3	3
1	1991	3	12	12	3	3	4	3	3	4	3	4	4	3	2	1	4	4	2	3	3	3	4	4	4	4	4	2	1	2	2	2	4	4	4	4	4	4	4	5	1	4	2	3	3	3	3	3	3
1	1994	2	12	12	3	3	3	3	3	3	3	3	3	3	3	3	3	3	3	3	3	3	3	3	3	3	3	3	3	3	3	3	3	3	3	3	3	3	3	3	3	3	3	3	3	3	3	3	3
1	1994	2	12	12	3	3	4	3	3	3	1	5	3	3	3	1	4	5	3	2	5	3	3	3	4	4	3	3	3	3	3	3	3	3	3	3	3	3	3	3	3	3	3	3	3	3	3	3	3
2	1994	3	12	12	3	3	4	5	5	5	1	4	4	4	4	3	2	4	2	5	5	5	5	5	5	5	5	3	3	1	3	3	4	3	1	3	2	2	2	1	4	4	4	4	4	4	4	4	4
1	1994	3	12	12	3	3	4	3	3	4	3	4	4	3	2	1	4	4	3	3	3	3	4	4	4	4	4	2	2	2	2	2	4	4	4	4	4	4	4	5	1	4	2	3	3	3	3	3	3
2	1996	3	12	12	3	3	5	3	3	2	3	4	4	5	3	3	5	5	1	4	5	3	4	4	5	3	5	2	2	1	3	3	3	3	4	3	4	3	3	4	3	4	3	3	3	4	2	2	2
1	1989	2	24	12	3	3	5	5	5	5	4	3	5	5	4	4	3	3	2	2	4	5	5	4	2	4	5	5	5	2	2	2	4	3	3	3	3	3	3	2	4	4	3	4	4	5	4	3	3
2	1989	4	36	12	3	3	3	5	5	5	3	3	3	5	5	5	1	3	1	5	5	5	5	5	5	5	5	3	3	3	3	3	3	3	3	3	3	3	3	5	5	5	5	5	5	5	5	5	5
1	1994	2	11	17	3	3	3	3	3	3	3	3	3	3	3	3	3	3	3	3	3	3	3	3	3	3	3	3	3	3	3	3	3	3	3	3	3	3	3	3	3	3	3	3	3	3	3	3	3
2	1993	2	18	18	3	3	3	3	3	3	3	3	3	3	3	3	3	3	3	3	3	3	3	3	3	3	3	3	3	3	3	3	3	3	3	3	3	3	3	3	3	3	3	3	3	3	3	3	3
2	1994	2	18	18	3	3	3	3	3	3	3	3	3	3	3	3	3	3	3	3	3	3	3	3	3	3	3	3	3	3	3	3	3	3	3	3	3	3	3	3	3	3	3	3	3	3	3	3	3
2	1992	3	12	24	3	3	3	3	3	3	3	4	4	4	4	4	4	4	4	3	3	3	3	3	3	3	3	5	5	5	5	5	3	3	3	3	3	3	3	3	3	3	3	3	3	3	3	3	3
2	1993	3	12	24	3	3	5	2	3	2	5	4	5	4	2	5	5	5	1	3	5	5	5	3	5	2	4	3	3	2	3	3	5	5	3	5	3	3	3	4	3	5	5	5	2	2	2	2	2
1	1985	3	24	24	3	3	3	5	4	3	4	4	5	5	3	3	3	4	3	4	4	4	4	3	4	4	3	3	3	3	3	3	5	4	4	4	3	3	0	3	3	4	3	4	3	3	3	3	2
1	1990	2	24	24	3	3	3	4	4	0	3	3	3	0	3	3	2	2	2	3	4	1	3	3	3	3	3	5	5	3	3	2	4	4	2	2	2	4	4	4	1	1	1	4	3	3	3	4	3
1	1990	2	24	24	3	3	3	4	4	0	3	3	3	0	3	3	2	2	2	3	4	1	3	3	3	3	3	5	5	3	3	2	4	4	2	2	2	4	4	4	1	1	1	4	3	3	3	4	3
2	1990	2	24	24	3	3	3	3	3	3	3	3	3	3	3	3	3	3	3	5	5	5	5	5	5	5	5	3	3	3	3	3	3	3	3	3	3	3	3	3	3	3	3	3	3	3	3	3	3
2	1990	2	24	24	3	3	4	4	3	3	3	3	3	4	3	4	3	4	4	3	5	3	3	3	3	3	3	3	3	4	3	4	3	3	3	3	3	3	3	3	4	4	4	4	3	3	3	4	3
1	1991	3	24	24	3	3	4	3	3	3	3	4	4	3	2	1	4	4	2	3	3	3	4	4	4	4	4	3	2	2	2	2	4	4	4	4	4	4	4	5	1	4	2	3	3	3	3	3	3
1	1991	3	24	24	3	3	4	3	3	3	3	4	4	3	2	1	4	4	2	3	3	3	4	4	4	4	4	3	2	2	2	2	4	4	4	4	4	4	4	5	1	4	2	3	3	3	3	3	3
1	1991	3	24	24	3	3	4	3	3	3	3	4	4	3	2	1	4	4	2	3	3	3	4	4	4	4	4	3	2	2	2	2	4	4	4	4	4	4	4	5	1	4	2	3	3	3	3	3	3
1	1991	3	24	24	3	3	3	3	4	4	4	2	3	3	3	3	3	3	3	4	4	4	4	4	4	4	4	3	3	3	3	3	3	3	3	3	3	3	3	3	3	3	3	3	3	3	3	3	3
2	1993	2	24	24	3	3	4	3	4	3	3	4	3	4	5	3	4	4	3	0	3	3	3	3	3	3	4	3	3	3	3	3	3	3	3	3	3	3	3	3	4	4	4	4	4	3	4	4	3
2	1994	2	24	24	3	3	3	3	3	3	3	3	3	3	3	3	3	3	3	3	3	3	3	3	3	3	3	3	3	3	3	3	3	3	3	3	3	3	3	3	3	3	3	3	3	3	3	3	3
2	1994	2	24	24	3	3	3	4	4	4	3	4	4	4	3	3	2	3	1	4	4	2	3	3	4	4	4	1	2	1	2	2	3	2	2	3	3	3	3	3	2	2	2	2	3	3	3	3	3
1	1984	2	12	36	3	3	3	5	4	3	4	4	5	5	3	3	3	4	3	4	4	4	4	3	4	4	3	3	3	3	3	3	5	4	4	4	3	3	0	3	3	4	3	4	3	3	3	3	2
1	1984	2	12	36	3	3	3	5	4	3	4	4	5	5	3	3	3	4	3	4	4	4	4	3	4	4	3	3	3	3	3	3	5	4	4	4	3	3	0	3	3	4	3	4	3	3	3	3	2
1	1984	2	12	36	3	3	3	5	4	3	4	4	5	5	3	3	3	4	3	4	4	4	4	3	4	4	3	3	3	3	3	3	5	4	4	4	3	3	0	3	3	4	3	4	3	3	3	3	2
1	1990	3	12	36	3	3	3	5	5	5	3	5	5	5	5	3	3	3	3	5	3	3	3	3	3	3	3	3	3	3	3	3	5	3	3	3	3	3	3	3	3	3	3	3	3	3	3	3	1
1	1992	2	12	36	3	3	3	3	3	3	3	4	4	4	4	4	4	4	4	3	3	3	3	3	3	3	3	5	5	5	5	5	3	3	3	3	3	3	3	3	3	3	3	3	3	3	3	3	3
2	1991	3	14	36	3	3	3	3	3	5	5	5	4	4	4	2	3	3	3	4	4	4	4	4	4	4	4	3	3	3	3	3	3	3	3	3	3	3	3	3	4	4	4	3	3	3	3	2	2
1	1990	2	18	36	3	3	3	3	3	3	3	4	4	4	4	4	4	4	4	3	3	3	3	3	3	3	3	5	5	5	5	5	3	3	3	3	3	3	3	3	3	3	3	3	3	3	3	3	3
1	1991	2	24	36	3	3	3	3	3	3	3	4	4	4	4	4	4	4	4	3	3	3	3	3	3	3	3	5	5	5	5	5	3	3	3	3	3	3	3	3	3	3	3	3	3	3	3	3	3
2	1987	3	36	36	3	3	3	5	4	3	4	4	5	5	3	3	3	4	3	4	4	4	4	3	4	4	3	3	3	3	3	3	5	4	4	4	3	3	0	3	3	4	3	4	3	3	3	3	2
2	1987	3	36	36	3	3	3	5	4	3	4	4	5	5	3	3	3	4	3	4	4	4	4	3	4	4	3	3	3	3	3	3	5	4	4	4	3	3	0	3	3	4	3	4	3	3	3	3	2
1	1990	1	36	36	3	3	3	3	3	3	3	3	3	3	3	3	2	2	2	3	4	1	3	3	3	3	3	5	5	3	3	2	4	4	2	2	2	4	4	4	3	3	3	3	3	3	3	3	3
1	1990	3	36	36	3	3	3	4	4	0	3	3	3	0	3	3	2	2	2	3	4	1	3	3	3	3	3	5	5	3	3	2	4	4	2	2	2	4	4	4	1	1	1	4	3	3	3	4	3
2	1990	3	12	48	3	3	3	4	4	4	5	5	5	4	3	3	4	4	4	5	4	4	4	4	4	5	5	5	4	3	4	4	4	4	3	4	3	4	4	5	3	4	3	4	4	3	3	4	3
2	1992	2	24	48	3	3	3	3	3	3	3	4	4	4	4	4	4	4	4	3	3	3	3	3	3	3	3	4	4	4	4	4	3	3	3	3	3	3	3	3	3	3	3	3	3	3	3	3	3
1	1990	3	36	48	3	3	3	4	4	0	3	3	3	0	3	3	2	2	2	3	4	1	3	3	3	3	3	5	5	3	3	2	4	4	2	2	2	4	4	4	1	1	1	4	3	3	3	4	3
1	1989	3	48	48	3	3	3	3	3	3	3	3	3	3	3	3	3	3	3	3	3	3	3	3	3	3	3	4	4	4	4	4	5	5	5	5	5	5	5	5	4	4	4	4	3	3	3	3	3
2	1990	2	48	48	3	3	3	3	3	3	4	4	4	2	2	2	3	3	3	2	3	3	3	3	3	3	2	3	2	3	3	3	3	4	4	4	3	3	3	3	3	4	3	3	3	3	3	3	2
2	1990	3	0	60	3	3	3	3	3	3	3	3	3	3	3	3	3	3	3	3	3	3	3	3	3	3	3	3	3	3	3	3	3	3	3	3	3	3	3	3	3	3	3	3	3	3	3	3	3
2	1989	3	36	60	3	3	3	3	3	3	3	4	4	4	4	4	4	4	4	3	3	3	3	3	3	3	3	5	5	5	5	5	3	3	3	3	3	3	3	3	3	3	3	3	3	3	3	3	3
2	1990	3	36	60	3	3	3	4	4	0	3	3	3	0	3	3	2	2	2	3	4	1	3	3	3	3	3	5	5	3	3	2	4	4	2	2	2	4	4	4	1	1	1	4	3	3	3	4	3
2	1990	3	36	60	3	3	3	4	4	0	3	3	3	0	3	3	2	2	2	3	4	1	3	3	3	3	3	5	5	3	3	2	4	4	2	2	2	4	4	4	1	1	1	4	3	3	3	4	3
2	1990	3	36	60	3	3	3	4	4	0	3	3	3	0	3	3	2	2	2	3	4	1	3	3	3	3	3	5	5	3	3	2	4	4	2	2	2	4	4	4	1	1	1	4	3	3	3	4	3
2	1990	3	36	60	3	3	3	4	4	0	3	3	3	0	3	3	2	2	2	3	4	1	3	3	3	3	3	5	5	3	3	2	4	4	2	2	2	4	4	4	1	1	1	4	3	3	3	4	3
2	1990	3	36	60	3	3	3	4	4	0	3	3	3	0	3	3	2	2	2	3	4	1	3	3	3	3	3	5	5	3	3	2	4	4	2	2	2	4	4	4	1	1	1	4	3	3	3	4	3
2	1990	3	36	60	3	3	3	4	4	0	3	3	3	0	3	3	2	2	2	3	4	1	3	3	3	3	3	5	5	3	3	2	4	4	2	2	2	4	4	4	1	1	1	4	3	3	3	4	3
1	1989	2	48	60	3	3	3	5	5	5	1	5	5	5	5	5	1	1	1	5	5	5	5	5	3	5	5	3	3	3	3	3	3	3	3	3	3	3	3	3	3	3	3	3	3	3	3	5	1
1	1989	2	48	60	3	3	3	5	5	5	1	5	5	5	5	5	1	1	1	5	5	5	5	5	3	5	5	3	3	3	3	3	3	3	3	3	3	3	3	3	3	3	3	3	3	3	3	5	1
1	1981	4	60	60	3	3	3	5	5	5	4	4	4	3	3	3	3	3	3	4	4	4	4	4	3	3	3	3	3	4	4	4	4	4	4	4	4	4	3	3	4	4	3	3	4	4	4	4	4
1	1990	3	60	60	3	3	3	4	4	0	3	3	3	0	3	3	2	2	2	3	4	1	3	3	3	3	3	5	5	3	3	2	4	4	2	2	2	4	4	4	1	1	1	4	3	3	3	4	3
1	1986	4	24	72	3	3	3	3	3	3	3	3	3	4	4	4	2	2	2	4	4	4	4	4	4	4	4	3	3	3	3	3	4	4	4	4	3	3	3	3	2	2	2	2	2	2	1	2	1
1	1990	4	24	72	3	3	3	5	5	5	4	4	4	3	3	3	4	4	4	3	3	3	3	3	3	3	3	3	3	3	3	3	3	3	3	3	3	3	3	3	4	4	4	4	3	3	3	3	3
1	1988	2	36	72	3	3	2	3	4	4	5	4	4	5	5	5	5	3	4	3	3	3	3	5	5	4	5	2	2	3	4	4	3	3	3	3	4	3	3	4	4	4	3	4	3	3	2	2	3
2	1990	2	48	72	3	3	3	3	3	3	3	3	3	3	3	3	3	3	3	3	3	3	3	3	3	3	3	3	3	3	3	3	3	3	3	3	3	3	3	3	3	3	3	3	3	3	3	3	3
2	1986	3	12	84	3	3	3	3	3	3	3	3	3	3	3	3	2	2	2	4	4	4	4	4	4	4	4	3	3	3	3	3	3	3	3	3	3	3	3	3	2	2	2	2	4	4	4	4	4
2	1987	3	24	84	3	3	3	3	3	3	3	4	4	4	4	4	4	4	4	3	3	3	3	3	3	3	3	5	5	5	5	5	3	3	3	3	3	3	3	3	3	3	3	3	3	3	3	3	3
1	1990	3	36	84	3	3	3	3	3	3	3	4	4	3	3	3	3	3	1	5	5	5	5	3	5	4	5	3	3	3	3	3	4	3	3	3	3	2	3	3	5	5	5	5	5	5	5	5	5
2	1990	3	36	84	3	3	3	3	3	3	5	5	5	4	4	4	2	2	2	4	4	4	4	4	4	4	4	3	3	3	3	3	4	4	4	4	4	4	4	4	3	3	3	3	4	4	4	4	4
2	1984	3	6	96	3	3	5	3	3	3	3	5	5	5	3	5	3	5	3	5	5	5	3	5	5	3	5	5	3	3	3	5	5	5	5	5	3	3	5	3	3	3	3	3	3	3	3	3	3
1	1990	3	36	96	3	3	3	4	4	3	3	3	0	3	3	3	2	2	2	3	4	1	3	3	3	3	3	5	5	3	3	2	4	4	2	2	2	4	4	4	1	1	1	4	3	3	3	4	3
2	1986	3	72	96	3	3	3	4	4	4	4	4	4	4	4	4	4	4	4	5	4	4	4	4	0	3	3	3	3	3	3	3	4	4	4	4	3	3	3	4	3	3	3	3	3	3	3	4	4
2	1986	3	72	96	3	3	3	3	3	3	3	3	3	3	3	3	3	3	2	3	3	3	3	3	3	3	3	3	3	3	3	3	3	3	3	3	3	3	3	3	3	3	3	3	3	3	3	3	3
1	1986	3	96	96	3	3	4	4	5	4	3	4	3	4	3	1	3	3	2	3	4	4	4	3	4	4	4	3	3	3	3	3	3	4	3	4	4	3	4	3	3	5	4	4	3	3	3	3	3
1	1983	3	48	108	3	3	3	3	3	3	3	3	3	3	3	3	3	3	3	5	5	5	5	5	5	5	5	4	4	4	4	4	3	3	3	3	3	3	3	3	3	3	3	3	4	4	4	4	4
1	1983	2	36	120	3	3	3	3	3	4	5	5	5	3	3	3	3	3	3	4	5	3	3	3	4	3	3	1	1	1	3	3	3	3	1	3	1	1	1	3	2	2	2	2	3	3	3	3	3
1	1989	3	36	120	3	3	3	5	5	3	3	3	3	3	3	3	3	3	3	3	3	3	3	3	3	3	3	3	3	3	3	3	5	3	5	5	3	3	3	3	3	3	3	3	3	3	3	3	3
1	1971	4	84	276	3	3	3	4	4	5	3	4	3	3	4	3	3	4	3	4	3	4	3	3	5	4	4	4	4	3	4	5	4	4	3	4	4	3	4	3	5	5	4	5	4	3	3	3	3
1	1990	2	36	12	4	3	4	3	3	4	4	4	4	4	4	2	4	4	4	4	3	3	4	3	3	3	3	3	2	2	3	2	3	3	3	3	3	3	3	3	3	2	3	3	4	4	4	3	3
1	1993	3	24	24	4	3	4	2	3	3	2	3	2	2	2	2	4	4	2	4	4	3	3	3	3	2	4	2	2	2	2	3	4	4	4	4	3	3	4	3	3	4	4	4	2	2	1	1	1
1	1991	3	12	36	4	3	5	3	4	3	5	4	3	4	3	3	4	3	2	3	2	4	3	2	3	4	4	4	3	4	3	4	3	2	3	4	3	5	4	3	3	3	4	3	4	3	4	3	4
1	1989	3	36	36	4	3	4	3	3	4	3	4	4	3	2	1	4	4	2	3	3	3	4	4	4	4	4	2	2	2	2	2	4	4	4	4	4	4	4	5	1	4	2	3	3	3	3	3	3
1	1989	3	36	36	4	3	4	3	3	4	3	4	4	3	2	1	4	4	2	3	3	3	4	4	4	4	4	2	2	2	2	2	4	4	4	4	4	4	4	5	1	4	2	3	3	3	3	3	3
1	1981	3	36	144	4	3	5	3	1	1	1	1	1	3	1	1	5	5	1	5	5	1	1	5	1	1	1	3	3	1	5	5	5	3	5	3	3	3	3	1	3	5	5	3	5	1	3	3	3
1	1991	4	24	24	5	3	5	3	3	3	3	5	4	5	2	2	5	5	3	4	5	4	4	4	5	5	5	4	4	4	4	3	3	3	3	3	4	3	3	3	4	4	4	3	3	4	3	3	2
1	1991	3	0	12	1	4	5	3	3	4	1	3	5	1	5	1	5	1	1	3	5	3	5	5	5	5	5	2	2	4	2	2	3	3	3	2	2	1	1	2	1	4	3	3	2	2	2	3	2
1	1991	2	3	12	1	4	5	4	3	4	1	3	5	1	5	2	5	1	1	2	5	3	5	5	5	4	5	2	3	4	2	2	3	3	3	3	2	1	1	2	1	4	4	3	2	3	2	3	2
2	1992	3	12	24	2	4	3	3	3	3	4	4	3	3	4	3	3	3	4	4	3	4	4	4	4	3	3	3	4	0	0	4	4	4	4	4	3	4	3	5	3	4	3	4	3	4	3	4	4
1	1985	3	18	72	2	4	4	3	2	2	3	3	5	5	3	2	4	4	1	5	3	4	4	4	4	3	5	2	2	2	1	2	5	5	5	5	5	3	4	4	4	5	4	4	1	1	2	2	2
1	1990	3	0	0	3	4	4	3	3	3	3	4	3	3	3	3	3	3	3	3	3	3	3	3	3	3	3	3	3	3	3	3	4	4	4	4	4	4	4	4	4	4	4	4	3	3	3	2	2
1	1993	3	0	0	3	4	4	3	4	3	4	4	4	4	4	2	2	4	2	4	5	4	3	3	4	3	5	2	2	2	2	3	4	4	3	4	3	3	4	4	3	3	3	3	3	3	4	2	2
1	1994	3	0	0	3	4	4	5	5	5	4	5	4	4	2	1	1	4	1	4	5	4	4	4	4	2	5	4	4	4	4	4	4	4	4	4	4	5	4	4	3	5	3	4	4	4	4	4	4
2	1994	3	0	0	3	4	3	3	5	3	2	3	3	4	5	4	2	3	3	4	4	3	3	2	3	2	3	3	4	2	3	3	3	3	3	3	2	1	3	3	3	4	3	4	2	3	3	3	3
2	1996	2	4	4	3	4	4	3	3	3	3	5	5	4	3	4	4	4	3	4	5	3	3	4	3	2	5	3	2	3	3	3	3	4	4	4	3	2	3	3	2	3	3	3	2	3	2	3	0
2	1994	3	6	6	3	4	5	3	0	3	0	5	5	3	3	3	4	4	2	3	5	4	3	3	3	5	5	3	2	3	3	3	4	4	4	4	4	4	4	4	3	3	1	1	3	3	3	3	3
1	1995	3	6	6	3	4	3	4	4	4	4	4	4	3	4	4	3	3	3	4	4	4	4	4	4	3	4	2	2	2	2	2	3	3	3	3	3	3	3	3	3	3	3	3	2	3	3	3	3
2	1994	3	9	9	3	4	3	5	5	5	5	5	5	5	3	2	5	5	2	5	5	4	5	4	5	4	5	3	3	2	3	4	4	4	3	4	3	3	3	4	4	4	4	3	5	5	5	3	2
1	1985	3	12	12	3	4	5	3	2	2	4	2	2	3	1	1	3	4	1	4	5	3	3	5	3	5	5	4	3	4	5	5	2	4	5	2	4	2	4	4	3	5	3	4	3	3	2	2	3
1	1990	3	12	12	3	4	4	4	5	5	3	3	4	3	3	3	3	3	1	4	3	4	3	3	3	3	3	3	3	3	3	3	3	4	3	4	3	4	3	3	3	3	3	3	3	3	3	4	3
1	1990	3	12	12	3	4	4	4	5	5	3	3	4	3	3	3	3	3	1	4	3	4	3	3	3	3	3	3	3	3	3	3	3	4	3	4	3	4	3	3	3	3	3	3	3	3	3	4	3
2	1994	2	12	12	3	4	4	3	3	3	3	5	5	4	3	4	4	4	3	4	5	3	3	4	3	2	5	3	2	3	4	3	3	4	4	4	3	2	3	3	2	3	3	3	2	3	2	3	0
2	1994	2	12	12	3	4	4	3	3	3	3	5	5	4	3	4	4	4	3	4	5	3	3	4	3	3	5	3	2	3	4	3	3	4	4	4	3	2	3	3	2	3	3	3	2	3	2	3	0
2	1994	2	12	12	3	4	4	3	3	3	3	5	5	4	3	4	4	4	3	4	5	3	3	4	3	2	5	3	2	3	4	3	3	4	4	4	3	2	3	3	2	3	3	3	2	3	2	3	0
2	1994	3	12	12	3	4	4	4	4	4	2	2	3	4	3	4	5	5	5	5	5	4	4	3	5	4	5	2	2	3	3	3	3	4	5	4	4	1	4	4	2	4	2	3	2	4	2	2	2
2	1994	3	12	12	3	4	4	4	4	4	4	4	3	4	3	4	5	5	5	5	5	4	4	3	5	4	5	2	2	3	3	3	3	4	5	4	4	1	4	4	2	4	2	3	2	4	2	2	2
2	1996	2	12	12	3	4	4	3	3	3	3	5	5	4	3	4	4	4	3	4	5	3	3	4	3	2	5	3	2	4	3	3	3	4	4	4	3	2	3	3	2	3	3	3	2	3	2	3	0
1	1990	3	12	24	3	4	5	3	3	2	1	3	5	1	5	1	5	3	1	3	5	3	5	5	5	5	5	3	2	4	2	2	3	3	3	2	2	1	1	2	2	4	3	3	2	2	3	3	2
1	1992	2	24	24	3	4	4	3	5	4	4	4	4	4	4	5	4	3	1	5	3	4	4	3	3	2	5	2	2	2	2	2	1	3	1	1	1	1	2	3	3	3	4	3	3	2	2	3	4
1	1993	3	24	24	3	4	3	4	3	4	3	4	3	4	3	4	3	4	3	4	3	4	3	4	3	4	3	4	3	4	4	3	4	3	4	3	4	3	4	3	4	3	4	3	4	3	4	3	4
2	1994	2	24	24	3	4	5	4	5	3	5	5	5	5	5	5	4	4	3	4	4	3	4	3	2	2	2	2	2	2	2	2	3	3	3	3	3	4	4	4	2	4	2	2	3	1	2	3	5
2	1992	3	36	24	3	4	3	2	4	4	5	5	5	5	5	3	4	4	3	4	4	3	4	5	5	4	4	3	3	4	3	3	4	3	3	5	3	3	3	3	3	3	3	3	4	1	4	4	4
1	1987	3	12	36	3	4	5	3	3	3	1	3	5	1	5	1	5	3	1	3	5	3	5	5	5	5	5	3	2	3	2	2	3	3	3	2	2	1	1	2	2	4	3	3	2	2	3	2	2
2	1994	2	12	36	3	4	3	3	3	2	3	4	5	4	4	2	4	5	3	4	4	4	5	3	3	5	5	2	3	3	3	4	4	4	3	3	2	2	3	4	3	5	3	3	3	4	3	3	4
2	1991	2	36	36	3	4	3	5	5	5	5	5	3	5	1	5	1	4	1	5	5	5	5	3	5	3	5	3	4	1	3	5	3	3	3	3	3	3	3	1	3	3	2	3	4	5	5	5	5
1	1991	3	36	36	3	4	3	4	3	5	3	5	4	4	4	5	4	3	4	4	3	3	4	4	4	3	5	3	3	3	3	3	3	3	3	3	3	3	3	4	3	3	4	3	4	4	3	3	3
1	1985	3	24	48	3	4	4	3	4	3	5	4	3	3	3	1	4	4	3	3	4	4	4	4	4	3	4	2	3	2	2	2	3	4	4	4	4	4	4	4	3	3	3	2	3	4	3	2	2
2	1989	4	36	48	3	4	4	4	4	4	5	5	5	1	1	1	4	4	4	4	4	4	4	4	4	4	4	4	4	4	4	4	4	5	4	4	4	5	4	5	3	3	3	3	5	5	5	5	5
1	1976	3	48	48	3	4	5	2	5	3	4	4	4	4	3	2	5	4	3	5	5	4	3	3	5	3	4	4	3	4	3	3	3	4	3	2	3	3	4	5	3	4	4	3	5	5	4	4	4
2	1991	3	48	48	3	4	4	4	5	3	3	5	4	4	2	1	4	3	3	4	3	4	4	3	4	3	4	4	4	4	5	4	2	3	2	2	3	2	2	3	3	4	3	3	3	3	3	2	2
2	1989	2	24	60	3	4	5	5	5	5	5	5	5	5	5	4	3	4	1	5	5	3	4	3	4	5	5	3	3	3	3	3	4	5	4	5	4	4	4	3	4	5	5	4	4	5	4	3	3
1	1988	3	48	72	3	4	4	3	3	3	4	3	3	3	4	2	4	4	3	4	4	4	4	4	4	3	5	3	3	3	3	3	3	3	3	2	2	2	3	3	4	4	4	4	4	3	3	3	2
2	1984	3	84	84	3	4	3	3	4	4	4	4	4	4	3	2	4	3	2	5	5	5	3	3	4	5	5	3	3	3	3	3	3	3	3	3	3	3	3	2	4	3	3	3	3	3	3	3	4
1	1975	3	24	120	3	4	4	4	4	4	3	3	3	3	3	3	4	4	4	5	5	5	5	5	5	4	4	4	4	4	4	3	5	5	5	5	5	5	5	4	5	5	5	5	5	4	5	4	4
1	1985	2	60	120	3	4	5	3	2	2	5	3	4	4	3	3	5	5	3	3	5	4	4	5	5	5	5	4	4	3	4	5	5	5	5	5	5	5	3	5	4	4	4	4	3	4	3	2	3
1	1990	3	0	0	4	4	4	5	5	5	3	3	5	5	5	2	4	4	4	5	5	5	5	5	5	5	5	4	4	4	4	4	4	4	4	4	4	4	4	4	3	3	3	3	2	2	2	2	2
2	1996	2	0	0	4	4	4	0	4	4	3	5	3	5	5	4	2	4	2	3	3	3	3	3	3	3	3	3	3	3	3	3	3	3	3	3	3	3	3	3	2	3	3	3	3	3	3	3	3
1	1989	3	1	1	4	4	5	2	3	3	4	5	5	5	3	2	4	4	3	4	5	4	4	3	4	4	4	3	3	2	3	4	4	3	3	3	3	3	3	4	2	3	3	3	3	4	3	3	3
1	1993	3	2	2	4	4	4	1	1	1	5	5	5	4	1	1	2	2	2	1	2	2	2	2	2	2	2	1	1	1	1	1	2	2	2	2	2	2	2	2	2	3	2	2	2	1	2	4	2
1	1992	3	3	3	4	4	4	4	4	4	4	4	3	4	4	4	4	4	2	4	4	4	5	3	4	4	4	3	4	4	4	4	4	4	4	5	4	4	4	4	4	4	4	4	4	4	3	4	2
1	1993	3	3	3	4	4	4	4	4	4	4	4	3	4	4	4	4	4	2	4	4	4	5	3	4	4	4	3	4	4	4	4	4	4	4	4	4	4	4	4	4	4	4	4	4	4	3	4	2
2	1991	3	6	6	4	4	5	4	4	4	4	4	5	5	5	4	5	4	3	3	5	4	4	3	4	3	5	3	3	3	3	3	5	5	3	3	4	3	4	5	4	4	4	4	4	1	3	2	1
2	1994	3	6	6	4	4	4	4	4	4	4	4	4	3	2	3	4	4	3	3	3	3	3	3	3	3	4	2	2	2	2	2	3	3	3	3	3	3	3	3	3	3	3	3	3	3	3	3	3
2	1995	2	6	6	4	4	4	4	5	5	3	4	5	5	4	4	3	3	3	4	5	5	3	3	4	5	5	3	3	3	3	4	4	3	3	3	3	3	3	2	2	4	1	3	2	3	2	2	2
2	1997	2	6	6	4	4	4	3	2	3	2	5	4	4	1	1	3	3	1	5	5	3	4	3	3	3	5	3	3	3	3	3	4	4	3	3	3	2	2	4	3	3	3	3	4	4	4	3	2
1	1995	2	7	7	4	4	3	3	3	3	3	4	5	4	3	2	3	4	2	2	4	3	3	3	4	4	5	4	3	2	3	5	5	4	4	4	4	3	4	5	3	4	3	4	4	3	3	3	3
1	1994	3	2	12	4	4	4	3	2	2	4	4	4	4	2	3	4	4	3	3	4	4	4	4	5	4	4	3	4	3	4	4	4	4	4	4	3	4	4	4	3	4	4	4	3	3	3	2	2
2	1985	3	12	12	4	4	4	5	5	5	3	4	3	4	4	3	5	4	4	5	5	5	5	4	4	4	5	2	2	2	1	1	2	2	1	2	3	2	2	4	3	4	4	4	4	4	4	3	3
1	1988	2	12	12	4	4	3	3	3	3	5	3	3	4	4	3	3	4	3	5	5	4	4	3	3	2	4	4	3	4	3	4	5	5	5	5	5	5	5	5	4	4	3	4	5	5	5	4	3
2	1990	3	12	12	4	4	4	3	4	4	2	3	4	5	4	2	2	3	1	2	4	3	3	3	4	4	3	3	3	2	3	3	3	3	3	3	3	2	3	3	3	3	2	3	2	3	2	2	2
1	1990	3	12	12	4	4	4	3	4	4	4	4	4	3	4	4	3	3	2	5	5	5	5	4	5	5	5	3	5	4	4	4	4	4	3	3	4	3	3	3	3	4	4	4	4	4	4	3	3
2	1990	4	12	12	4	4	4	3	4	3	4	4	4	4	4	2	4	4	4	4	4	4	4	4	4	3	3	4	4	4	4	4	4	4	4	4	4	4	4	4	4	4	4	4	3	4	3	3	3
1	1991	3	12	12	4	4	4	5	3	1	2	4	4	3	3	2	4	4	1	4	4	4	4	4	4	4	4	3	3	3	3	3	4	4	4	4	4	4	4	4	3	4	3	3	3	4	3	3	3
1	1991	3	12	12	4	4	4	5	3	1	2	4	4	3	3	2	4	4	1	4	4	4	4	4	3	4	4	3	3	3	3	3	4	4	4	4	4	4	4	4	3	4	3	3	3	4	3	3	3
1	1991	3	12	12	4	4	4	5	3	1	2	4	4	3	3	2	4	4	2	4	4	4	4	4	3	4	4	3	3	3	3	3	4	4	4	4	4	4	4	4	3	4	3	3	3	4	3	3	3
1	1991	3	12	12	4	4	4	5	3	1	2	4	4	3	3	2	4	4	2	4	4	4	4	4	3	4	4	3	3	3	3	3	4	4	4	4	4	4	4	4	3	4	3	3	3	4	3	3	3
2	1991	3	12	12	4	4	4	4	4	5	5	5	4	4	4	1	3	3	3	4	4	5	5	5	5	4	4	3	2	2	2	3	4	4	4	4	4	4	4	4	4	3	4	3	4	4	4	2	2
2	1992	3	12	12	4	4	4	5	5	5	5	5	5	5	5	5	2	4	1	4	5	5	5	3	2	4	5	4	4	2	3	2	4	4	4	5	5	4	3	3	1	2	1	3	4	3	2	1	1
2	1992	3	12	12	4	4	4	4	4	4	3	4	3	4	3	3	3	3	2	5	5	5	5	5	5	5	2	3	3	2	3	3	5	4	3	2	3	3	4	4	4	4	4	4	4	4	3	3	4
1	1992	4	12	12	4	4	5	3	4	4	5	4	4	5	5	5	5	3	4	5	5	5	5	5	5	4	5	2	2	3	4	4	2	2	2	3	4	3	3	4	4	4	2	4	3	3	2	2	3
1	1992	4	12	12	4	4	5	3	4	4	5	4	4	5	5	5	5	4	3	5	5	5	5	5	5	4	5	2	2	3	4	4	2	2	2	3	4	3	3	4	4	4	3	4	3	3	2	2	3
1	1993	3	12	12	4	4	4	3	4	4	5	4	3	3	3	3	5	4	3	5	5	3	3	3	4	3	4	3	3	3	3	3	4	3	3	3	3	3	3	3	4	4	3	3	3	4	3	3	3
2	1994	3	12	12	4	4	5	3	3	3	3	3	4	4	3	3	4	4	3	4	4	3	3	3	4	3	4	3	3	3	3	2	4	4	4	4	4	3	3	3	2	3	2	3	3	3	3	2	3
1	1995	3	12	12	4	4	4	3	4	4	5	4	3	3	3	3	5	4	3	5	5	3	3	3	4	3	4	3	3	3	3	3	4	3	3	3	3	3	3	3	4	4	3	3	3	4	3	3	3
2	1995	3	12	12	4	4	4	2	4	5	5	5	5	5	5	3	4	4	3	4	4	3	4	4	4	4	4	3	3	4	3	3	4	3	3	4	3	3	3	3	3	3	3	3	4	1	4	4	4
1	1995	2	10	13	4	4	5	4	4	4	5	4	4	5	5	4	5	5	5	4	4	4	4	4	5	5	5	2	4	3	3	3	4	4	4	4	4	5	5	5	4	4	3	3	4	4	4	3	3
1	1994	3	3	18	4	4	4	3	3	3	3	4	4	3	3	2	4	4	3	4	4	4	4	4	4	4	4	3	3	3	3	3	4	4	4	4	4	4	4	4	3	5	4	4	3	3	2	2	2
1	1990	3	18	18	4	4	4	4	4	4	4	4	4	4	4	4	4	4	4	4	4	4	4	4	4	4	4	4	4	4	4	4	4	4	4	4	4	4	4	4	4	4	4	4	4	4	4	4	4
1	1993	2	18	18	4	4	4	4	4	4	4	4	4	4	4	4	4	4	4	4	4	4	4	4	4	4	4	4	4	4	4	4	4	4	4	4	4	4	4	4	4	4	4	4	4	4	4	4	4
2	1990	3	12	24	4	4	3	4	4	3	2	2	2	0	3	3	2	2	2	3	4	3	3	3	4	4	1	2	2	3	3	2	4	4	2	2	2	3	3	4	1	1	1	4	2	2	3	4	2
2	1990	4	12	24	4	4	4	4	4	4	4	4	4	4	4	4	4	4	3	4	4	4	4	4	4	4	4	4	4	4	4	4	4	4	4	4	4	4	4	4	4	4	4	4	3	4	3	2	2
1	1991	3	12	24	4	4	3	4	4	4	5	5	5	4	4	3	3	3	3	5	5	4	4	4	4	4	5	4	4	4	4	4	5	4	3	5	4	4	4	4	4	4	4	4	4	4	4	4	4
2	1991	4	12	24	4	4	4	3	5	5	3	4	5	3	4	2	4	4	2	4	4	4	4	4	4	3	5	4	4	4	4	4	4	4	4	3	3	3	4	4	4	4	4	4	3	3	3	2	2
2	1992	3	12	24	4	4	4	4	3	4	5	4	4	5	3	3	4	4	1	4	5	3	5	3	4	3	5	4	4	4	4	4	4	4	3	4	4	3	4	4	3	4	4	4	4	5	2	3	3
2	1993	2	12	24	4	4	4	3	3	3	3	4	4	4	2	2	3	4	2	3	3	3	3	3	3	3	2	2	2	2	2	2	3	3	3	3	3	3	3	3	3	3	3	3	3	3	3	3	3
1	1994	3	12	24	4	4	4	3	4	4	5	4	3	3	3	3	5	4	3	5	5	3	3	3	4	3	4	3	3	3	3	3	4	3	3	3	3	3	3	3	4	4	3	3	3	4	3	3	3
2	1980	2	24	24	4	4	5	2	2	1	5	5	5	5	3	1	5	5	4	5	5	5	5	5	5	4	5	5	5	5	5	5	5	5	5	5	5	3	5	3	5	4	5	5	4	5	5	3	3
2	1987	3	24	24	4	4	4	3	5	4	3	4	4	3	4	3	2	5	1	4	4	4	3	4	4	4	4	4	4	4	4	4	3	4	3	3	3	3	3	4	3	5	5	5	3	2	2	2	2
1	1989	4	24	24	4	4	4	4	4	4	4	4	4	4	4	4	5	5	5	5	5	5	5	5	5	5	5	4	4	4	4	4	4	4	4	4	4	4	4	4	5	5	5	5	5	5	4	4	4
2	1989	4	24	24	4	4	4	4	4	4	4	4	4	3	3	3	2	2	2	4	4	4	4	4	4	4	4	4	4	4	4	4	3	3	3	3	3	3	3	3	4	3	3	3	3	3	3	3	3
1	1990	2	24	24	4	4	3	4	4	5	5	4	4	4	5	4	5	4	4	5	4	4	4	3	4	4	4	4	4	4	3	3	4	5	5	5	5	5	4	4	5	4	4	4	5	4	4	4	4
1	1990	3	24	24	4	4	4	3	4	4	5	4	3	3	3	3	5	4	3	5	5	3	3	3	4	3	4	3	3	3	3	3	4	3	3	3	3	3	3	3	4	4	3	3	3	4	3	3	3
2	1990	3	24	24	4	4	5	3	3	4	5	5	5	5	5	3	5	5	4	4	4	5	5	5	5	4	5	4	4	3	4	4	4	4	4	4	4	3	3	4	4	4	3	4	3	3	2	2	3
2	1991	3	24	24	4	4	4	5	5	3	3	3	5	5	5	5	3	5	3	3	4	4	4	3	3	5	4	3	3	3	3	3	3	3	3	3	3	3	3	4	3	4	3	3	4	2	3	3	3
1	1991	3	24	24	4	4	4	1	1	1	5	5	5	4	1	1	2	2	2	1	2	2	2	2	2	2	2	1	3	1	1	1	2	2	2	2	2	2	2	2	2	3	2	2	2	1	2	4	2
1	1991	3	24	24	4	4	4	1	1	1	5	5	5	4	1	1	2	2	2	1	2	4	2	2	2	3	2	1	1	1	1	1	2	2	2	2	2	2	2	2	2	3	2	2	2	1	3	4	2
1	1991	3	24	24	4	4	4	3	4	4	5	4	3	3	3	3	5	4	3	5	5	3	3	3	4	4	4	3	3	3	3	3	4	3	3	3	3	3	3	3	4	4	3	3	3	4	3	3	3
1	1991	3	24	24	4	4	4	3	4	4	5	4	3	3	3	3	5	4	3	5	5	3	3	3	4	3	4	3	3	3	3	3	4	3	3	3	3	3	3	3	4	4	3	3	3	4	3	3	3
1	1991	3	24	24	4	4	4	1	1	1	5	5	5	4	1	1	2	2	2	1	2	2	2	2	2	2	2	1	3	1	1	1	2	2	2	2	2	2	2	2	2	3	2	2	2	1	2	4	2
1	1991	3	24	24	4	4	4	1	1	1	5	5	5	4	1	1	2	2	2	1	2	4	2	2	2	3	2	1	1	1	1	1	2	2	2	2	2	2	2	2	2	3	2	2	2	1	2	4	2
1	1991	3	24	24	4	4	4	1	1	1	5	5	5	4	1	1	2	2	2	1	2	2	2	2	2	2	2	1	3	1	1	1	2	2	2	2	2	2	2	2	2	3	2	2	2	1	2	4	2
2	1992	1	24	24	4	4	4	3	3	3	4	4	4	4	4	3	5	5	3	3	4	4	4	3	3	3	4	3	3	3	3	3	4	4	3	3	3	3	3	3	3	3	3	3	3	3	3	3	3
2	1992	2	24	24	4	4	4	4	5	5	3	5	5	5	5	5	4	4	4	4	3	3	3	3	3	3	5	3	3	2	3	3	3	3	3	2	3	3	3	4	3	3	3	3	4	4	3	3	3
2	1992	2	24	24	4	4	4	4	5	5	3	5	5	5	5	5	4	4	4	4	3	3	3	3	3	3	5	3	3	2	3	3	3	3	3	2	3	3	3	4	3	3	3	3	4	4	3	3	3
2	1993	2	24	24	4	4	4	3	3	3	3	5	5	4	3	4	4	4	3	4	5	3	3	4	3	2	5	3	2	4	3	3	3	4	4	4	3	2	3	3	2	3	3	3	2	3	2	3	0
1	1993	3	24	24	4	4	4	1	1	1	3	3	3	4	1	1	2	2	2	1	2	4	2	2	2	2	2	1	1	1	1	1	2	2	2	2	2	2	2	2	2	3	2	2	2	1	2	4	2
1	1993	3	24	24	4	4	4	3	4	4	5	4	3	3	3	3	5	4	3	5	5	4	3	3	3	3	4	3	3	3	3	3	4	3	3	3	3	3	3	3	4	4	3	3	3	4	3	3	3
2	1993	3	24	24	4	4	5	3	5	5	4	5	5	4	4	3	4	3	3	4	5	5	5	5	5	5	5	3	3	3	3	3	5	4	4	5	4	4	5	3	3	3	3	4	3	5	3	3	3
1	1995	3	24	24	4	4	4	4	4	4	4	4	4	4	4	4	4	4	4	4	4	4	4	4	4	4	4	4	4	4	4	4	4	4	4	4	4	4	4	4	4	4	4	4	4	4	4	4	4
1	1985	3	96	24	4	4	4	3	4	4	3	3	3	4	3	2	3	3	3	3	4	3	3	3	4	3	3	3	3	3	3	3	3	3	3	3	3	3	3	3	3	4	3	4	4	3	3	3	3
2	1990	3	0	36	4	4	4	3	3	3	4	4	4	5	3	3	4	3	2	4	5	3	4	3	5	5	5	3	4	3	4	3	3	4	4	4	3	3	3	4	4	4	4	4	3	3	3	3	3
2	1988	4	12	36	4	4	4	4	4	4	5	5	5	4	4	4	3	3	3	4	4	4	4	4	4	4	4	3	3	3	3	3	4	4	4	4	4	4	4	4	3	4	3	3	4	3	3	4	3
2	1990	3	12	36	4	4	4	3	3	3	3	4	3	4	4	3	3	4	3	3	4	4	3	4	4	3	4	4	4	4	4	4	4	4	3	4	4	3	4	4	4	4	4	4	5	4	4	3	3
1	1991	2	12	36	4	4	4	4	5	5	3	5	5	5	5	5	4	4	4	4	3	3	3	3	3	3	5	3	3	2	3	3	3	3	3	2	3	3	3	4	3	3	3	3	4	4	3	3	3
1	1991	2	12	36	4	4	4	4	5	5	3	5	5	5	5	5	4	4	4	4	3	3	3	3	3	3	5	3	3	2	3	3	3	3	3	2	3	3	3	4	3	3	3	3	4	4	3	3	3
2	1992	2	12	36	4	4	5	3	5	4	3	3	4	5	5	4	4	5	3	4	4	5	5	4	4	2	4	4	3	4	3	3	5	4	4	4	4	4	4	3	4	4	3	4	3	4	3	3	4
2	1992	2	12	36	4	4	4	3	3	4	4	3	3	3	4	3	4	5	3	4	4	5	5	4	4	3	5	4	3	2	3	3	3	4	5	4	4	4	4	4	4	4	4	4	3	3	2	1	3
2	1990	3	24	36	4	4	4	4	3	4	5	4	4	5	3	3	4	4	1	4	5	3	5	3	4	3	5	4	4	4	4	4	4	4	3	4	4	3	4	4	3	4	4	4	4	5	2	3	3
2	1993	2	24	36	4	4	4	3	3	3	3	5	5	4	3	4	4	4	3	4	5	3	3	4	3	2	5	3	2	4	3	3	3	4	4	4	3	2	3	3	2	3	3	3	2	3	2	3	0
2	1993	2	24	36	4	4	4	3	3	3	3	5	5	4	3	4	4	4	3	4	5	3	3	4	3	2	5	3	3	4	3	3	3	4	4	4	3	2	3	3	2	3	3	3	2	3	2	3	0
1	1990	3	36	36	4	4	4	3	4	4	5	4	3	3	3	3	5	4	3	5	5	3	3	3	4	3	4	3	3	3	3	3	4	3	3	3	3	3	3	3	4	4	3	3	3	4	3	3	3
2	1990	3	36	36	4	4	4	5	5	5	4	4	4	4	4	4	2	3	3	3	4	4	4	3	3	2	3	3	3	2	3	3	3	3	3	3	3	4	3	3	2	3	2	3	2	2	2	1	1
1	1991	2	36	36	4	4	3	5	4	5	4	4	4	4	4	4	4	4	4	5	4	4	4	4	4	4	4	4	5	4	4	4	4	4	3	4	4	4	4	4	4	4	3	4	4	4	4	4	4
1	1991	3	36	36	4	4	4	5	3	1	2	4	4	3	3	2	4	4	1	4	4	4	4	4	4	4	4	3	3	3	3	3	4	4	4	4	4	4	4	4	3	4	3	3	3	4	3	3	3
1	1991	3	36	36	4	4	4	5	3	1	2	4	4	3	3	2	4	4	1	4	4	4	4	4	4	4	4	3	3	3	3	3	4	4	4	4	4	4	4	4	3	4	3	3	3	4	3	3	3
1	1990	3	60	36	4	4	4	4	4	5	3	5	4	4	4	5	4	3	4	4	3	3	4	4	4	4	5	3	3	3	3	3	3	4	4	3	3	3	3	4	3	4	4	3	4	4	3	3	3
2	1988	4	12	48	4	4	4	4	4	4	4	4	4	2	2	2	3	3	3	4	4	4	4	4	4	4	4	5	5	5	5	5	4	4	4	4	4	4	4	4	3	3	3	3	3	3	3	3	3
2	1989	3	12	48	4	4	4	4	4	4	2	4	2	4	4	4	4	3	1	4	4	4	4	4	2	4	4	4	4	4	4	4	4	4	4	4	4	3	4	4	4	4	4	4	2	4	1	1	1
1	1990	3	12	48	4	4	4	3	4	4	5	4	3	3	3	3	5	4	3	5	5	3	3	3	4	3	4	3	3	3	3	3	4	3	3	3	3	3	3	3	4	4	3	3	3	4	3	3	3
1	1991	3	12	48	4	4	4	5	3	1	2	2	4	3	3	2	4	4	1	4	4	4	4	4	3	4	4	3	3	3	3	3	4	4	4	4	4	4	4	4	3	4	3	3	3	4	3	3	3
1	1991	3	12	48	4	4	4	5	3	1	2	2	4	3	3	2	4	4	1	4	4	4	4	4	3	4	4	3	3	3	3	3	4	4	4	4	4	4	4	4	3	4	3	3	3	4	3	3	3
2	1991	3	12	48	4	4	4	4	4	5	5	5	4	4	4	1	3	3	3	4	4	5	5	5	5	4	4	3	2	2	2	3	4	4	4	4	4	4	4	4	4	3	4	3	4	4	4	2	2
1	1991	3	12	48	4	4	4	3	3	4	4	5	5	4	3	2	4	4	3	3	4	4	4	4	4	3	4	3	3	3	4	4	4	4	5	5	4	4	4	4	3	4	3	3	3	2	3	2	2
1	1990	3	24	48	4	4	4	5	5	5	4	4	4	3	3	3	3	3	2	4	4	4	4	4	4	4	4	3	3	3	3	3	5	5	4	4	4	4	4	4	3	3	3	3	2	2	2	3	3
2	1983	3	48	48	4	4	4	4	4	4	4	4	4	4	4	4	3	3	3	4	4	4	4	4	4	4	4	3	3	3	3	3	4	4	4	4	4	4	4	4	3	3	3	3	3	2	2	2	2
1	1989	2	48	48	4	4	4	4	4	4	4	4	4	3	3	3	4	4	4	4	4	4	4	4	4	4	4	5	5	5	5	5	4	4	4	4	4	4	4	4	4	4	4	4	5	5	5	5	5
1	1989	3	48	48	4	4	4	3	4	4	5	4	3	3	3	3	5	4	3	5	5	3	3	3	4	3	4	3	3	3	3	3	4	3	3	3	3	3	3	3	4	4	3	3	3	4	3	3	3
2	1990	3	12	60	4	4	4	4	4	4	4	4	4	4	4	4	4	4	4	3	3	3	3	3	3	3	3	4	4	4	4	4	5	5	4	4	4	5	5	5	4	4	4	4	3	3	3	3	3
2	1990	3	12	60	4	4	4	3	3	4	4	4	3	4	4	3	4	3	4	4	3	4	3	4	4	4	4	4	4	4	4	4	4	4	4	4	4	4	4	4	4	4	4	4	4	4	4	4	4
2	1991	3	12	60	4	4	4	4	4	4	4	4	4	4	4	4	4	4	4	3	3	3	3	3	3	3	3	4	4	4	4	4	5	5	5	5	5	5	5	5	3	3	3	3	2	2	2	2	2
1	1987	3	24	60	4	4	4	4	4	4	4	4	4	3	3	3	4	4	4	4	4	4	4	4	4	4	4	4	4	4	4	4	4	4	4	4	4	4	4	4	4	4	4	4	4	4	4	4	4
2	1989	3	24	60	4	4	4	5	5	5	4	4	4	3	3	3	1	2	2	3	2	2	2	3	3	3	3	2	3	3	2	2	3	3	3	3	3	2	2	3	3	4	3	2	4	4	3	3	4
1	1977	3	36	60	4	4	4	5	4	4	3	3	3	4	5	3	5	5	4	5	4	5	5	4	5	4	4	3	4	3	3	3	3	4	4	4	4	4	3	5	4	4	4	4	5	5	5	5	4
2	1983	3	36	60	4	4	4	4	4	4	4	4	4	4	4	4	4	4	4	5	5	5	5	5	5	5	5	5	5	5	5	5	5	5	5	5	5	5	5	5	4	4	4	4	4	4	4	4	4
2	1987	3	36	60	4	4	4	2	4	4	5	5	5	5	5	3	4	4	3	4	4	3	4	4	4	4	4	3	3	4	3	3	4	3	3	4	3	3	3	3	3	3	3	3	4	1	4	4	4
1	1990	3	36	60	4	4	5	3	5	4	3	3	4	5	5	4	4	5	3	4	4	5	5	4	4	2	4	4	3	4	3	3	5	4	4	4	4	4	4	3	4	4	3	4	3	4	3	3	4
1	1987	3	48	60	4	4	4	4	4	4	4	4	4	2	2	2	4	4	4	4	4	4	4	4	4	4	4	5	5	5	5	5	4	4	3	3	4	4	4	4	3	3	3	3	4	4	4	4	4
2	1984	3	60	60	4	4	4	4	4	4	4	4	4	4	4	4	4	4	4	5	5	5	4	4	4	4	4	4	4	3	3	4	4	4	3	3	3	4	4	4	4	4	4	4	4	5	4	4	5
2	1989	3	60	60	4	4	4	4	4	4	4	4	4	4	4	4	4	4	4	4	4	4	4	4	4	4	4	4	4	4	4	4	3	3	3	3	3	3	3	3	3	3	3	3	2	2	2	2	2
1	1990	3	60	60	4	4	4	5	5	5	3	3	3	3	3	3	2	3	2	4	3	3	4	3	3	3	3	3	2	2	3	2	4	3	4	3	3	3	3	3	3	4	3	3	2	2	3	3	3
1	1981	4	12	72	4	4	4	4	4	4	4	4	4	4	4	4	2	2	2	4	4	4	4	4	4	4	4	4	4	4	4	4	2	2	2	2	2	2	2	2	3	3	3	3	4	4	4	4	4
2	1989	3	12	72	4	4	4	4	4	4	4	4	4	4	4	4	3	3	3	4	4	4	4	4	4	4	4	3	3	3	3	3	2	2	2	2	2	2	2	2	3	3	3	3	4	4	4	4	4
2	1984	3	24	72	4	4	4	4	4	4	5	5	5	3	3	3	2	2	2	4	4	4	4	4	4	4	4	5	5	5	5	5	4	4	4	4	4	4	4	4	4	4	4	4	3	3	3	3	3
1	1988	3	24	72	4	4	4	4	4	4	4	4	4	3	3	3	3	3	3	5	5	5	5	5	5	5	5	3	3	3	3	3	4	4	4	4	4	4	4	4	5	5	5	5	4	4	4	4	4
2	1988	4	24	72	4	4	4	4	4	4	4	4	4	3	2	2	3	3	2	2	2	2	1	2	2	2	1	3	3	3	3	3	3	3	4	3	3	3	3	3	1	2	1	2	1	1	2	2	2
1	1985	3	48	72	4	4	4	4	4	4	4	4	4	1	1	1	4	4	4	5	5	5	5	5	5	5	5	4	4	4	4	4	4	4	4	4	4	4	4	4	3	3	3	3	2	2	2	2	2
1	1981	3	72	72	4	4	4	4	4	4	5	5	5	5	5	5	2	2	2	4	4	4	4	4	4	4	4	3	3	3	3	3	4	4	3	3	4	4	4	4	3	3	3	3	4	4	4	4	3
1	1982	3	6	84	4	4	4	3	3	3	5	2	3	4	4	4	5	5	3	5	5	4	5	3	4	3	5	4	4	3	3	3	4	4	3	4	3	4	4	5	5	5	5	4	3	3	3	3	3
1	1990	3	12	84	4	4	4	4	4	4	4	4	4	3	3	3	3	3	3	5	5	5	5	5	5	5	5	3	3	3	3	3	4	4	4	4	4	4	4	4	5	5	5	5	4	4	4	4	4
1	1980	4	36	84	4	4	4	4	4	3	3	3	3	3	3	3	3	3	3	4	4	4	4	4	4	4	4	4	4	4	4	4	4	4	4	4	4	4	4	4	3	3	3	3	4	4	4	4	4
2	1983	3	48	84	4	4	4	4	4	4	4	4	4	4	4	4	3	3	3	4	4	4	4	4	4	4	4	3	3	3	3	3	4	4	4	4	4	4	4	4	2	2	2	2	3	3	3	3	3
2	1986	3	48	84	4	4	4	4	4	4	4	4	4	3	3	3	2	2	2	4	4	4	4	4	4	4	4	4	4	4	4	4	5	5	5	5	5	5	5	5	3	3	3	3	3	3	3	3	3
1	1984	4	24	96	4	4	4	4	4	4	4	4	4	4	4	4	3	3	3	4	4	4	4	4	4	4	4	5	5	5	5	5	4	4	4	4	4	4	4	4	3	3	3	3	4	4	4	4	4
2	1986	3	24	96	4	4	4	3	4	3	5	5	5	4	3	2	4	4	2	4	4	4	3	4	4	4	5	3	3	4	4	4	4	4	4	4	4	4	4	4	4	4	4	4	4	4	3	1	3
1	1983	3	72	96	4	4	4	5	5	5	4	4	4	3	3	3	3	3	3	4	4	4	4	4	4	4	4	3	3	3	3	3	4	4	3	4	4	3	3	3	3	4	3	3	3	3	3	3	4
1	1983	4	72	96	4	4	4	4	4	4	5	5	5	3	3	3	3	3	3	4	4	4	5	5	5	4	4	4	4	4	4	4	3	4	4	3	3	3	3	4	3	4	3	4	4	3	3	4	3
1	1985	3	72	96	4	4	4	3	3	3	3	4	4	2	2	2	4	4	4	3	3	4	4	4	4	4	4	5	5	5	5	5	4	4	4	4	4	3	4	4	5	5	4	4	3	3	2	4	3
1	1981	4	36	108	4	4	4	4	4	4	5	5	5	3	3	3	5	5	5	4	4	4	4	4	4	4	4	4	4	5	4	5	5	5	5	5	5	5	5	5	4	4	4	4	5	5	5	5	5
1	1981	3	48	108	4	4	4	4	4	4	4	4	4	2	2	2	3	3	3	4	4	4	4	4	4	4	4	3	3	3	3	3	3	3	3	3	4	4	4	4	5	5	5	5	4	4	4	3	3
2	1985	2	60	108	4	4	4	4	4	3	4	4	4	3	3	3	4	4	3	3	4	4	3	3	3	3	3	4	3	3	4	4	3	3	3	3	3	3	3	3	2	3	3	2	3	3	3	3	2
1	1980	2	24	120	4	4	4	4	4	4	4	4	4	4	4	4	3	3	3	5	5	5	5	5	5	5	5	4	4	4	4	4	5	5	5	5	5	5	5	5	4	4	4	4	4	4	4	4	4
2	1984	3	24	120	4	4	4	4	5	4	4	4	4	5	5	4	4	4	2	4	4	3	4	4	4	3	4	3	4	4	4	4	4	4	4	4	3	3	4	4	3	5	3	4	3	3	3	2	2
1	1989	3	24	120	4	4	4	4	4	4	4	4	4	4	4	4	2	2	2	4	4	4	4	4	4	4	4	2	2	2	2	2	3	3	3	3	3	3	3	3	4	4	4	4	3	3	3	3	3
1	1983	3	120	120	4	4	4	4	4	4	4	4	4	3	3	3	2	2	2	5	5	5	5	5	5	5	5	4	4	4	4	4	3	3	3	3	3	3	3	3	3	3	3	3	4	4	4	4	4
1	1980	3	48	144	4	4	4	4	4	4	5	5	5	3	3	3	2	2	2	2	2	3	3	2	3	3	3	3	3	3	3	3	3	3	2	2	3	3	2	2	4	4	4	4	4	4	4	4	4
2	1982	3	48	144	4	4	4	4	4	4	5	5	5	3	3	3	2	4	2	2	3	3	2	2	3	2	2	4	3	3	3	3	4	4	3	4	3	3	3	4	2	3	2	2	3	2	3	2	2
1	1982	3	132	156	4	4	4	4	4	4	4	4	4	4	4	4	3	3	3	3	3	3	3	3	3	3	3	3	3	3	3	3	3	3	3	3	3	3	3	3	3	3	3	3	3	3	3	3	3
1	1981	3	156	156	4	4	4	4	5	4	4	4	5	4	4	5	4	4	4	4	4	5	4	5	4	4	4	4	4	4	5	4	4	4	4	5	4	4	4	5	4	5	5	4	4	4	3	2	2
1	1988	3	156	180	4	4	3	4	3	3	4	4	3	2	4	4	3	3	4	4	3	3	4	4	4	3	4	5	5	4	4	5	4	4	5	4	4	4	3	3	4	4	5	4	4	5	3	3	4
2	1973	3	204	204	4	4	5	4	4	4	3	4	5	5	3	1	4	4	3	2	5	4	5	4	3	3	3	4	4	4	4	3	5	5	5	4	5	3	5	4	3	4	4	4	2	3	2	1	3
2	1996	2	0	0	5	4	4	3	3	3	4	3	1	5	3	3	5	3	3	5	5	4	4	3	5	5	5	3	5	5	5	5	5	5	5	5	5	5	5	3	2	4	2	3	3	3	1	1	3
1	1994	3	12	12	5	4	5	4	4	4	3	3	5	4	4	5	5	4	4	5	4	5	5	4	4	2	4	5	4	4	4	4	5	5	4	5	4	4	5	3	5	4	5	4	3	4	3	3	4
1	1994	3	12	12	5	4	5	4	4	4	3	3	5	4	4	5	5	4	4	5	4	5	5	4	4	2	4	5	4	4	4	4	5	5	4	5	4	4	5	3	5	4	5	4	3	4	3	3	4
1	1994	3	12	12	5	4	4	4	4	3	3	4	4	3	2	2	4	3	3	3	4	4	4	4	3	3	4	4	4	3	5	4	4	2	2	3	2	2	2	2	4	4	3	4	3	2	2	2	2
1	1980	3	12	24	5	4	4	5	4	4	4	4	5	5	4	4	4	4	1	5	5	3	3	4	4	5	5	4	4	3	3	3	5	5	5	5	4	4	4	4	4	4	3	3	4	5	4	3	3
1	1992	3	12	36	5	4	5	4	4	3	3	3	5	5	3	3	5	5	5	5	4	4	4	4	4	4	4	5	5	5	5	4	5	4	5	5	4	5	4	4	4	5	5	5	5	5	4	5	5
1	1993	3	18	36	5	4	5	5	4	5	4	4	3	2	3	2	4	4	2	4	5	3	3	3	4	3	4	5	4	3	3	3	3	4	4	3	4	3	3	4	5	4	5	3	3	4	2	3	1
2	1995	2	24	36	5	4	4	2	3	2	2	2	4	3	2	1	4	4	3	3	4	4	3	3	3	3	4	4	3	4	3	4	3	4	4	3	3	3	4	4	4	4	3	4	3	3	3	2	3
1	1989	3	12	48	5	4	4	4	4	4	4	4	4	4	4	4	4	4	4	4	4	4	4	4	4	4	4	4	4	4	4	4	4	4	4	4	4	4	4	4	4	4	4	4	4	4	4	4	4
1	1991	2	18	72	5	4	5	2	3	1	5	5	5	5	1	1	5	4	1	5	5	5	5	3	5	3	5	1	1	1	1	2	5	5	5	5	3	3	2	1	3	4	1	2	3	5	2	1	1
1	1988	4	48	84	5	4	5	5	4	5	4	4	3	2	3	2	4	4	2	4	5	3	3	3	4	3	4	5	4	3	3	3	3	4	4	3	4	3	3	4	5	4	5	3	3	4	2	3	1
2	1982	1	60	96	5	4	5	5	4	5	4	4	3	2	3	2	4	4	2	4	5	3	5	3	4	3	4	5	4	3	3	3	3	4	4	3	4	4	3	4	5	4	5	3	3	4	2	3	1
2	1994	2	12	12	1	5	5	3	5	3	5	3	5	1	1	1	2	2	4	1	5	3	3	3	1	1	1	3	3	3	3	3	3	3	3	3	3	3	3	3	5	5	5	5	3	3	3	5	3
2	1987	3	60	84	2	5	3	5	5	3	2	2	2	5	5	3	4	5	2	5	5	3	2	2	3	4	5	3	3	2	2	3	4	2	1	2	3	2	3	3	3	4	4	3	2	3	3	2	3
1	1989	3	0	0	3	5	5	1	3	1	3	3	5	3	1	1	3	3	1	5	5	5	5	4	5	5	5	1	3	1	3	3	3	3	3	3	3	3	3	3	1	5	5	4	3	3	2	3	3
2	1993	2	0	0	3	5	4	5	5	5	4	4	4	5	5	5	5	4	4	5	4	4	4	2	4	2	5	3	3	3	3	3	5	3	2	2	2	1	2	2	1	3	1	1	3	3	3	5	4
1	1991	2	6	6	3	5	5	3	3	3	3	5	3	3	3	1	5	5	3	3	5	5	4	5	5	5	5	3	3	3	3	3	5	5	5	5	5	3	5	3	3	4	2	3	3	2	3	1	3
2	1991	3	12	12	3	5	5	5	5	5	3	3	3	3	3	3	3	3	1	3	3	3	3	3	3	3	3	3	3	3	3	3	3	3	3	3	3	3	3	3	3	3	3	3	3	3	3	3	3
2	1985	4	24	12	3	5	4	4	5	5	3	3	3	3	3	3	3	5	2	0	3	0	3	5	3	4	3	4	3	4	3	3	3	3	4	3	3	4	3	3	3	4	3	3	3	3	4	3	3
2	1990	2	12	24	3	5	4	3	3	3	5	5	5	4	3	2	5	4	3	4	3	3	3	3	3	3	4	2	2	2	2	2	3	2	2	3	2	2	2	2	2	3	1	2	1	3	3	3	2
1	1990	3	36	36	3	5	4	4	5	4	3	5	5	5	3	2	3	4	1	4	5	4	4	4	4	4	5	3	4	4	3	3	5	4	3	4	3	3	4	3	4	5	5	4	4	4	3	3	4
1	1991	3	36	36	3	5	5	5	3	3	5	5	5	1	3	1	5	5	5	5	5	3	3	3	5	3	5	1	1	1	1	1	3	3	3	3	3	3	3	3	5	5	5	5	5	5	5	5	5
1	1985	2	48	48	3	5	5	3	3	5	5	5	3	5	3	5	5	5	3	3	5	3	3	3	3	3	5	3	3	1	3	3	5	3	3	3	3	3	3	5	5	5	5	5	3	5	3	5	5
2	1992	3	48	48	3	5	4	3	4	4	5	5	5	5	3	3	5	4	3	5	5	4	4	3	3	5	5	2	3	3	3	3	3	3	2	2	2	2	2	3	5	5	5	4	5	5	5	5	4
1	1990	3	12	60	3	5	4	3	3	3	1	5	1	5	5	3	5	3	1	5	4	3	3	4	5	3	2	3	4	5	5	3	0	1	3	3	3	3	2	2	2	3	3	3	2	2	2	2	2
1	1989	3	24	60	3	5	4	4	4	4	5	5	5	4	4	3	4	4	4	4	4	5	5	5	5	5	5	2	2	2	2	2	3	2	2	2	2	2	2	2	4	4	4	4	4	3	3	4	4
1	1988	3	48	72	3	5	5	4	5	4	4	5	4	4	3	2	4	4	3	4	5	4	4	4	4	3	5	3	3	2	3	4	4	4	4	3	3	3	3	4	3	4	3	3	3	4	2	1	2
2	1990	3	24	84	3	5	4	3	3	3	1	5	1	5	5	3	5	3	1	5	4	3	3	4	5	3	2	3	4	5	5	3	0	1	3	3	3	3	2	2	2	3	3	3	2	2	2	2	2
2	1985	3	60	84	3	5	5	5	5	5	5	5	5	5	5	5	1	1	1	5	5	5	5	3	1	3	3	3	3	3	3	3	5	5	5	5	5	5	5	5	3	5	3	4	3	3	1	1	1
2	1988	2	12	96	3	5	5	3	4	2	5	5	5	5	5	1	5	5	5	5	5	4	5	3	5	3	5	3	4	3	3	3	5	5	5	5	5	5	3	4	4	4	4	3	3	5	3	2	3
1	1985	2	24	120	3	5	3	4	4	5	5	4	4	4	4	4	4	4	1	4	4	4	4	3	3	3	5	3	3	3	3	3	4	3	3	3	3	3	3	3	3	3	3	3	3	3	3	3	3
1	1994	3	60	360	3	5	5	5	5	5	5	5	5	5	5	5	5	5	5	5	5	5	5	5	5	5	5	5	5	5	5	5	5	5	5	5	5	5	5	5	5	5	5	5	5	5	5	5	5
2	1992	2	3	2	4	5	2	4	4	2	3	4	4	5	3	3	5	3	1	4	5	4	5	3	3	5	5	2	2	2	2	2	4	4	4	4	3	4	4	3	3	3	3	3	2	3	3	1	1
2	1990	2	6	6	4	5	5	5	3	5	5	5	4	5	5	5	5	5	4	3	5	5	5	4	5	5	5	3	5	4	5	5	4	5	5	4	5	5	3	5	3	5	5	5	3	3	3	3	3
1	1993	3	6	6	4	5	5	3	4	3	4	4	5	3	4	2	5	5	2	5	5	3	4	5	5	4	5	3	4	4	4	0	3	4	3	3	4	4	4	4	4	3	3	2	4	2	0	2	3
2	1994	3	6	6	4	5	5	5	3	3	5	5	3	3	5	3	5	5	5	3	4	4	4	4	5	3	3	3	2	2	3	3	5	5	5	5	5	5	4	4	2	3	3	3	4	2	3	3	3
1	1990	3	12	12	4	5	5	5	5	5	5	5	5	4	3	3	3	4	2	4	4	4	5	5	5	5	5	4	4	4	4	4	4	4	4	4	4	4	4	4	4	3	3	4	4	4	3	3	3
2	1990	3	12	12	4	5	5	5	5	5	5	5	5	5	5	1	4	4	4	3	5	5	5	5	5	5	5	5	5	5	5	5	5	5	5	5	5	5	5	5	4	4	4	4	1	1	1	1	1
2	1991	3	12	12	4	5	5	3	4	3	5	5	5	5	3	3	5	4	3	4	4	4	4	3	4	4	4	3	3	3	3	3	3	5	5	3	4	4	4	4	3	4	2	3	4	4	3	4	3
1	1991	4	12	12	4	5	4	3	4	4	5	5	5	5	2	1	4	4	2	4	4	4	4	4	4	4	4	4	4	3	3	3	4	4	4	4	4	4	4	4	4	4	4	4	4	3	3	2	3
1	1992	3	12	12	4	5	4	5	4	4	3	5	5	5	3	3	4	4	3	5	4	4	4	4	4	3	4	4	3	3	3	3	3	3	4	3	4	3	3	3	3	4	4	4	3	4	3	3	3
2	1993	3	12	12	4	5	4	4	5	5	4	3	4	5	3	4	5	4	3	4	5	4	4	4	4	3	5	3	3	3	3	3	5	4	5	5	4	4	4	4	3	5	3	3	3	2	2	2	1
1	1994	2	12	12	4	5	2	3	4	5	5	5	5	4	5	1	4	3	1	5	5	5	5	5	4	5	5	0	0	0	0	0	5	5	5	5	4	3	5	3	4	4	4	4	5	5	4	2	3
2	1994	3	12	12	4	5	4	5	3	3	3	4	4	2	4	4	4	3	2	4	4	3	4	2	3	2	2	2	3	2	3	4	3	4	3	3	3	2	3	4	3	3	3	3	3	4	4	3	2
2	1994	3	12	12	4	5	3	3	5	4	2	2	4	4	4	3	5	5	3	4	5	3	4	3	4	3	5	3	3	2	2	2	4	3	2	3	3	2	3	3	3	4	3	3	3	3	2	3	3
1	1995	3	12	12	4	5	4	4	5	3	4	4	5	3	3	2	4	5	3	3	5	3	3	3	3	2	3	3	4	5	3	4	4	5	4	5	4	5	4	3	4	4	3	4	3	2	4	2	2
2	1996	2	12	12	4	5	5	2	3	2	5	5	5	5	5	3	3	4	3	4	5	4	5	3	4	4	5	3	3	3	2	3	4	4	3	5	3	3	3	3	3	4	3	3	4	4	3	3	3
1	1992	3	36	12	4	5	5	3	4	5	5	4	4	4	4	4	4	3	3	4	4	4	4	3	4	5	5	4	3	3	3	3	4	4	4	4	4	4	4	3	3	4	3	3	4	4	4	2	2
1	1990	3	12	24	4	5	4	2	2	3	4	5	5	5	4	1	5	3	3	5	5	3	4	1	3	3	5	2	2	2	2	2	3	2	2	2	2	2	2	3	3	3	3	3	2	3	3	3	3
1	1976	4	24	24	4	5	5	3	5	4	5	5	3	4	2	3	5	4	3	4	5	5	3	4	3	5	5	3	2	2	2	2	3	3	3	3	3	3	3	3	4	4	4	4	5	5	5	3	3
2	1993	3	12	36	4	5	4	5	4	3	4	4	3	5	3	3	3	4	1	5	5	5	5	3	4	4	5	3	3	2	2	2	5	4	5	5	4	5	3	5	2	3	1	2	3	2	1	3	4
2	1980	2	36	36	4	5	5	5	4	5	4	4	5	5	5	4	5	5	4	5	5	5	5	5	4	4	5	4	4	4	4	4	5	4	4	4	4	4	4	5	5	5	5	5	4	5	4	4	4
1	1990	3	36	36	4	5	5	2	3	2	1	4	5	3	3	1	4	3	2	4	5	4	5	5	3	5	3	1	4	1	1	4	4	4	3	5	3	2	4	4	4	5	3	3	5	4	3	2	2
2	1991	3	36	36	4	5	4	2	2	3	4	5	5	5	4	1	5	3	3	5	5	3	4	1	3	3	5	1	1	1	1	1	3	2	2	2	2	2	2	3	1	1	1	1	2	3	3	3	3
2	1985	3	36	48	4	5	5	3	5	4	5	5	5	5	1	1	5	5	1	5	5	5	5	3	3	3	5	3	2	3	3	3	5	5	5	5	5	4	4	4	4	4	5	4	3	5	3	4	4
2	1986	1	48	48	4	5	5	3	4	4	5	5	5	3	3	1	4	4	2	4	5	5	4	3	4	3	4	2	1	1	2	1	3	4	4	3	3	4	3	2	2	3	3	3	2	4	3	2	2
1	1989	2	12	60	4	5	5	4	4	5	4	3	4	5	3	3	3	3	1	3	4	4	4	4	4	3	4	4	4	4	3	4	3	4	5	4	4	4	4	4	4	5	4	4	3	3	3	3	3
1	1991	2	12	60	4	5	4	5	5	5	5	5	5	4	4	4	3	4	3	4	5	4	4	4	4	4	5	5	5	4	4	4	4	4	4	4	4	3	4	4	4	4	3	4	5	4	4	3	3
2	1989	1	36	60	4	5	4	5	5	4	4	4	4	3	4	2	3	4	3	4	3	4	2	3	3	4	3	4	3	4	2	3	4	4	3	5	4	3	4	5	3	4	3	5	4	3	4	5	3
1	1988	2	12	84	4	5	5	5	5	5	5	5	5	5	5	5	3	5	2	5	5	3	5	3	5	5	5	4	4	4	4	4	4	4	4	4	4	5	4	4	4	5	4	4	4	5	4	4	5
1	1985	3	12	120	4	5	5	4	4	4	4	5	5	5	5	5	3	4	3	3	4	4	4	4	3	4	4	3	3	3	3	4	4	3	3	4	3	3	4	4	4	4	4	5	3	4	4	4	4
1	1983	2	36	120	4	5	5	5	5	5	5	5	5	5	5	3	3	5	4	3	4	4	4	4	4	3	1	3	3	3	3	3	5	5	5	5	5	4	4	4	5	5	5	5	3	3	3	2	2
1	1983	3	96	120	4	5	5	3	3	4	5	5	5	5	3	1	5	4	4	4	5	4	4	4	5	5	5	4	4	3	3	3	4	4	3	5	3	3	3	4	5	4	5	3	4	4	4	3	3
2	1989	3	0	0	5	5	5	5	5	5	5	5	5	5	5	4	4	4	3	5	5	5	4	3	5	3	5	3	3	3	3	3	2	3	2	3	3	5	3	5	5	5	5	5	4	3	3	2	2
1	1989	3	0	0	5	5	5	5	5	5	5	5	5	5	5	5	5	5	5	5	5	5	5	5	5	5	5	4	4	4	4	4	4	4	4	4	4	4	4	4	3	3	3	3	3	3	3	3	2
1	1990	3	0	0	5	5	5	3	3	1	1	4	5	5	3	1	4	4	1	3	4	5	5	4	5	5	5	3	4	3	4	3	5	4	4	5	4	3	4	3	3	4	3	3	3	3	1	1	2
1	1990	3	0	0	5	5	5	5	5	5	5	5	5	5	1	1	5	3	1	5	5	5	5	5	5	5	5	1	2	1	1	1	2	4	5	2	3	3	3	5	5	5	5	5	4	5	3	2	2
1	1991	2	0	0	5	5	5	3	3	3	5	5	5	5	3	3	5	3	1	5	5	3	3	3	5	5	5	3	4	2	4	5	4	4	5	3	4	3	3	5	4	5	5	4	4	5	3	2	2
2	1994	3	0	0	5	5	5	3	3	3	5	4	5	5	3	4	4	5	4	3	5	4	4	4	4	4	4	3	4	3	3	3	4	4	4	4	4	4	4	4	3	3	3	3	2	3	2	2	2
2	1996	2	0	0	5	5	4	5	5	5	3	3	3	5	5	5	4	4	2	5	2	3	3	3	4	3	3	3	3	3	3	4	5	5	5	5	5	5	5	5	3	3	3	3	3	3	3	3	3
2	1996	3	0	0	5	5	4	5	5	5	3	3	3	5	5	5	4	4	2	5	2	3	3	3	4	3	3	3	3	3	3	4	5	5	5	4	5	5	5	5	3	3	3	3	3	3	3	3	3
1	1994	2	3	3	5	5	5	5	5	5	5	1	5	3	3	2	4	3	2	4	4	3	4	3	4	4	4	3	3	2	4	4	3	3	3	3	3	3	3	2	3	4	3	3	3	3	3	4	4
2	1990	2	6	6	5	5	4	5	3	5	5	5	5	5	5	5	5	5	5	3	5	5	5	5	4	5	5	3	5	5	5	5	4	5	4	5	5	5	3	5	3	5	5	5	3	3	3	3	3
2	1990	2	6	6	5	5	4	5	3	5	5	5	4	5	5	5	5	4	5	3	5	5	5	5	4	5	5	3	5	5	4	5	4	5	4	5	5	5	3	5	3	5	5	5	3	4	3	3	3
2	1990	2	6	6	5	5	4	5	3	5	5	5	4	5	5	5	5	4	5	3	5	4	5	5	4	5	5	3	5	5	4	5	4	5	4	5	5	5	3	5	3	5	5	5	3	4	3	3	3
2	1990	2	6	6	5	5	4	5	3	5	5	5	4	5	5	5	5	4	5	3	5	4	5	5	4	5	5	3	5	5	4	5	4	5	4	5	4	5	3	5	3	5	5	5	3	4	3	3	3
2	1975	1	12	12	5	5	5	5	5	5	5	5	5	5	3	3	5	5	4	4	5	5	4	4	5	5	5	4	4	4	4	4	5	5	5	5	5	5	5	5	5	5	4	4	3	3	3	3	1
1	1977	3	12	12	5	5	5	5	5	5	5	5	5	5	5	3	4	4	4	4	4	5	5	4	4	4	4	4	4	3	3	3	5	5	5	5	5	5	5	4	4	4	4	4	4	4	4	1	1
2	1983	3	12	12	5	5	5	4	4	4	4	4	2	2	2	2	3	4	2	5	5	5	3	3	3	3	3	4	4	4	4	4	4	4	2	4	2	2	2	2	3	2	5	2	5	2	5	2	2
2	1984	2	12	12	5	5	5	5	5	5	5	5	5	5	5	5	4	4	4	4	4	4	4	4	4	4	4	3	3	3	3	3	5	5	5	5	5	5	5	5	4	4	4	4	4	4	4	4	4
2	1988	2	12	12	5	5	5	5	5	5	4	5	4	5	4	2	5	5	3	5	5	5	5	4	4	4	5	4	4	4	4	4	5	5	5	5	4	4	4	4	4	4	4	4	3	3	3	3	3
2	1989	4	12	12	5	5	5	3	5	5	4	4	4	5	3	2	4	5	4	4	5	4	4	5	4	4	5	4	4	3	4	4	5	5	5	5	5	4	4	5	3	5	4	4	5	2	4	2	3
1	1991	3	12	12	5	5	5	3	3	3	5	5	5	5	3	3	5	5	5	4	5	4	4	3	4	4	5	3	3	2	2	3	4	3	3	3	3	3	3	3	3	4	3	3	3	3	3	3	3
1	1993	3	12	12	5	5	5	3	3	4	4	4	4	0	5	4	3	2	5	1	4	3	2	5	3	2	5	2	5	3	1	4	3	2	5	3	2	5	3	2	3	3	3	3	2	4	3	2	4
1	1994	3	12	12	5	5	5	3	2	0	3	3	4	4	4	1	4	4	1	2	4	4	4	4	4	4	5	4	2	2	1	1	5	4	4	4	3	3	4	4	2	2	3	2	3	4	2	2	1
1	1995	2	12	12	5	5	5	5	5	5	5	5	5	5	5	3	5	5	3	4	4	4	4	4	4	4	4	4	4	4	4	4	4	4	4	4	4	4	4	4	4	4	4	4	4	4	4	4	4
2	1995	3	12	12	5	5	5	4	4	4	4	3	4	4	3	3	4	4	3	4	4	4	3	3	3	4	5	4	3	3	3	5	4	4	4	4	3	3	4	3	3	3	3	3	3	1	3	3	2
1	1995	3	12	12	5	5	5	4	5	5	5	3	5	4	4	2	5	5	2	5	5	4	3	3	3	2	5	4	5	5	5	5	5	5	5	5	5	4	5	5	5	5	4	5	2	3	3	1	1
2	1996	2	12	12	5	5	5	2	3	2	5	5	5	5	5	2	3	4	2	4	5	4	4	3	4	3	4	3	3	3	3	3	4	3	3	3	3	3	3	3	3	3	3	3	3	3	3	3	3
1	1994	2	12	24	5	5	5	5	5	5	4	5	4	5	4	2	5	5	3	5	5	5	5	4	4	4	5	4	4	4	4	4	5	5	5	5	4	4	4	4	4	4	4	4	3	3	3	3	3
1	1994	2	12	24	5	5	5	5	5	5	4	5	4	5	4	2	5	5	3	5	5	5	5	4	4	4	5	4	4	4	4	4	5	5	5	5	4	4	4	4	4	4	4	4	3	3	3	3	3
1	1998	2	12	24	5	5	5	5	5	5	4	5	4	5	4	2	5	5	3	5	5	5	5	4	4	4	5	4	4	4	4	4	5	5	5	5	4	4	4	4	4	4	4	4	3	3	3	3	3
1	1982	4	24	24	5	5	5	4	4	4	5	5	5	3	3	3	3	3	3	5	5	5	4	4	4	4	4	4	4	3	4	4	4	3	4	4	4	3	3	4	4	4	4	4	3	3	3	2	2
2	1989	3	24	24	5	5	5	3	3	3	3	5	5	5	3	3	3	3	3	5	5	5	4	4	4	4	5	4	4	3	4	4	3	4	3	3	3	2	3	2	5	4	5	4	5	2	4	4	4
1	1991	3	24	24	5	5	5	4	4	3	3	4	4	5	5	5	4	4	3	3	3	4	5	4	4	2	4	4	4	4	4	3	4	3	4	4	4	4	4	4	4	4	4	4	3	3	4	3	4
2	1993	2	24	24	5	5	5	5	5	5	5	5	5	5	5	5	3	3	3	3	3	3	3	3	3	3	3	3	3	3	3	3	3	3	3	3	3	3	3	3	3	3	3	3	3	3	3	3	3
2	1993	3	24	24	5	5	5	5	5	5	5	5	5	5	5	5	5	5	5	5	5	5	5	5	5	5	5	5	5	5	5	5	5	5	5	5	5	5	5	5	5	5	5	5	5	5	5	5	5
1	1994	2	24	24	5	5	5	5	5	5	4	5	4	5	4	2	5	5	3	5	5	5	5	4	4	4	5	4	4	4	4	4	5	5	5	5	4	4	4	4	4	4	4	4	3	3	3	3	3
1	1996	2	24	24	5	5	5	5	5	5	4	5	4	5	4	2	5	5	3	5	5	5	5	4	4	4	5	4	4	4	4	4	5	5	5	5	4	4	4	4	4	4	4	4	3	3	3	3	3
1	1996	2	24	24	5	5	5	5	5	5	4	5	4	5	4	2	5	5	3	5	5	5	5	4	4	4	5	4	4	4	4	4	5	5	5	5	4	4	4	4	4	4	4	4	3	3	3	3	3
2	1989	3	0	36	5	5	5	5	5	5	5	5	5	5	4	4	4	4	3	5	5	4	4	3	5	3	5	3	3	3	3	3	2	3	3	3	3	5	3	5	5	5	5	5	4	3	3	2	2
2	1990	2	12	36	5	5	5	5	5	5	4	5	4	5	4	2	5	5	3	5	5	5	5	4	4	4	5	4	4	4	4	4	5	5	5	5	4	4	4	4	4	4	4	4	3	3	3	3	3
1	1991	2	12	36	5	5	5	5	5	5	4	5	4	5	4	2	5	5	3	5	5	5	5	3	3	3	5	4	4	4	4	4	5	5	5	5	4	4	4	4	4	4	4	4	3	3	3	3	3
1	1993	2	12	36	5	5	5	5	5	5	4	5	4	5	4	2	5	5	3	5	5	5	5	4	4	4	5	4	4	4	4	4	5	5	5	5	4	4	4	4	4	4	4	4	3	3	3	3	3
1	1993	2	12	36	5	5	5	5	5	5	4	5	4	5	4	2	5	5	3	5	5	5	5	4	4	4	5	4	4	4	4	4	5	5	5	5	4	4	4	4	4	4	4	4	3	3	3	3	3
1	1994	2	12	36	5	5	5	5	5	5	4	5	4	5	4	2	5	5	3	5	5	5	5	4	4	4	5	4	4	4	4	5	5	5	5	5	4	4	4	4	4	4	4	4	3	3	3	3	3
2	1985	3	24	36	5	5	5	5	5	5	5	5	5	3	3	1	5	5	4	4	5	5	4	5	5	4	5	5	5	4	4	5	5	5	5	5	5	5	5	5	4	5	4	3	4	5	3	3	3
2	1986	4	24	36	5	5	5	2	2	2	3	2	5	2	2	1	4	5	2	3	5	5	2	5	4	3	5	5	5	4	5	5	4	5	5	5	5	5	5	5	5	5	5	5	4	5	1	1	2
1	1990	4	24	36	5	5	5	5	5	5	5	5	5	4	4	4	3	3	3	4	4	4	4	4	4	4	4	3	3	3	3	3	4	4	4	4	4	4	4	4	5	5	5	5	4	4	4	4	4
1	1992	2	24	36	5	5	5	5	5	3	4	5	5	1	1	1	3	5	3	4	5	5	4	4	5	3	5	3	3	3	2	2	4	4	4	4	4	2	3	5	4	5	4	3	4	4	2	2	4
2	1992	2	36	36	5	5	5	4	4	3	5	4	5	5	5	4	4	4	4	3	4	4	4	4	4	4	4	3	3	3	3	3	3	3	3	3	3	3	3	3	3	3	3	3	3	3	3	3	3
1	1987	2	24	48	5	5	5	5	5	5	5	5	5	5	5	5	5	5	5	5	5	5	5	5	5	5	5	5	5	5	5	5	5	5	5	5	5	5	5	5	5	5	5	5	5	5	5	5	5
2	1990	2	36	48	5	5	5	2	2	2	5	5	5	1	2	1	5	5	5	3	5	5	5	4	4	5	5	4	3	3	3	3	4	4	4	4	3	4	4	4	4	4	4	4	5	5	4	4	4
1	1989	3	48	48	5	5	5	5	5	5	5	5	5	5	5	5	3	4	3	4	4	3	3	3	4	4	4	3	4	3	3	3	4	4	4	4	4	4	4	4	5	5	5	5	4	4	4	4	4
2	1990	2	48	48	5	5	5	4	4	3	5	4	5	5	5	4	4	4	4	3	4	4	4	4	4	4	4	3	3	3	3	3	3	3	3	3	3	3	3	3	3	3	3	3	3	3	3	3	3
2	1990	2	48	48	5	5	5	4	4	3	5	4	5	5	5	4	4	4	4	3	4	4	4	4	4	4	4	3	3	3	3	3	3	3	3	3	3	3	3	3	3	3	3	3	3	3	3	3	3
2	1990	3	48	48	5	5	4	5	5	5	5	4	4	4	3	3	3	3	2	4	3	3	4	4	4	4	4	4	4	3	4	4	4	5	5	5	4	4	4	5	4	4	3	4	3	3	3	3	4
2	1990	3	60	48	5	5	5	5	5	5	5	5	5	5	5	5	2	2	2	4	4	4	4	4	4	4	4	3	3	3	3	3	4	4	4	4	4	4	4	4	0	0	0	0	0	0	0	0	0
1	1987	2	12	60	5	5	5	5	5	5	4	5	4	5	4	2	5	5	3	5	5	5	5	4	4	4	5	4	4	4	4	4	5	5	5	5	4	4	4	4	4	4	4	4	3	3	3	3	3
1	1988	2	12	60	5	5	5	5	5	5	5	4	4	4	4	4	4	4	4	3	3	3	3	3	3	3	3	5	5	5	5	5	3	3	3	3	3	3	3	3	3	3	3	3	3	3	3	3	3
2	1989	3	12	60	5	5	5	5	5	5	3	3	3	2	2	2	5	5	1	4	4	5	5	4	5	4	5	4	4	4	4	4	5	5	5	5	3	4	4	4	3	3	3	3	5	4	4	3	3
2	1989	3	12	60	5	5	5	5	5	5	3	3	3	2	2	2	5	5	1	4	4	5	5	4	5	4	5	4	4	4	4	4	5	5	5	5	3	4	4	4	3	3	3	3	5	4	4	3	3
2	1992	2	12	60	5	5	5	5	5	5	4	4	4	4	2	2	5	5	3	5	5	5	5	4	4	4	5	4	4	4	4	4	5	5	5	5	4	4	4	4	4	4	4	4	3	3	3	3	3
2	1990	2	18	60	5	5	5	3	4	3	5	5	5	5	3	3	5	5	4	4	5	5	4	4	4	5	5	4	3	3	4	4	5	5	5	5	5	4	3	3	3	3	3	3	4	3	3	3	3
2	1985	2	24	60	5	5	5	5	5	4	5	5	5	4	5	4	4	5	3	4	5	4	4	4	4	4	5	3	3	3	3	3	4	5	5	5	5	5	5	4	4	4	4	4	4	4	3	3	3
1	1988	2	24	60	5	5	5	5	5	5	4	5	4	5	4	2	5	5	3	5	5	5	5	4	4	4	5	4	4	4	4	4	5	5	5	5	4	4	4	4	4	4	4	4	3	3	3	3	3
2	1988	2	24	60	5	5	5	5	5	5	4	5	4	5	4	2	5	5	3	5	5	5	5	4	4	4	5	4	4	4	4	4	5	5	5	5	4	4	4	4	4	4	4	4	3	3	3	3	3
1	1988	3	24	60	5	5	5	5	5	5	5	5	5	5	5	5	4	4	4	5	5	5	5	5	5	5	5	4	4	4	4	4	4	4	3	4	4	4	4	4	4	4	4	4	3	3	3	3	3
1	1988	3	24	60	5	5	5	5	5	5	5	5	5	5	5	5	5	5	5	5	5	5	5	4	5	4	3	2	1	2	3	4	5	4	3	2	1	2	3	4	5	5	4	3	3	4	2	3	4
1	1990	2	24	60	5	5	5	5	5	5	4	5	4	5	4	2	5	5	3	5	5	5	5	4	4	4	5	4	4	4	4	4	5	5	5	5	4	4	4	4	4	4	4	4	3	3	3	3	3
1	1990	2	24	60	5	5	5	5	5	5	5	5	5	5	5	1	5	5	5	5	5	5	5	5	5	3	5	3	3	3	3	3	5	5	5	5	5	5	5	5	5	5	5	5	3	3	3	3	3
1	1991	2	36	60	5	5	5	5	5	5	4	5	4	5	4	2	5	5	3	5	5	5	5	4	4	4	5	4	4	4	4	4	5	5	5	5	4	4	4	4	4	4	4	4	3	3	3	3	3
2	1990	2	48	60	5	5	5	5	5	5	5	5	4	4	4	2	5	5	5	5	5	5	5	5	5	4	4	5	5	5	5	5	5	5	5	5	5	5	5	5	4	4	5	5	3	3	0	1	1
2	1980	2	6	72	5	5	5	3	3	3	4	5	5	4	2	2	5	5	3	3	4	4	4	4	4	4	4	4	4	3	4	4	4	4	4	4	4	4	4	4	4	4	4	4	2	2	2	2	3
1	1980	3	24	72	5	5	5	5	5	5	5	4	4	3	3	3	3	4	3	2	3	3	3	3	2	2	2	2	2	2	2	2	3	3	3	3	3	3	3	3	4	4	4	4	3	3	3	3	3
1	1990	4	24	72	5	5	5	5	5	5	5	5	5	5	5	5	5	5	5	4	4	4	4	4	4	4	4	5	5	5	5	5	4	4	4	4	4	4	4	4	4	4	4	4	3	3	3	3	3
1	1980	4	36	72	5	5	5	5	5	5	5	5	5	5	5	5	5	5	5	4	4	4	4	4	4	4	4	4	4	4	4	4	5	5	5	5	5	5	5	5	4	4	4	4	5	5	5	5	5
2	1990	3	36	72	5	5	5	4	4	4	5	5	5	3	3	3	3	3	3	4	4	4	4	4	4	4	4	5	5	5	5	5	4	4	4	4	4	4	4	4	3	3	3	3	4	4	4	4	4
2	1988	2	48	72	5	5	5	5	5	4	4	5	5	5	4	3	4	4	5	4	5	3	3	3	5	5	5	3	3	3	2	2	3	3	2	3	3	2	2	3	3	4	3	4	3	3	2	2	3
1	1987	3	60	72	5	5	5	4	4	4	5	5	5	3	3	3	5	5	5	4	4	4	4	4	4	4	4	3	3	3	3	3	4	4	4	4	4	4	4	4	3	3	3	3	4	4	4	4	4
2	1982	3	72	84	5	5	5	3	3	3	5	5	5	2	2	2	4	4	4	5	5	5	5	5	5	5	5	4	4	4	4	4	3	3	3	3	3	3	3	3	4	4	4	4	5	5	5	5	5
1	1988	3	84	84	5	5	4	4	5	5	4	4	4	4	5	5	4	4	4	4	5	4	4	4	5	3	4	5	4	4	5	4	5	5	5	5	4	4	4	5	4	4	5	5	4	5	4	4	4
1	1991	2	84	84	5	5	5	3	3	4	5	5	5	5	5	3	5	5	5	2	1	1	1	2	2	1	1	5	5	5	5	5	5	5	5	5	5	5	5	5	5	5	5	5	2	2	2	2	2
1	1989	3	36	96	5	5	5	5	5	5	5	5	5	3	3	1	5	5	5	5	5	4	4	4	5	4	5	5	4	3	4	5	5	5	5	5	5	5	4	5	5	4	5	4	5	4	5	4	5
2	1990	4	48	96	5	5	5	5	5	5	5	5	5	3	3	3	4	4	4	5	5	5	5	5	5	5	5	4	4	4	4	4	3	3	3	3	3	3	3	3	3	3	3	3	4	4	4	4	4
2	1988	2	12	120	5	5	5	3	3	3	5	5	5	5	3	3	4	5	4	3	4	4	4	4	4	3	4	3	3	3	3	3	3	3	3	3	3	3	3	3	3	3	3	3	3	3	3	3	3
1	1978	3	24	120	5	5	5	3	3	3	4	3	3	1	2	1	5	5	5	2	5	3	4	4	4	4	4	5	5	5	5	5	5	5	5	5	5	5	5	5	5	5	5	5	3	3	3	3	3
2	1984	4	48	120	5	5	5	3	3	3	5	5	5	2	2	2	3	3	3	5	5	5	5	5	5	5	5	4	4	4	4	4	4	3	4	4	3	4	4	3	3	4	3	3	3	3	3	2	3
1	1969	3	60	120	5	5	5	5	5	5	5	5	5	5	5	5	5	5	3	2	3	2	3	2	3	3	3	1	1	1	1	1	5	5	5	5	5	5	5	5	5	5	5	5	3	3	3	3	3
2	1980	3	60	120	5	5	5	3	3	3	5	5	5	5	2	2	4	4	4	5	5	5	5	5	5	5	5	5	5	5	5	5	5	5	5	5	5	5	5	5	4	4	4	4	3	3	3	3	3
2	1983	3	60	120	5	5	5	5	5	5	5	5	5	5	5	5	5	5	5	4	4	4	4	4	4	4	4	3	3	3	3	3	4	4	4	4	4	4	4	4	0	0	0	0	0	0	0	0	0
2	1983	3	60	120	5	5	5	5	5	5	5	5	5	5	5	5	5	5	5	4	4	4	4	4	4	4	4	3	3	3	3	3	4	4	4	4	4	4	4	4	0	0	0	0	0	0	0	0	0
1	1984	3	60	120	5	5	5	5	5	5	5	5	5	5	5	5	3	3	3	4	4	4	4	4	4	4	4	3	3	3	3	3	4	4	4	4	4	4	4	4	0	0	0	0	0	0	0	0	0
2	1985	3	60	120	5	5	5	5	5	5	5	5	5	5	5	5	5	5	5	4	4	4	4	4	4	4	4	3	3	3	3	3	4	4	4	4	4	4	4	4	0	0	0	0	0	0	0	0	0
2	1988	3	60	120	5	5	5	5	5	5	5	5	5	5	5	5	5	5	5	4	4	4	4	4	4	4	4	3	3	3	3	3	4	4	4	4	4	4	4	4	0	0	0	0	0	0	0	0	0
1	1989	3	60	120	5	5	5	5	5	5	5	5	5	5	5	5	5	5	5	4	4	4	4	4	4	4	4	3	3	3	3	3	4	4	4	4	4	4	4	4	0	0	0	0	0	0	0	0	0
1	1985	3	84	120	5	5	5	5	5	5	3	3	3	3	2	2	5	5	3	5	5	5	5	4	4	4	5	4	4	4	4	4	5	5	5	5	4	4	4	4	4	4	4	4	4	4	4	4	4
1	1979	3	120	120	5	5	5	4	4	4	5	5	5	2	2	2	5	5	5	4	4	4	4	4	4	4	4	5	5	5	5	5	5	5	5	5	5	5	5	5	5	5	5	5	4	4	3	3	3
1	1981	3	48	132	5	5	5	5	4	4	4	5	5	2	2	1	5	5	4	5	5	5	5	5	5	5	5	5	5	5	5	5	5	5	5	5	4	4	4	5	5	5	3	4	5	5	5	2	3
1	1980	3	72	132	5	5	5	4	4	4	5	5	5	3	3	3	4	4	4	4	4	4	4	4	4	4	4	5	5	5	5	5	4	4	4	4	4	4	4	4	4	4	4	4	4	4	4	4	4
1	1983	2	24	156	5	5	5	5	5	5	4	5	5	5	3	1	5	5	3	4	5	5	4	4	4	4	4	4	4	4	4	4	4	4	4	4	4	4	4	4	4	4	4	4	3	4	3	3	3
2	1981	3	108	168	5	5	5	5	5	3	5	5	5	5	5	1	5	5	1	5	4	5	5	5	4	5	5	5	5	5	5	5	4	4	4	4	4	4	4	2	5	5	5	5	3	2	2	2	2
1	1973	3	84	180	5	5	5	5	5	5	3	3	3	3	2	2	5	5	3	5	5	5	5	4	4	4	5	4	4	4	4	4	5	5	5	5	4	4	4	4	4	4	4	4	3	3	3	3	3
2	1985	2	120	180	5	5	5	5	5	5	5	4	4	4	4	4	4	4	4	3	3	3	3	3	3	3	3	5	5	5	5	5	3	3	3	3	3	3	3	3	3	3	3	3	3	3	3	3	3
[truncated: 62 more columns]
